# Supplementary material for: The Cornelia de Lange Syndrome-associated factor NIPBL interacts with BRD4 ET domain for transcription control of a common set of genes
Source: Cell Death Dis. 2019 Jul 18;10(8):548. doi: 10.1038/s41419-019-1792-x (PMC6639259; doi:10.1038/s41419-019-1792-x)
Supplement: Supplementary file 2 — Supplementary table S1 [file 41419_2019_1792_MOESM2_ESM.xlsx]

## Sheet: Nipbl KD
Supplementary Table S1
Nipbl KD
downregulated genes				upregulated genes
gene symbol	log2 fold change	p value		gene symbol	log2 fold change	p value
Gm4349	-3.04804	0.0152112		Gm14434	3.00708	0.000972648
Mfap1b	-2.88943	3.34099e-06		Ptpn18	2.67969	4.70202e-06
Chst1	-2.3687	1.05752e-05		Frzb	2.09435	2.18001e-05
Phlda1	-2.12351	0.000133545		Sema3e	1.98735	5.82132e-08
Edn1	-2.12276	1.88932e-05		Csdc2	1.84558	5.56089e-05
Lrrn3	-2.0536	0.000369363		Tenm1	1.81177	0.000208685
Eya2	-2.02076	0.000275431		Actc1	1.78968	4.79757e-05
H19	-2.01729	6.15883e-07		Pear1	1.72075	0.000644801
Usp29	-1.988	4.4402e-05		Mmp25	1.62784	0.000467654
Bmper	-1.90549	0.000429639		Alpk1	1.60554	0.00128933
Trim61	-1.88001	0.000279247		Inpp5d	1.55693	0.00851435
Scg2	-1.81361	0.000283899		Lyn	1.5176	0.00184675
Igfbp5	-1.78954	2.35546e-05		Ak1	1.50885	3.27553e-05
Cemip	-1.72442	0.00161464		Plekhb1	1.45408	0.00704159
Sox9	-1.71287	0.000571693		Pcdh11x	1.4318	0.00349267
Samd5	-1.70142	0.00479595		Prph	1.39823	9.04959e-06
Rbm12b1	-1.7012	0.0060755		Eda2r	1.38772	0.000683904
Sat2	-1.69496	0.00320941		Gm5617	1.38434	0.032693
Megf10	-1.60196	0.000839864		Acta2	1.38343	1.35686e-06
Zbtb16	-1.59125	0.00430476		Grb10	1.35361	6.29343e-07
Dnm3	-1.56822	0.000716953		Slc5a5	1.35036	0.0025308
Ndst3	-1.53566	8.72387e-05		Siae	1.34014	2.65696e-05
Adamts17	-1.53315	0.000111425		Arl5c	1.3341	0.0103056
Kank4	-1.501	0.000572401		Spta1	1.31935	0.0010638
Nos2	-1.50061	0.0223242		Acacb	1.28558	1.84572e-05
Ajap1	-1.49748	5.03052e-06		Itga1	1.28551	3.33869e-06
Pappa	-1.49365	8.52506e-06		Il33	1.28196	6.18681e-05
S1pr3	-1.48903	0.000739956		100499420	1.2401	0.0194851
Peg3	-1.46021	2.66295e-09		Exoc3l	1.21421	0.000131866
Tgfb2	-1.44727	0.000301707		Icam1	1.19663	0.000806342
Frmpd1	-1.43861	0.00553591		Jam2	1.19505	0.00681153
Gap43	-1.40803	5.84589e-06		Adamtsl5	1.19198	0.00329174
Rasgef1b	-1.40399	0.000485524		Derl3	1.18913	0.000112553
Neu3	-1.39263	0.00923976		Cnih2	1.17355	0.0123852
Dner	-1.38719	0.000269936		Nos3	1.16703	0.0130223
Egfem1	-1.38087	0.00131958		Ap3m2	1.16487	0.00593929
Cttnbp2	-1.36539	0.00155563		Triqk	1.16421	0.0189054
Scml2	-1.36265	3.48779e-05		Tmem42	1.16332	0.0207897
Ptger4	-1.32549	0.000501592		Trp53i11	1.16079	1.08565e-06
Kcnk3	-1.31266	0.000673509		Trim36	1.15049	0.0177507
Sox1	-1.30609	6.05297e-06		Insm1	1.146	0.000747392
Osbpl6	-1.29687	0.0112488		Il1rap	1.14367	0.00540072
Cyp27b1	-1.29666	0.0210517		Adcy5	1.13804	0.00463484
Meltf	-1.27365	0.00391562		Foxa2	1.13266	0.00674097
Palm2	-1.26752	0.0027849		Ccdc96	1.12697	0.0261049
Irx3	-1.26689	0.000830212		Abcb1a	1.11204	1.11933e-05
Grin2a	-1.25681	0.0026127		Robo4	1.1026	0.000537338
Tbx1	-1.24343	0.000168766		Epop	1.10219	4.67944e-05
Mn1	-1.24207	1.05298e-05		Zfp365	1.0883	0.00353622
Satb2	-1.23921	0.00448867		Ficd	1.08419	0.00142737
Rtl1	-1.23052	0.00314831		Arhgap22	1.08282	0.00100637
Kcnq2	-1.22974	0.00723293		Lrrc57	1.07613	0.000380225
Izumo4	-1.22869	0.013703		Iqsec2	1.07344	0.00154596
Ptpre	-1.2218	0.0034448		Dnmt3l	1.07214	0.00189941
5430405H02Rik	-1.21814	0.0182817		Adrb3	1.07084	0.0116919
Gm6900	-1.21427	0.00857483		Smyd1	1.06975	0.0238147
Fam196a	-1.212	0.00423033		Adgrb3	1.0667	0.00560983
Slc24a3	-1.20356	0.00882627		Rph3al	1.0562	0.00315519
Kcnc1	-1.20166	0.0142298		Crabp1	1.04229	0.0196227
Igf2	-1.20054	2.8242e-06		Cdkl1	1.04056	0.00520891
Sema6d	-1.19032	6.28878e-06		Grb7	1.03808	0.0394968
Alox12e	-1.18817	0.00384979		Rnase4	1.02646	0.0221778
Ccnd2	-1.18501	1.98261e-07		Ttn	1.01917	6.47163e-05
Ier5l	-1.18223	0.00339153		Cp	1.01616	0.00573999
Gm17762	-1.18016	0.0356038		Hspb1	1.00469	0.000317315
Clstn2	-1.16998	0.000118762		Madcam1	1.00155	0.0154425
Tfap2c	-1.15935	0.000362843		Gadd45g	1.00051	0.0323655
Cyp26a1	-1.15463	0.00405281		Trim66	0.99992	0.00264357
Scara5	-1.15029	0.00227637		St6galnac2	0.99537	0.0438983
Gdf6	-1.14928	0.00500503		Ccng1	0.990052	1.80408e-06
Ypel2	-1.14336	0.000106454		Cilp2	0.98161	0.00639418
Slc5a3	-1.13538	6.72838e-06		Slc7a11	0.979144	0.000787411
Bnc1	-1.13533	0.0104352		Kdr	0.978789	0.00251572
Mylk	-1.1328	0.00368466		Plxnc1	0.953133	3.93667e-05
A830018L16Rik	-1.12599	7.6494e-05		Adcy8	0.949583	0.000499235
Lypd1	-1.12427	0.00230751		Mylpf	0.945735	0.019085
Rasl11b	-1.10543	0.00420245		Stk32a	0.942257	0.0191615
Runx3	-1.10372	0.00222827		2210408I21Rik	0.941073	0.0123433
Cited1	-1.10158	0.00199919		Atcay	0.940526	0.00195077
Ntrk2	-1.09953	2.36767e-05		Lynx1	0.93753	0.00766394
Parm1	-1.09592	0.000339887		Fam181b	0.935895	0.0231924
Lrrc8e	-1.09308	0.0165151		F8	0.932265	0.0406535
Metrnl	-1.08553	0.00338513		Hck	0.930789	0.0144188
Tox3	-1.08165	0.000580637		Perp	0.92823	0.000237443
Lzts1	-1.08046	0.00112735		Ap1s3	0.924693	0.00334556
Crybg1	-1.07937	0.000329211		Ddias	0.924065	0.00323192
Plin4	-1.07383	0.0294365		C630043F03Rik	0.920041	0.01777
Styx	-1.06996	0.0314357		Snca	0.913607	0.0275708
Pcdhga5	-1.06614	0.0161508		Dbndd1	0.911491	0.00779126
Npy	-1.06088	2.96948e-05		Rbp1	0.911406	0.00120633
Mir99ahg	-1.06032	0.0225788		Phactr3	0.909157	0.0138312
Rbms3	-1.05511	0.0107178		Dok2	0.909139	0.00581424
Rab20	-1.05187	0.0226038		Msrb2	0.903483	0.0161243
Mertk	-1.05085	0.00423555		Rec8	0.903234	0.01112
Sox6	-1.04892	0.00191927		Upp1	0.900751	4.35314e-06
Gpr161	-1.03462	0.0109855		Dppa2	0.899518	0.0390394
Lhfp	-1.03245	0.00588996		Ddc	0.898927	0.000610525
Apcdd1	-1.02985	3.07373e-05		Wdr93	0.897057	0.0189198
Gad1	-1.02473	0.0101634		Adamts12	0.894829	0.0392313
Kit	-1.01849	2.49084e-06		Dcxr	0.893247	0.00213454
Fam46a	-1.01796	1.598e-05		Cdx1	0.890962	0.00736174
Dusp10	-1.00971	0.00415471		Tinagl1	0.88947	0.000818612
Snord12	-1.0067	0.0376468		Tex15	0.888766	0.000566927
St8sia1	-1.00433	0.000504756		Sox14	0.88862	0.00643323
Cd44	-1.00045	0.0113232		Gbx2	0.88537	0.0008886
Trpc4	-0.992257	0.00417836		Fgf15	0.878815	0.00159953
Tmem200a	-0.990071	3.27395e-05		Car2	0.877711	8.09026e-06
Sirt4	-0.984822	0.00632433		Hddc3	0.876933	0.0363961
Hrk	-0.980002	0.000706264		Cyp2b23	0.870455	2.14396e-06
Ric3	-0.979965	0.000631671		Ctbp2	0.865053	2.04073e-06
Cplx2	-0.978584	0.000488795		Slc6a1	0.864583	0.0129988
Pou4f2	-0.977788	0.00898946		Cadps2	0.857529	0.0340987
Suox	-0.975204	0.000676306		Dnah11	0.844839	0.00449128
Cxcl14	-0.969896	0.0298985		Phlda3	0.842776	0.00238116
Ldlrad4	-0.967194	0.0171191		1700010I14Rik	0.841286	0.021296
Plppr3	-0.962956	5.1556e-05		Rimbp2	0.838141	0.0240683
Fam13c	-0.961724	0.0114879		Zfp300	0.837224	0.0381907
Sema3f	-0.961508	7.14209e-05		Gatsl3	0.837024	0.000115879
Lgr5	-0.961444	0.00322975		Smim8	0.836129	0.0453061
Tspan18	-0.957007	0.00693635		Fgf5	0.832961	8.72536e-05
Gnal	-0.95405	0.0188495		Alcam	0.82731	0.00672985
Slc8a1	-0.953877	0.000744497		Emilin2	0.824458	0.00674134
Sdk2	-0.952549	7.89486e-05		Dppa4	0.823614	0.00305984
Nova2	-0.952066	0.0123692		Habp4	0.820816	0.00157434
Wnt7a	-0.949283	0.00208904		Rac3	0.818947	0.010871
Eya4	-0.948673	0.0149942		Tmem144	0.803626	0.00745826
Kirrel	-0.946691	9.7638e-06		Klhl29	0.802755	0.0230346
Msx2	-0.94622	0.0398258		Tmem8	0.802571	0.000301855
Npas1	-0.944883	0.0141963		Irak3	0.801364	0.0479511
Flrt1	-0.943423	0.0172354		Btla	0.801275	0.00684475
Prox1	-0.942292	6.49842e-05		Tatdn3	0.800465	0.0109334
Otogl	-0.941624	0.0110572		Myl9	0.799287	0.00493421
Robo2	-0.939572	0.000911407		Cenpx	0.798624	0.000984505
Nr5a2	-0.939325	0.0353482		Wdpcp	0.798181	0.00265455
Col20a1	-0.938942	0.000979395		Lacc1	0.797927	0.0333447
Cacna1h	-0.938494	0.000205535		Mboat1	0.792456	0.0458777
Kitl	-0.93831	0.00547601		Col1a1	0.792017	0.0252954
Nell2	-0.938212	0.00131398		Radil	0.780272	0.000409184
Cdh4	-0.930312	0.000117851		Kiss1r	0.780016	0.0317755
St8sia2	-0.928817	0.0121648		Thbs2	0.77948	0.00190042
Epha5	-0.926087	0.0302906		Pcyt1b	0.77809	0.000509711
Trpm5	-0.92483	0.0415247		Zhx3	0.775236	0.0058799
Bcl6	-0.924243	0.0168202		Zfp213	0.775208	0.000444244
Pou3f1	-0.922751	8.62016e-05		Slc41a3	0.766717	0.0292689
Tbc1d30	-0.922487	0.0138329		Rtl8c	0.765379	0.0001532
Asic2	-0.911295	0.0489565		Hmgcs1	0.760451	0.0206651
Galnt14	-0.907679	0.00788005		Pm20d2	0.758119	0.00206172
Syn1	-0.904239	0.0383408		Pros1	0.757672	0.00225831
Gucy2c	-0.902751	0.0479932		Lefty2	0.757047	0.0139018
Amph	-0.902412	6.62561e-05		Tmem59l	0.756365	0.0149441
Adam10	-0.901087	0.000468745		Trap1a	0.755872	0.000250681
Nnat	-0.899041	0.00017674		Dcaf12l1	0.749111	7.51705e-05
Rhou	-0.89725	3.35644e-05		Esyt3	0.747831	0.00747579
Fbxo41	-0.896795	0.00719116		Epha1	0.746174	0.000298824
Tmem132c	-0.883815	0.00577846		Slc7a7	0.743927	2.79725e-06
Fads6	-0.878242	0.030951		Nudt10	0.743449	0.0394886
Tspan10	-0.877771	0.0232525		Flt4	0.742057	0.00114763
Dscam	-0.876909	0.0396324		Tor3a	0.739803	0.000210685
Grm4	-0.874206	0.000180481		Eogt	0.737033	0.00329714
Slc35f4	-0.870887	0.0183199		Gas6	0.734994	0.00194422
Myh7b	-0.869889	0.0430845		Syne3	0.732531	0.0244674
Cdh11	-0.869281	0.000338762		Slc38a6	0.730935	0.0209938
Ccser1	-0.86243	0.0416462		Pvt1	0.730405	0.0260254
Sema3d	-0.862316	0.00228321		Sdf2l1	0.72627	0.000169545
Zfp467	-0.861697	0.00959141		Pipox	0.72566	2.42888e-05
Pcdhgb6	-0.86108	0.00424708		Sema3a	0.725377	0.0307745
Kcnj12	-0.852395	0.0338976		Mmp17	0.721983	0.00825827
Ttyh1	-0.849726	0.00745314		Anxa3	0.718166	0.0121708
Zmynd10	-0.846247	0.0246293		Adamts1	0.715261	0.00122079
Gm7694	-0.844859	0.0111752		Rhbdl3	0.71446	0.00136673
Hmcn1	-0.843766	0.00142249		F2rl1	0.713284	0.0110579
Mid2	-0.836992	0.0345677		Plcd1	0.711906	0.000666054
Prkar2b	-0.83681	0.00410733		Ipw	0.711283	0.0102424
Gdnf	-0.835084	0.000538937		Fam171b	0.704066	2.65418e-05
Nol4l	-0.831473	0.00304501		Adssl1	0.703643	0.0398628
Hcn4	-0.829958	0.00365471		Rab3a	0.697765	0.0462631
Sema7a	-0.827801	0.0191426		Vsig10	0.697311	0.0391719
Masp1	-0.826835	0.0316925		Gmpr	0.695263	0.0396367
Zfp169	-0.825624	0.0295849		Pcdh19	0.691415	0.00584955
Sema3c	-0.824168	0.00179455		Aifm2	0.69082	0.0192971
Ryr2	-0.821749	4.74895e-05		1700088E04Rik	0.68898	0.0176152
Kcnh1	-0.820046	0.0211765		Gng3	0.688851	0.00431902
Lrrc4	-0.819928	0.0101593		Mid1ip1	0.687544	0.00091394
Acvrl1	-0.818609	0.0288746		Tm2d1	0.685996	0.030162
Fam20c	-0.816854	0.0183616		Pdlim2	0.68534	0.00456007
D630045J12Rik	-0.816415	4.79055e-05		G6pc3	0.6853	0.018607
Vegfa	-0.816272	1.98755e-05		Apobec2	0.684401	0.0428114
Pdzd2	-0.813419	0.000691788		Cnpy1	0.67785	0.000214866
Adora2b	-0.810379	0.00606005		Chrm2	0.674112	0.00955087
Mrps6	-0.81024	0.007304		Csad	0.67271	0.00801557
2510009E07Rik	-0.808762	0.00890284		Gdpd2	0.671617	0.0461347
Nipbl	-0.802296	0.000817247		Dmrta1	0.671218	0.0426615
C530008M17Rik	-0.801442	0.000594142		Hacl1	0.670023	0.00117196
Clmp	-0.798071	0.00895557		Syk	0.668164	0.00118298
Pcdhb22	-0.795844	0.00464322		Car3	0.662672	0.00454126
Mamdc2	-0.795528	0.0472501		Vmac	0.661702	0.00539858
Sh3rf1	-0.795283	8.09276e-05		Tmem38a	0.661632	0.00447291
Mybpc1	-0.795098	0.0014428		Npas3	0.661576	0.0318849
Adra2a	-0.792475	0.0052268		Rras	0.661455	0.0155792
Fezf2	-0.789874	0.046673		Cdk2ap2	0.660698	0.00360845
Camk1d	-0.786495	0.00270341		Casz1	0.660594	0.0416178
Cacnb2	-0.784799	0.00763222		C1qtnf1	0.660151	0.00959409
Sipa1l2	-0.78109	4.7577e-06		S100a10	0.657624	0.000336878
Mtfr2	-0.780878	0.0484291		Arpc5	0.656819	0.000114644
Dkk1	-0.778922	0.00228563		Slc19a2	0.654621	0.000777904
Rundc3b	-0.778716	0.000428271		Tgfb1	0.653081	0.0195283
Osbp2	-0.776468	0.0257004		Col6a5	0.652521	0.0298779
Col6a1	-0.775177	0.00339264		Sec24d	0.651741	0.000757535
Galnt16	-0.77409	0.0435711		Cep76	0.651291	0.00109371
Dact1	-0.773759	0.000202499		Crygn	0.64962	0.047506
Sall4	-0.77351	5.47119e-06		Fam46b	0.646687	0.0297606
Gem	-0.771663	0.00683698		Ecel1	0.646063	0.0404945
Asxl3	-0.764222	0.00555016		Fgfbp1	0.644515	0.0212529
Efnb1	-0.763374	7.78041e-05		Galnt12	0.642733	0.00411481
Pcdh7	-0.755226	0.000393881		Sfrp2	0.638367	0.000434458
Mgat5b	-0.754659	0.00438985		Lrrk1	0.637499	0.0468275
Add2	-0.753938	0.00300142		Lpcat4	0.636675	0.0107205
Zc3hav1l	-0.751961	0.000262403		Gmppb	0.635416	0.0136499
Angptl2	-0.751432	0.00290716		Magee1	0.635329	0.00456426
Mbnl3	-0.749995	0.0165111		Atp5g1	0.63323	0.00428805
Grk5	-0.749973	0.0163876		Lonrf3	0.632545	0.0048275
Ephb1	-0.749792	0.0267113		Myo1c	0.630866	0.000403322
Emc9	-0.747718	0.0304655		Dok4	0.63049	0.0405363
Eid1	-0.746838	0.00217104		Esco1	0.629581	0.0185746
Prdm1	-0.745895	0.00271935		Msrb3	0.629027	0.0167389
Smpd3	-0.743793	0.01302		Ggct	0.628537	0.0446643
Ccdc85a	-0.742674	0.024765		Slc18b1	0.62702	0.0240934
Bend7	-0.742495	0.00616756		Syn2	0.626244	0.0142865
Chst3	-0.740332	0.0249627		Rnft1	0.621471	0.000307247
Scarf1	-0.736459	0.0403608		Ap1s2	0.619121	0.013489
Sik1	-0.735775	4.85223e-05		Arhgef5	0.619009	0.0417193
Crnde	-0.73571	0.0288922		Invs	0.618243	0.0109777
Tppp3	-0.734692	0.0040031		1500009L16Rik	0.618108	0.00696956
1810041L15Rik	-0.7345	0.0480621		Hhip	0.618022	0.0250913
Foxb1	-0.731657	0.00271128		Tcea3	0.617949	0.00115555
Sema5b	-0.731098	0.00273345		Ehd2	0.617441	0.0449186
Tcerg1l	-0.730933	0.00199769		Fuca1	0.614514	0.00353867
Abcg1	-0.729802	0.0453625		Rbks	0.614092	0.0418465
Rsad1	-0.728202	0.00646959		Gdpgp1	0.613685	0.0125338
B3gnt5	-0.727919	0.00709768		BC002163	0.612681	0.00118404
Fzd1	-0.727419	0.000291063		H2-Bl	0.61177	0.016389
Immp2l	-0.723681	0.0497135		Elovl6	0.611127	4.75493e-05
B4galnt3	-0.722514	0.00657571		Wdr47	0.610435	0.00424243
Lonrf1	-0.721263	0.00682312		Lef1	0.61023	0.000257212
Evc2	-0.71915	0.00518584		Uchl1	0.608121	0.00256779
Sertad4	-0.719053	0.00453627		Tcaf2	0.606325	0.0310899
Prr5l	-0.718179	0.00740001		Mef2c	0.603284	0.00852338
Aqp3	-0.714927	0.00645551		Map1a	0.602681	0.00605003
Pcdhgb2	-0.714899	0.0108019		Dnajc22	0.602675	0.0133468
Axl	-0.714442	0.00207805		Cpt1a	0.601364	0.00382098
Rab3b	-0.712875	0.036194		Nagk	0.598409	0.0231304
Xkr4	-0.711833	0.0225253		Moxd1	0.598373	0.00210328
Bmpr1b	-0.711264	0.0143964		Prkag1	0.596658	0.0005949
Id1	-0.7108	0.00197719		Etv4	0.595982	0.00318741
Mfap2	-0.709368	0.0126783		Tmem160	0.595595	0.00832293
Cdk5r2	-0.706896	0.000780287		Prps2	0.593533	0.00166711
Nrn1	-0.70535	0.00717069		Spag1	0.592653	0.0180002
Cdc42ep5	-0.702319	0.00116019		Ccsap	0.591396	0.0327421
Elmo1	-0.699192	0.00152374		Slc48a1	0.590475	0.00566
Flrt2	-0.698953	0.0303288		Fundc1	0.58926	0.00556658
Ccdc112	-0.698208	0.0425113		Rassf1	0.588317	0.00310794
9330020H09Rik	-0.697232	0.0459603		Selenom	0.587272	0.00907471
Gpc4	-0.696722	0.00161862		Vps45	0.584834	0.0117623
Tspoap1	-0.696559	0.0122318		Pcsk1n	0.581424	0.0322014
Rasd2	-0.696041	0.00891169		Fblim1	0.580973	0.000473374
Spsb1	-0.689944	0.00885896		Enpp4	0.578674	0.0496714
Pid1	-0.688998	0.000945754		Rrm2b	0.577061	0.0307776
Slc22a23	-0.688112	0.000176744		Ccdc160	0.575296	0.0457146
Chrna4	-0.687315	0.000170571		Gpr137	0.575081	0.0104152
Atp1b2	-0.687126	0.00150384		Nphp3	0.573686	0.00193372
Nrp2	-0.686924	0.000269719		Gm14326	0.573041	0.0482557
Adora1	-0.684189	0.0299073		Dusp19	0.571173	0.0348491
Fgfr2	-0.682557	0.000296708		Azin2	0.569101	0.0239047
Ccdc40	-0.680884	0.0353423		Cmtm3	0.5691	0.00678032
Pex5l	-0.680157	0.00371433		Gltp	0.568519	0.00393848
Mt2	-0.678322	0.00128849		Wnt11	0.567987	0.0183628
Xylt1	-0.678188	0.0260058		Coq2	0.567849	0.0092418
Yod1	-0.675945	0.00681161		Aldh1l1	0.565752	0.0103078
Zc3h12c	-0.675776	0.00108592		1700019D03Rik	0.560149	0.00446513
Lrrc4b	-0.675637	0.0252823		Tmem216	0.559398	0.0214072
Pcdhgb1	-0.675397	0.0147065		Map7d3	0.557129	0.0351104
Sema5a	-0.675083	0.000120705		Dtd2	0.555963	0.00352466
Frmd4a	-0.674055	0.0043486		Tmem88	0.555682	0.0175597
Maml2	-0.667725	0.00957742		Myo1d	0.555026	0.0151755
Timp2	-0.667683	0.0119457		Csgalnact1	0.55455	0.0398334
Kif26b	-0.667239	0.000201315		Mgst3	0.554546	0.0112142
Pde4b	-0.66373	0.00234738		Dram2	0.553748	0.0216023
Tmem203	-0.663241	0.030223		Slc35b1	0.553014	0.000372593
Clmn	-0.663169	0.000276826		Actn3	0.552779	0.0292283
Bach2	-0.660186	0.00185974		Fut9	0.551854	0.0422171
Ets2	-0.659084	0.00169734		Ctgf	0.551174	0.0382101
Gbp4	-0.658939	0.00558966		Parvb	0.550905	0.00646296
Cacna2d2	-0.657718	0.0031877		Cysltr1	0.550628	0.0301392
Fras1	-0.657406	0.00037192		Syngr2	0.546326	0.00895286
Rbm24	-0.656763	0.000428776		Sertad1	0.54416	0.0290117
Oprl1	-0.65529	0.0194456		Parp3	0.543066	0.0455778
Dpp6	-0.654833	0.00239181		Ydjc	0.541969	0.0218825
Zfp862-ps	-0.654386	0.00304778		Ccdc28b	0.541269	0.0114492
Ppp1r12b	-0.654166	0.00605702		Scrn1	0.540955	0.0193455
Vstm2b	-0.653372	0.0176034		Ptch2	0.538749	0.0261871
Prelid3a	-0.651329	0.00825847		Creld2	0.537825	0.00115876
6030419C18Rik	-0.651157	0.0240989		Twf2	0.535811	0.00173349
Cdh3	-0.650561	0.000590247		Atox1	0.533147	0.0139148
Ndrg1	-0.650288	0.000183475		Neto2	0.532183	0.00949259
Ube2e2	-0.646438	0.0028461		Ano4	0.530394	0.0425883
Sec22c	-0.646142	0.0223665		Acad11	0.530267	0.00328582
Piezo2	-0.644081	0.000406635		Asb4	0.529487	0.0494149
Cdk6	-0.642956	0.00121519		Pllp	0.527952	0.044217
Fat4	-0.642501	0.00186012		Snupn	0.527811	0.0117192
Npnt	-0.642474	0.00303699		Efhd1	0.527633	0.010004
Akap5	-0.642078	0.0305236		Tk1	0.525939	0.0180828
Shb	-0.638555	0.000722356		Shc4	0.52577	0.0368187
Zfp395	-0.637276	0.00498031		Rxrg	0.525616	0.0298831
Angpt1	-0.63702	0.00500327		Borcs5	0.524528	0.0336716
Adamts20	-0.634597	0.0162718		Stag1	0.522877	0.00199442
Fam84b	-0.634521	0.00825485		Etv1	0.522049	0.0084755
Cacfd1	-0.633762	0.00439655		Slc36a1	0.521206	0.0067425
Mbp	-0.633655	0.00104969		Nubpl	0.520201	0.0307691
Stard13	-0.632098	0.0132111		Steap2	0.519404	0.000788773
Thrb	-0.629884	0.00187475		Lpin3	0.518168	0.0101552
Amigo2	-0.628443	0.00214903		Lgals1	0.516978	0.000271098
Dgkk	-0.627129	0.0102804		Fam198b	0.516697	0.00487437
Cxcl12	-0.623517	0.000598343		Pitpnc1	0.51362	0.0217147
Tec	-0.623454	0.0454431		Myo6	0.512336	0.0105017
Pogk	-0.622197	0.000216607		Sat1	0.511189	0.00578251
1700025G04Rik	-0.619881	0.00136866		Pter	0.508729	0.04548
Zfp248	-0.619836	0.004351		Pqlc1	0.508525	0.0471294
Adamtsl1	-0.618793	0.00207814		Hoxa1	0.507605	0.019645
Tmub1	-0.61793	0.0395363		Ppt2	0.506382	0.00253166
Ttc39c	-0.617552	0.0221962		Pdia6	0.506289	0.000239873
Itga6	-0.616244	1.49726e-05		Tm7sf2	0.502674	0.00809413
Sez6	-0.615752	0.036333		Alkbh4	0.500461	0.00810197
Pawr	-0.612544	0.000515414
Unc5a	-0.611972	0.0022417
Mex3b	-0.609297	0.0061876
Pgbd5	-0.606635	0.0244084
Vegfc	-0.604388	0.0268528
Sorcs2	-0.602393	0.00121953
Malat1	-0.601843	0.00119972
Efna5	-0.600089	0.00562224
Thsd4	-0.598889	0.00192575
Osbpl10	-0.597432	0.0177284
Gprin1	-0.595542	0.027194
Foxb2	-0.594324	0.0190977
Shtn1	-0.593954	0.0225909
Htr7	-0.593804	0.0298033
Tiam2	-0.592361	0.0398646
Ppia	-0.591396	0.0299741
Dchs1	-0.589949	0.00112108
Peli2	-0.58915	0.00493219
Zfp579	-0.588823	0.0270125
2310057M21Rik	-0.586435	0.0438469
Chn2	-0.585233	0.0291856
Map3k5	-0.584001	0.00521301
Cuedc1	-0.583022	0.00124842
Ildr2	-0.582815	0.0267587
Rgl1	-0.582508	0.000848096
B3galnt1	-0.582484	0.0217626
Rundc3a	-0.581952	0.00618764
Tmem44	-0.579864	0.0272249
D430019H16Rik	-0.57635	0.00668329
Carmil3	-0.574451	0.00177881
Phyhd1	-0.573492	0.0441576
Gprc5c	-0.571711	0.0343427
Sfrp1	-0.570684	0.00100328
Gli3	-0.57064	0.000606362
Stmn2	-0.566948	0.000610503
Lpin2	-0.566838	0.00148141
Gfra1	-0.566654	0.0325391
Ddit4	-0.564583	9.44906e-05
Atp2b4	-0.560899	0.00401811
Mmp15	-0.560541	0.0154749
Dck	-0.560263	0.00189798
Kbtbd11	-0.558526	0.00450866
1190002N15Rik	-0.557904	0.00229442
Smoc2	-0.5564	0.030041
Plagl2	-0.556172	0.00107008
Col18a1	-0.554431	0.000473007
Cmtr2	-0.553789	0.0103629
Irs1	-0.547388	0.000921429
Gpc2	-0.546094	0.00106487
Plekhg1	-0.545028	0.00439151
Vim	-0.544738	3.97899e-05
Tead4	-0.543869	0.0182706
Col4a2	-0.542658	0.0011198
Lpar1	-0.542582	0.0260282
Ptprm	-0.54096	0.0275485
Mindy4	-0.539974	0.0148397
Adamts15	-0.539613	0.0194077
Il6st	-0.538785	0.000487278
Foxo1	-0.538562	0.00207591
Rrbp1	-0.53675	6.95392e-05
Klf5	-0.535924	0.0433723
Sesn3	-0.535441	0.00294149
Ust	-0.535398	0.0100158
Sorl1	-0.535234	0.000628703
Taf15	-0.534143	0.0118643
Camk2n1	-0.533766	0.0255014
Zfhx4	-0.532422	0.00834969
Celsr2	-0.532108	0.0107667
Rell1	-0.530872	0.00229207
Rnf208	-0.530546	0.0189841
Enc1	-0.529818	0.000434777
Pkia	-0.526009	0.0371231
Plekha5	-0.525984	0.00024162
C1ql2	-0.525136	0.0418584
Samd14	-0.523677	0.0483635
Cacna2d1	-0.522861	0.0115817
Cxcr4	-0.521729	0.00381768
Zfp703	-0.521657	0.0218381
Ets1	-0.521108	0.00209075
A2m	-0.519596	0.00235947
Zbtb34	-0.519259	0.0125387
Farp1	-0.518754	0.00427104
Hipk2	-0.518669	0.00820535
Ubash3b	-0.517712	0.046389
Zfp651	-0.516953	0.00424348
Zbtb25	-0.516884	0.0150741
Tet3	-0.516292	0.00142781
Tpm1	-0.516284	9.01982e-05
Tmem176b	-0.515946	0.0344933
Diras2	-0.515279	0.0102561
Fktn	-0.514686	0.0362798
Sel1l3	-0.510712	0.0231284
Tmem145	-0.510628	0.0347729
Lhx2	-0.509658	0.0449078
Katnal1	-0.508798	0.00923287
Camk2b	-0.508295	0.00102036
Hmga2	-0.508203	0.0024738
Cdk5r1	-0.507351	0.0314354
Fam126a	-0.507294	0.00434157
Rxra	-0.505694	0.001145
Akt3	-0.504895	0.0268749
Dleu2	-0.504648	0.0314569
Glt1d1	-0.504355	0.0237489
Sacs	-0.5041	0.00626824
Dusp5	-0.502197	0.0211453
Greb1l	-0.501989	0.000591677

## Sheet: Brd4 KD
Brd4 KD
downregulated genes				upregulated genes
gene symbol	log2 fold change	p value		gene symbol	log2 fold change	p value
Cd36	-2.51537	0.000485758		Triqk	1.50756	0.0031509
Aplnr	-2.18753	0.000861046		Insm1	1.50573	4.37579e-05
Crybg1	-2.09269	2.50186e-06		100499420	1.38869	0.00925615
H19	-2.06881	4.34394e-07		Grb10	1.37615	4.89367e-07
Pnliprp1	-2.04313	0.000361162		Ccdc116	1.34192	0.00594518
Kcna5	-1.95506	0.000483033		Gadd45g	1.33248	0.00548311
Psmb8	-1.91776	0.000512585		Syt1	1.28832	0.00259357
Ly6a	-1.90564	0.000352531		Ptpn18	1.27697	0.0077286
Nos2	-1.86738	0.00655901		Zfp131	1.27474	0.0055154
Alox12e	-1.82982	0.000266696		Zfp97	1.22302	0.040138
Tnfrsf8	-1.7712	0.00147664		Zfp979	1.18715	0.0196489
Car3	-1.75761	2.43243e-05		Ptn	1.18569	0.0021563
Il10rb	-1.73472	0.00616866		Fam84a	1.16117	0.0400528
Gbp2	-1.70999	0.000428576		Calca	1.15725	0.0158166
Arg1	-1.69053	1.02554e-05		Zfp119b	1.15358	0.0140642
Dner	-1.68486	6.41707e-05		Mst1	1.12199	0.0381002
Pitpnm3	-1.675	0.000785318		Zfp947	1.11632	0.0424993
Dll3	-1.64016	0.00490505		Piwil2	1.11282	0.0170797
Fam161a	-1.62754	0.00533152		Abi3bp	1.10871	3.89461e-05
Cpq	-1.6257	0.000950606		Tmem80	1.09683	0.0187936
Ptgs1	-1.59455	0.000125092		Slc47a1	1.08434	0.00153937
Gdf6	-1.5869	0.00070403		Cntnap3	1.07324	0.00981787
Scara5	-1.58505	0.000275851		Zfp595	1.06379	0.0160642
Mamdc2	-1.58083	0.00181453		Papss2	1.0518	0.0321453
Ptgir	-1.57107	0.00939808		Zhx3	1.04735	0.000487612
Meltf	-1.54935	0.00116481		Hhip	1.04656	0.000569539
Klhl6	-1.53955	0.00259412		Thsd1	1.04109	0.0242545
Chst1	-1.53434	0.000158744		Alpk1	1.0383	0.0257515
Acnat1	-1.51008	0.0140575		Foxr2	1.03646	0.00539667
Nipal1	-1.5009	0.00331479		Gm3604	1.0357	0.0493622
Dgkk	-1.49867	1.93746e-05		Cage1	1.03061	0.00352508
Pde4a	-1.49019	0.00340711		Gm11110	1.02656	0.00493776
Olfm2	-1.48451	0.000412451		Zfp960	1.00589	0.0377175
Capn1	-1.48135	0.000298602		Sgip1	1.00434	0.012886
Scg2	-1.47973	0.000871205		Zfp72	0.993899	0.0447329
Col5a3	-1.47549	0.000138593		Iqsec3	0.978155	0.00617624
Kcnc1	-1.47003	0.00507397		Pcdh11x	0.974482	0.0364599
Gbp2b	-1.4686	0.00324236		Nutf2	0.969266	2.72797e-05
Kcnk3	-1.46708	0.000295728		Pcdh17	0.961788	0.018914
Robo4	-1.46413	0.000866285		Agbl3	0.961196	0.0210598
Myo7a	-1.45724	4.11455e-05		Hist3h2a	0.93847	0.0098214
Gpr157	-1.45592	0.00355266		Jam2	0.933347	0.0286885
Trim67	-1.45591	1.13808e-05		Ddias	0.931131	0.00291056
Xaf1	-1.45084	0.00265976		1700010I14Rik	0.927204	0.0114871
Tmem91	-1.44967	0.00419246		Zfp429	0.92013	0.0293726
Tmem176b	-1.42217	7.48324e-05		Srp54a	0.910492	0.0170084
Tmem176a	-1.40486	0.000488954		Pgap1	0.909096	0.000284381
Dysf	-1.40302	0.000670324		Abhd15	0.906926	0.0432441
Acvrl1	-1.40268	0.00178867		Atcay	0.904853	0.00250487
Igf2	-1.39349	6.39325e-07		Myh11	0.904089	0.0357257
Chst7	-1.38554	0.000602253		D130040H23Rik	0.886034	0.0314731
Slc17a7	-1.37635	0.00704638		Zfp759	0.881047	0.00229764
Parp10	-1.36661	1.25157e-06		Smim8	0.880953	0.0343873
Rab20	-1.34286	0.00684747		Zfp711	0.874887	0.00183414
Gcnt2	-1.33725	0.00454578		9930014A18Rik	0.871886	0.0247219
Egflam	-1.33523	0.000150343		Ascc1	0.866005	4.85019e-06
Camk1d	-1.32944	6.5263e-05		Zfp975	0.863693	0.0444937
Gbp9	-1.32802	0.00308483		Ttn	0.857267	0.000343143
Lgals3bp	-1.32722	0.00803956		Smarca5-ps	0.84772	0.0393051
Scml2	-1.31926	3.87898e-05		Zfp953	0.839855	0.0277895
Dnajc12	-1.30993	0.00227105		Zfp345	0.835428	0.0173393
Zfp703	-1.30907	4.51202e-05		Zfp946	0.828786	0.0141901
Rasgef1b	-1.30266	0.000712289		Wdr78	0.81882	0.013692
Arhgap31	-1.29985	0.0031128		Cend1	0.818571	0.0444624
Sparcl1	-1.29079	0.00044146		Fat4	0.818419	8.48242e-05
Smoc2	-1.28739	0.000216326		Gm14139	0.818056	0.0373292
Peli3	-1.28354	0.00149304		Invs	0.817978	0.00140846
Slit2	-1.27704	0.000139958		Rab39b	0.812401	0.00981339
Chrd	-1.27298	0.000925919		Csad	0.810251	0.00198898
Adamts17	-1.27239	0.000357559		Txlnb	0.806951	0.0488134
Lrrc18	-1.27136	0.0148979		Tmem220	0.803632	0.0167284
Sh3yl1	-1.26979	0.0110868		Itga1	0.797371	0.000522616
Tap1	-1.26844	0.00129562		Prrg1	0.79422	0.0369385
Rasgrp3	-1.26812	0.00758381		Dzip3	0.788331	0.00705406
Amhr2	-1.26718	0.00317149		Cntn1	0.782319	0.0225219
Gbp4	-1.26173	5.48879e-05		Gm14326	0.774786	0.00961824
G6pd2	-1.2617	0.00980532		Coq10b	0.771779	0.0176454
Atp2b4	-1.26029	6.6405e-06		Kcnt2	0.768168	0.00785901
Leng9	-1.25142	0.00264178		Tm2d1	0.767421	0.015807
Spp1	-1.25094	0.00296935		4931406C07Rik	0.763919	0.0147185
Zbtb42	-1.24561	0.0146039		Rpl5	0.760613	0.001604
Glis3	-1.24127	0.00223694		Rprl2	0.760485	0.0187591
Tnc	-1.23518	0.00134999		Thbs2	0.757617	0.00225081
Pid1	-1.23137	7.26852e-06		B230217C12Rik	0.755822	0.0283187
Igfbp5	-1.22738	0.000290409		Ybey	0.755447	0.000690978
Zbtb16	-1.22332	0.0130451		Zfp971	0.751707	0.0145272
Cadm3	-1.21977	0.00426258		Arsg	0.73843	0.0114397
Scarna2	-1.20136	0.000975489		Etfrf1	0.737938	0.00122475
Ifi35	-1.19977	0.00437453		Krcc1	0.735669	0.0078861
AA465934	-1.19638	0.00957143		Ddc	0.734246	0.0030701
Gucy2c	-1.19471	0.0147293		Gm13375	0.731349	0.0224442
Mirg	-1.19161	0.0117096		Nudt10	0.730578	0.0413199
Sdc3	-1.18993	7.5776e-05		Habp4	0.730271	0.00370119
Gja4	-1.18848	0.0133025		Ficd	0.728197	0.0211924
Trp53	-1.18632	0.015453		Ipw	0.72705	0.00853953
Lamb3	-1.18364	0.0103107		Trim2	0.72525	0.000371428
Tyms-ps	-1.18337	0.00813984		Zfp808	0.7211	0.0378424
Tppp3	-1.17585	0.000144449		Ccnb1ip1	0.720253	0.00173312
Shroom1	-1.17502	0.00220688		Uros	0.713895	0.00460198
Actc1	-1.16976	0.015348		Gm14403	0.696311	0.00533854
Tmem132c	-1.16394	0.00103508		Hyi	0.692194	0.0258567
Flrt1	-1.16251	0.00575584		Dnajc15	0.683992	0.0209686
Clstn2	-1.15685	0.000113499		Cstf3	0.682008	0.00025606
Tfap2c	-1.15458	0.000326658		Atf7ip2	0.679785	0.000469114
Lmntd2	-1.14838	0.00176648		Zfp934	0.677715	0.0466554
Prdm1	-1.14359	0.000124452		Donson	0.676477	0.000951895
Alox15	-1.14066	1.10827e-05		Mlycd	0.674671	0.00325345
Frrs1	-1.13944	0.00265509		Zfp948	0.671262	0.0052215
Rap1gap2	-1.1349	1.34529e-05		Mtrf1	0.671089	0.0345766
Dnaaf3	-1.13443	0.00114288		Setdb2	0.668073	0.00319586
Efnb3	-1.13408	5.0279e-05		Mrpl1	0.66662	0.0022872
Cldn2	-1.13233	0.00628115		2810006K23Rik	0.665273	0.00221173
Adgrg1	-1.12952	0.0158714		Cntd1	0.659245	0.0473686
Ptprn	-1.12895	0.000215359		4932416H05Rik	0.658059	0.0493595
Fgd2	-1.11907	0.00210145		Eras	0.656583	0.0027048
6530402F18Rik	-1.11633	0.0151407		Dusp8	0.654872	0.0488412
Irgm1	-1.11175	6.45695e-06		Uchl5	0.654847	0.0207911
Trim61	-1.10909	0.00806194		Pdcd10	0.653838	0.019425
S100a6	-1.10763	0.00562943		Cenpk	0.650391	0.0391833
Nrp2	-1.10602	3.55993e-06		9230110C19Rik	0.649653	0.00644369
Wnt5b	-1.10563	2.86625e-05		Cript	0.64697	0.0100052
Csdc2	-1.10335	0.0189343		Orc2	0.646506	0.000572514
Kirrel2	-1.10233	0.0159668		Ube2n	0.645598	0.000657904
Rps7	-1.10055	0.00117649		Ggact	0.642521	0.00712363
Vegfc	-1.09921	0.00095526		Trim13	0.641968	0.0471991
Vwc2	-1.09325	0.0151199		Igf2r	0.64002	0.00856228
Col12a1	-1.08683	0.00134371		Rragb	0.638672	0.00058678
Tapbp	-1.08124	2.98855e-06		Kyat1	0.637406	0.0219033
Plekha4	-1.07895	0.0214086		Prps2	0.636491	0.000904645
Lrrc56	-1.07783	0.00524474		Fermt3	0.635798	0.0220585
Klhl14	-1.07762	0.0120161		Mettl18	0.63519	0.0203725
Sgms2	-1.07455	0.0267045		Rnf138	0.63156	0.0149896
Col22a1	-1.07355	0.00333286		Mef2c	0.627137	0.00633136
Camk1g	-1.0724	0.0019537		Atp5s	0.622375	0.0334825
Susd2	-1.07167	0.00805093		Chrnb2	0.621356	0.0364665
Clic6	-1.07034	0.00190084		Fancf	0.620737	0.044148
Trpm5	-1.06932	0.0224899		Zfp120	0.618032	0.029658
Scube2	-1.0602	0.0294855		Ssr3	0.613934	0.000853173
Vsir	-1.05823	0.00513565		Prkca	0.613785	0.00110043
Def6	-1.05618	0.00586208		Hibch	0.612223	0.00256445
Smarcd3	-1.05015	0.016326		Lox	0.606437	0.00351583
Ttc25	-1.04755	0.0296898		Med21	0.605712	0.0289102
Axl	-1.04529	0.000114202		Thap6	0.605384	0.00957276
Rimbp2	-1.04088	0.0216841		Iscu	0.604483	0.00310505
Inpp1	-1.03722	0.0210391		Erlec1	0.601911	0.0146412
Dkk1	-1.03665	0.000297492		Npnt	0.597388	0.00177699
Adra2a	-1.03605	0.000927223		Kbtbd8	0.593619	0.00180394
Trim14	-1.03315	0.0375758		Pts	0.589878	0.00301293
Ceacam1	-1.03259	0.0207468		Skida1	0.586062	0.000845292
Tbc1d10c	-1.03046	0.014876		Nudt19	0.585202	0.002653
Pygo1	-1.02967	0.00770751		Zfp748	0.585126	0.00528681
Itgb8	-1.02871	0.0346228		Akap7	0.584439	0.0140637
Tmem44	-1.02818	0.00112338		Plxnc1	0.583775	0.00324209
Synpo	-1.02494	0.0444303		Snrpe	0.583433	0.0343382
Tgm2	-1.02466	0.00202775		Mpv17l	0.582479	0.0360882
Ptpru	-1.01909	0.00064922		Lgi2	0.581472	0.0370972
H2-T23	-1.01903	0.00383362		Chid1	0.58093	0.00236167
Nova2	-1.01462	0.00843119		Cep41	0.57955	0.000158031
Rasal1	-1.01106	0.0315197		Vamp3	0.579149	0.000283781
Cd274	-1.00891	0.0303306		Slc25a46	0.577057	0.00515729
Hoxb2	-1.00552	0.00631438		Haus2	0.575927	0.00661756
Hmcn1	-1.00172	0.00039374		Lmo7	0.574921	0.00857825
Trim63	-1.00133	0.00628829		Ttpal	0.571797	0.00644983
Fam160a1	-0.998941	0.016488		2810001G20Rik	0.570663	0.0462689
Pcnx2	-0.998271	0.0319197		Zfp235	0.569799	0.00673367
St3gal6	-0.998197	0.022229		Zfp612	0.569639	0.0101947
Col6a1	-0.994455	0.000613273		Fam111a	0.569142	0.0023025
Rundc3a	-0.992635	0.000136072		Tmem175	0.568674	0.00854817
Krt18	-0.991921	0.0001636		Eif4ebp1	0.562439	0.000157779
Pdgfra	-0.991523	0.011718		Pllp	0.560465	0.032334
Pdgfrb	-0.991501	0.000870951		Itgb3bp	0.559725	0.0461797
Adcyap1r1	-0.99101	0.0113799		Mnd1-ps	0.557501	0.014868
Ajap1	-0.989037	0.000123022		Tmem184c	0.556475	0.0104778
Mast1	-0.988684	0.0286106		Sytl2	0.555714	0.00179768
Aqp3	-0.988102	0.000813201		1110008L16Rik	0.554562	0.000695138
Cadps	-0.982397	0.00323213		Dynlrb1	0.554292	0.000714003
Rem2	-0.978574	0.00817248		Ccne2	0.554053	0.0178205
Nrn1	-0.973766	0.000932326		Fam120c	0.55359	0.00386128
Snora78	-0.970285	0.0290466		Cep76	0.550629	0.00381968
Fgd5	-0.969131	1.11027e-05		Efcab7	0.54898	0.0217141
Rasa4	-0.965245	0.00786226		Zfp955b	0.548312	0.0207415
Tinagl1	-0.964809	0.00252329		Zdhhc15	0.547713	0.0155201
T	-0.962951	2.48874e-07		Ift20	0.547541	0.0072638
Bmf	-0.962022	3.22739e-05		Btbd1	0.547282	0.00372578
Hspa12b	-0.959069	0.0034004		Tubb4a	0.544708	0.0252039
Slit3	-0.95895	3.91186e-05		Ublcp1	0.541737	0.0109341
Rnf43	-0.955202	0.00720399		Rngtt	0.54157	0.000889346
Pxylp1	-0.954766	0.00969949		Fancb	0.541525	0.0107678
Sox9	-0.95474	0.0133505		Tctex1d2	0.5415	0.0208929
Arid3c	-0.952806	0.0103974		Baiap2	0.541085	0.0106056
Scube3	-0.952336	1.03879e-05		Bora	0.540724	0.00523245
Mid2	-0.951898	0.0193998		Hells	0.53765	0.0161949
Stk36	-0.949093	0.0495822		Atp11c	0.537133	0.0276688
Cdc42ep5	-0.947795	0.000104583		Acvr1	0.535581	0.0258028
Cd40	-0.947011	0.00254295		St7	0.535453	0.0162922
Zfp36	-0.941615	0.00641078		Uchl3	0.534048	0.0472726
Serpinf1	-0.941121	0.000601574		Ufm1	0.532311	0.00260267
Acsbg1	-0.940847	0.00951153		Pm20d2	0.531018	0.0204947
Pcsk5	-0.936857	0.0025761		Map2	0.53063	0.00590867
Sp6	-0.9368	0.0362791		Mtx2	0.530173	0.005351
Nefm	-0.935996	0.0185516		Eif4e	0.529048	0.00122022
Naaa	-0.934763	0.016829		Pigg	0.528373	0.0115923
Dscam	-0.932802	0.029942		Adck2	0.527493	0.0153284
Barx1	-0.932745	0.0107168		Kif18a	0.527258	0.0173378
Il17rc	-0.932411	0.0238885		9130023H24Rik	0.527235	0.0436245
Sema3b	-0.93217	0.00298612		Ipo5	0.527119	0.000126646
Cpne5	-0.93084	0.00261979		Tmem47	0.526599	0.00321072
Cabp7	-0.929855	0.00482881		Tmem38b	0.524379	0.036755
Kcnh1	-0.926954	0.011118		Pter	0.522886	0.0387354
Krt8	-0.923986	0.00663807		Borcs5	0.522871	0.0329172
Ttc28	-0.920666	0.000154031		1810022K09Rik	0.522849	0.0346165
Ifitm1	-0.919537	0.000368536		Zcrb1	0.52112	0.00292669
Disp3	-0.919257	0.0228553		BC002163	0.519529	0.00398573
Emc9	-0.917598	0.0114506		Slc25a16	0.51912	0.00566481
Parp9	-0.915887	0.000762755		Hist2h3b	0.518987	0.00170222
Grik3	-0.915774	0.0026113		Chac1	0.517731	0.00605237
Pex11a	-0.915255	0.0275253		Psd3	0.517664	0.0102114
Notum	-0.914847	0.0105757		Hspb11	0.515061	0.0147543
Arl4d	-0.914779	0.0012782		Caprin2	0.515	0.00818912
Fgf8	-0.914729	0.000141573		Fastkd2	0.513682	0.00568083
Chn2	-0.91394	0.00280407		Kif5c	0.512425	0.00165826
Prss8	-0.911631	0.028152		Tmed5	0.508365	0.0169724
Samd9l	-0.911267	0.00474367		Spag1	0.50664	0.0380303
Csf1	-0.911116	0.0428426		Tysnd1	0.506441	0.0133855
Caskin1	-0.910576	0.000118382		Ythdc2	0.505051	0.023155
Ptgr1	-0.910214	0.0175837		Cenpx	0.50487	0.0217473
Acsf2	-0.909786	0.00395888		Snx5	0.504276	0.00297258
Sox8	-0.907385	0.0484245		Prdx1	0.502916	0.00128606
Adcy6	-0.906337	5.34531e-06		Nae1	0.502806	0.0476043
Adam11	-0.904347	0.00280976		Jdp2	0.502408	0.0152685
Samd14	-0.903643	0.00332989		Sept10	0.501603	0.0120524
Rtl1	-0.902762	0.0146286		Pdzd11	0.500737	0.00253709
Socs1	-0.902335	0.00527313
Eno3	-0.901808	0.000131026
Jak3	-0.90011	0.000503988
Zc3h12b	-0.899907	0.0264677
Nnat	-0.899711	0.000157109
Nmnat2	-0.8985	0.0015508
Lyl1	-0.8982	0.0338805
6030419C18Rik	-0.895165	0.00455211
Scarf1	-0.894919	0.0169605
Socs3	-0.894354	0.000178245
Fbxl7	-0.893452	0.0415387
Dact1	-0.892843	5.53576e-05
Klhl32	-0.891075	0.00063376
Tspoap1	-0.889348	0.00291808
Xkr4	-0.888767	0.00738305
Ankrd37	-0.888348	0.000436056
Plcb1	-0.887431	0.0368926
Kitl	-0.886818	0.00690546
Nkx3-2	-0.88681	0.0202563
Pnmal2	-0.88673	0.0368481
Sfxn3	-0.886544	0.0272128
Ildr2	-0.886047	0.00287116
Phyhd1	-0.885771	0.00557931
Psme2	-0.885693	7.27903e-05
Foxb1	-0.885131	0.000683281
Sh3d21	-0.880199	0.0248388
Mylk	-0.880186	0.0129286
Slc9a9	-0.877881	0.00216984
Bnc1	-0.877516	0.030616
A830018L16Rik	-0.874111	0.000476037
Padi3	-0.873616	0.0371423
Rgs9	-0.873391	0.00489395
Irf1	-0.873182	3.12263e-06
Asap3	-0.873171	0.0138068
Mgat5b	-0.871801	0.00167669
Col5a1	-0.87088	4.99148e-05
Scrn2	-0.868062	0.00127973
Lefty2	-0.865898	0.02116
Osbp2	-0.864753	0.0148408
Pgbd5	-0.863904	0.00371857
Grin2a	-0.863792	0.0169994
Cxcl12	-0.860718	3.41583e-05
Ptprt	-0.860667	0.0337785
Tspan18	-0.856514	0.0113477
Adm	-0.855392	0.00767904
Snora68	-0.854669	0.0371805
Umad1	-0.853561	0.0449166
Stra6	-0.851932	0.00629029
Sntb1	-0.849313	0.00487538
Sp5	-0.848116	0.00129726
Phlda1	-0.845822	0.0205987
Mbp	-0.845633	9.93144e-05
Oasl2	-0.845483	0.0198375
Angpt1	-0.84403	0.000728786
N4bp2l1	-0.843831	0.0228746
Brd4	-0.841366	4.42713e-06
Jaml	-0.839821	0.0255529
Apba2	-0.83979	0.00141451
Gprin1	-0.839434	0.00455421
Cyp26a1	-0.839413	0.0187674
Grid1	-0.838269	0.0320254
Vsig10	-0.838064	0.0409558
Baiap3	-0.836674	0.0397172
Unc5c	-0.83535	0.0262476
Pdzd2	-0.834522	0.000520764
Stat5a	-0.833184	0.00209534
Lrrn3	-0.832996	0.0486007
Cacna2d2	-0.832202	0.000581802
Bri3	-0.827504	0.00766122
Hoxb1	-0.827064	0.0349375
Notch4	-0.826035	0.037988
Tmem53	-0.825358	0.029274
Tap2	-0.825051	0.0234069
Sncb	-0.824999	0.0074582
Ptpre	-0.822917	0.0230786
Tmem119	-0.821471	0.0495013
Limch1	-0.821427	0.000365812
Gm7694	-0.820407	0.0120121
F2rl1	-0.820071	0.0158716
Trim12c	-0.819456	0.00445234
S1pr3	-0.819436	0.0176978
Fbxo32	-0.818403	0.00535754
Pik3cd	-0.817247	0.00345073
Gpc6	-0.814678	0.00159261
Tmcc3	-0.814206	0.0104004
Mybpc1	-0.814132	0.0011248
Fam114a1	-0.809678	0.00215347
Fam196a	-0.808421	0.027628
Tnfrsf1a	-0.807363	0.00159978
Pcp4l1	-0.806644	0.0158865
Dtx3l	-0.806208	0.000737908
Msx1	-0.80515	0.0021772
Neat1	-0.802968	0.0027857
Sema5a	-0.802795	2.3142e-05
Mras	-0.80125	0.0118561
Lrrc8c	-0.800826	0.00786089
Ptges	-0.799465	0.0102732
6330403K07Rik	-0.798742	0.00135062
Sptb	-0.798661	0.000345458
Il11ra1	-0.7961	0.0103273
Slc38a3	-0.794336	6.68176e-05
Ada	-0.793344	0.000188889
Fhad1	-0.792951	0.0241945
Sema3f	-0.792856	0.000308993
Cdk5r2	-0.792202	0.000300697
Sptbn4	-0.789304	0.0163302
Zfp395	-0.787848	0.00116819
Gabre	-0.786297	0.031606
Sema6b	-0.785801	0.000774273
Apcdd1	-0.785564	0.000265805
Cdx2	-0.785109	0.00134629
Atp2b2	-0.784138	0.0052113
Phf1	-0.784089	0.00198381
Fam189b	-0.781312	0.0178749
Zfp503	-0.780018	0.00067601
Dnd1	-0.779437	0.0480093
Rnasel	-0.778866	0.00969501
Ryr2	-0.777178	7.07243e-05
Sema4f	-0.776363	0.0450009
St6galnac4	-0.774792	0.00358558
Tmub1	-0.774267	0.0141584
Qprt	-0.773093	0.0323143
B4galnt3	-0.773019	0.00409802
Tmem151a	-0.770982	0.0417066
Slc39a3	-0.770705	0.00203895
Epha1	-0.770101	0.000834132
Col2a1	-0.769932	0.00190557
Slc12a5	-0.769771	0.0127876
Fam43a	-0.76926	0.00161496
Fam46b	-0.768617	0.0309099
Ccdc114	-0.768476	0.0372425
Nfkbia	-0.767733	0.00389455
Chrnb1	-0.766773	0.00531098
Bicc1	-0.764955	0.0105664
Ypel3	-0.763918	0.000878314
Dok5	-0.763583	0.00792577
Paxx	-0.763373	0.0168569
Scn2b	-0.763256	0.00246036
Tgfb1	-0.761428	0.0233045
C530008M17Rik	-0.759853	0.000807236
Tspan10	-0.759369	0.0397164
Kcnq3	-0.758872	0.00761429
C77080	-0.758378	0.000238676
Prr36	-0.757766	0.047552
Fos	-0.756626	0.0151439
Amot	-0.755985	7.44284e-05
Cntnap2	-0.754418	0.00889706
Ano8	-0.753954	0.000221874
Usp35	-0.752721	0.00271907
Synj2	-0.752182	0.0362785
Bach2	-0.752124	0.000677798
Nfatc4	-0.75059	3.28452e-05
Itga9	-0.749865	0.00179896
Oaf	-0.749635	0.0170769
Gata2	-0.74807	0.0293543
Ptger4	-0.747003	0.0128797
Nfic	-0.74444	0.0297548
Unc5d	-0.744152	0.0134849
Cgref1	-0.743133	0.0295716
Xylt1	-0.742692	0.0162479
Atp1a2	-0.73895	0.0233841
Pappa	-0.738755	0.00162678
Tmem145	-0.734652	0.00559125
Pde2a	-0.7343	0.013534
Jph3	-0.733934	0.00594963
2510009E07Rik	-0.733931	0.0135246
Hist1h3h	-0.733319	0.0474118
Acta2	-0.73244	0.00401034
Pacsin1	-0.732376	0.0404286
Esrp1	-0.73222	0.0230174
751530	-0.730846	0.0201665
Trh	-0.729754	9.34129e-06
Gem	-0.729613	0.00847169
Crim1	-0.729421	0.000676076
Cdo1	-0.728636	0.0163328
Col9a2	-0.727144	0.000591187
Tmem37	-0.72696	0.0132643
Rab15	-0.724869	0.0119632
St6gal1	-0.724387	6.67745e-05
Bcl6	-0.72409	0.043033
Wnt8a	-0.72372	6.58111e-05
Ubash3b	-0.722926	0.0100575
Cdyl2	-0.722356	0.0269425
Enho	-0.72125	0.0289768
Zfp862-ps	-0.720742	0.0014849
Clu	-0.715497	0.00114497
Pik3ip1	-0.713162	0.0163713
Ctf1	-0.71315	0.0469712
Tjp3	-0.712062	0.00488353
Scarna6	-0.710593	0.0481528
Timp2	-0.709811	0.00807881
Bcl9l	-0.709325	0.00395269
Zmynd10	-0.709196	0.047091
Gata6	-0.708528	0.0336229
Amph	-0.707371	0.000467465
Ppfia4	-0.705549	0.00868212
Tnrc18	-0.704965	0.000427749
Slc22a17	-0.703999	0.000713723
Sgk1	-0.702545	4.11041e-05
Ttyh1	-0.700618	0.0175798
Epb41l1	-0.700417	3.25478e-05
Mex3b	-0.698597	0.00248147
Ppp2r2c	-0.698144	0.00178038
Ablim1	-0.695616	0.012661
Tshz1	-0.695313	0.00821503
Cttnbp2	-0.695255	0.0413676
Dsg2	-0.692902	0.0184528
Camk2n1	-0.692528	0.00656867
Dsp	-0.692253	0.00802417
Stac2	-0.692148	0.0495189
Bcar3	-0.690867	0.00019012
Ap3b2	-0.690277	0.000109221
Pik3r5	-0.687463	0.0257173
Spry4	-0.687146	7.85516e-05
Rab3b	-0.68595	0.0398884
Efna2	-0.683942	0.00119015
Tbc1d30	-0.683519	0.0462223
Terc	-0.683329	0.00692069
Dsc2	-0.68248	0.041415
Spock2	-0.682119	0.00124684
Erap1	-0.681212	0.00185674
Dnajc6	-0.680685	0.00295425
Col6a2	-0.680389	0.0123202
Elavl3	-0.680137	0.00723854
Rasgef1a	-0.679837	0.0352212
Crot	-0.679258	0.00153652
Rnf24	-0.677833	0.0386454
Slc8b1	-0.676897	0.0022258
Gpat3	-0.67625	0.00709723
Maff	-0.676208	0.00041638
Cacna1h	-0.672996	0.00212246
Sept4	-0.672751	0.0131037
Cyp2s1	-0.672715	0.00938112
Phf21b	-0.672643	0.00264732
Tcp11l1	-0.672555	0.0186946
Ahnak	-0.672481	0.000101745
Zfpm1	-0.671224	0.00882997
Prr5l	-0.670333	0.00989786
Pde8a	-0.669526	0.0480656
Ppp1r16b	-0.669123	0.0132865
Fbxo41	-0.665676	0.0279049
Gria4	-0.66503	0.00388968
Ptprm	-0.663851	0.00980599
Shc2	-0.663186	0.000961583
A2m	-0.663003	0.000347658
Lmo2	-0.660904	0.0315249
Dmrt1	-0.660111	0.000177247
Piezo2	-0.65893	0.000314644
Gsc	-0.658389	0.0189877
Mgat5	-0.657855	0.00540092
Ppp1r14c	-0.657397	0.0128097
Dock9	-0.656053	0.00615056
Crnde	-0.652165	0.044026
Sp8	-0.651195	0.0318188
Hbegf	-0.650366	0.0280337
Dixdc1	-0.649603	0.0298293
Rsad1	-0.649585	0.0110086
Soga1	-0.648748	0.000270085
Kalrn	-0.645732	0.0423596
Dennd2c	-0.645009	0.00900375
Col4a2	-0.643628	0.000270652
Tiam2	-0.643071	0.0271554
Grhl2	-0.642006	0.00999845
Fam19a4	-0.640787	0.00574835
Mgarp	-0.640435	0.00429861
Plxna2	-0.638838	0.00538247
Mvp	-0.637819	0.0313639
Creb3l2	-0.637239	0.00116712
Celf5	-0.636576	0.0162513
Mgst1	-0.636315	0.0240987
Zyg11a	-0.636092	0.000221385
Add2	-0.634788	0.00755731
Rtl8c	-0.633946	0.00237853
Col4a5	-0.633764	0.00862045
Zfp579	-0.627787	0.0191266
Fhdc1	-0.627511	0.0140325
Ccdc3	-0.626819	0.0362109
Ier5	-0.624027	0.00275354
Meis3	-0.623901	0.0198284
Slco3a1	-0.623432	0.0267839
Lurap1l	-0.622896	0.0119148
Fchsd1	-0.622332	0.0112303
Gtpbp6	-0.6221	0.00122833
Mov10	-0.622054	0.00054902
Gpr153	-0.621888	0.00158856
Foxo4	-0.620885	0.000650858
Tgfb2	-0.620146	0.0312121
Ahdc1	-0.620104	0.000698824
Plscr3	-0.620098	0.00061055
Pgam1	-0.619632	0.0154355
Tdh	-0.61845	0.00669963
Cacna1c	-0.618277	0.00723015
Ypel2	-0.617958	0.00657898
Myh14	-0.617258	0.0178485
Wipi1	-0.615588	0.0142946
Smad6	-0.614929	0.0484007
Adam22	-0.614242	0.0187437
Vamp2	-0.614143	0.0412118
Neurl1a	-0.614095	0.00715415
Plekhh3	-0.613825	0.00424985
Fam214b	-0.61327	0.00748868
Dlg4	-0.612817	0.000321233
Osbpl5	-0.611024	0.00636831
Clmp	-0.609956	0.0289978
Scand1	-0.606588	0.0366571
Dchs1	-0.605979	0.00085929
P3h4	-0.605352	0.0102786
Patj	-0.604101	0.00129501
Etnk2	-0.603503	0.00744804
Pxdc1	-0.602493	0.000618823
Thbs1	-0.602444	0.0224007
Myo5b	-0.602409	0.015166
Dcx	-0.601532	0.0125144
Clcn2	-0.601392	0.00204142
Pdzk1	-0.601305	0.000511498
Erbb3	-0.601061	0.00506384
St3gal5	-0.600666	0.0272656
Rab11fip5	-0.60066	0.0253395
Tmem185a	-0.599728	0.000699554
Afap1l1	-0.599125	0.0016166
Phlda2	-0.598996	0.0120028
Mtmr11	-0.597782	0.0416285
Adgra2	-0.597778	0.0222268
Aldh2	-0.597769	0.00023332
Arid3a	-0.595694	0.00013647
Slc25a14	-0.595478	0.0270135
Gm4987	-0.594977	0.0242462
Rhbdf1	-0.592841	0.00119335
Cdh4	-0.59241	0.0029932
Wnt11	-0.592072	0.0305841
Nanog	-0.591945	0.00228738
Junb	-0.590864	0.0154764
Camk1	-0.590088	0.0248838
Bend7	-0.589871	0.018469
Ccdc8	-0.589311	0.00485395
Clmn	-0.589231	0.000656052
Sec14l2	-0.588982	0.0227357
Elmo1	-0.588837	0.00434032
Ust	-0.588558	0.00548927
Cln3	-0.588439	0.00491961
Trp53inp1	-0.588084	0.00252296
Notch1	-0.587277	0.000863644
Bahcc1	-0.586866	0.00277682
Lbh	-0.586847	0.00189624
Col11a1	-0.586604	0.013682
Nyap1	-0.584794	0.00234397
Ppp1r26	-0.58395	0.00844344
Itpr2	-0.583769	0.014488
Ncan	-0.583018	0.00254731
Atp10a	-0.581543	0.00692088
Mfsd12	-0.580703	0.0159534
Anxa11	-0.580533	0.0173103
Pink1	-0.580168	0.00110275
Bmp7	-0.579656	0.00471104
Lzts1	-0.579596	0.028981
Sgk3	-0.578733	0.0402482
Psmb10	-0.577581	0.012407
Cux2	-0.576692	0.00945542
Gstm7	-0.576692	0.0087038
Furin	-0.576602	0.0161039
Hs3st3b1	-0.576286	0.00410116
Epp13	-0.57611	0.0350113
Sdk1	-0.575461	0.00401597
Dbndd2	-0.574858	0.0367647
Tnfaip6	-0.573263	0.0120646
Lama1	-0.571994	0.000161372
Slc27a1	-0.570892	0.00484957
Dpp6	-0.569787	0.00541366
Ctxn1	-0.568513	0.0101633
Rffl	-0.568447	0.00229602
Unc5a	-0.567313	0.00342461
Rfx3	-0.566924	0.00849968
Cpne2	-0.566641	0.0183337
Lpar1	-0.566203	0.0201606
Tns1	-0.565551	0.00272547
Mgat4a	-0.565304	0.0183338
Thrb	-0.564752	0.00358559
Unc5b	-0.563133	0.000252398
Gmpr2	-0.562257	0.0294237
Adamts10	-0.561524	0.000706328
Pura	-0.559922	0.0158687
Slc48a1	-0.559509	0.0163783
Acvr2b	-0.55898	0.00126781
Wnt5a	-0.55881	0.0269099
Calcr	-0.558547	0.00238203
Trim62	-0.558419	0.0247412
Kcnb1	-0.558152	0.00735181
Zfhx4	-0.557684	0.0060272
Khnyn	-0.557581	5.44866e-05
Mmp15	-0.555807	0.0152806
Spr	-0.555464	0.00676079
Ets2	-0.555391	0.00477721
Tnnt1	-0.55515	0.00265203
Aldh1l1	-0.554652	0.0244168
Hcn4	-0.554144	0.0265438
Tcirg1	-0.552708	0.0100582
Peg3	-0.552294	9.39957e-05
Ddr1	-0.551457	0.00378992
Hivep2	-0.550418	0.0398393
Cplx2	-0.550284	0.0148231
Selenom	-0.549469	0.0256949
Cdc42ep3	-0.548593	0.0274005
Wscd1	-0.54851	0.0213876
Mpp1	-0.547752	0.013758
Igsf9	-0.547413	0.00510161
Cd9	-0.547072	0.0207635
St8sia1	-0.545846	0.0176397
Gigyf1	-0.544855	0.000258269
Erbb2	-0.544851	0.00239129
Efna3	-0.544526	0.0432399
Chrna4	-0.544156	0.00105019
Nkx1-2	-0.5438	0.00835096
Hmbox1	-0.542497	0.00639454
Rmrp	-0.542389	0.0363634
Rhbdf2	-0.541861	0.00450842
Pcdhgb2	-0.539812	0.035977
Ptch2	-0.539706	0.048267
Elk3	-0.537946	0.0113795
Fah	-0.53767	0.00486125
Map3k20	-0.537234	0.0207104
Zdhhc9	-0.535827	0.0165821
Megf8	-0.533857	0.0021845
Gli2	-0.533098	0.0321398
Slc22a5	-0.531678	0.0133594
Dcaf12l1	-0.530887	0.0034699
Plxdc2	-0.53074	0.017161
Mdfi	-0.529288	0.0138274
Sema6c	-0.529122	0.0140588
Shank3	-0.529101	0.0128134
Fam35a	-0.528871	0.0474252
Btg2	-0.528822	0.0188684
Akap2	-0.528791	0.000738442
Boc	-0.528709	0.0206519
Abtb1	-0.528281	0.00488799
Stat5b	-0.52821	0.00466098
Ppox	-0.526486	0.0128276
Tmem8	-0.525671	0.0167603
Phf2	-0.525037	0.00970057
Pard3b	-0.52478	0.049961
Marc2	-0.524698	0.00254426
Fabp5	-0.523892	0.000972096
Slc7a14	-0.523527	0.0325615
Ppp4r4	-0.523194	0.00229015
Tubb2a	-0.520805	0.00721653
Gprc5c	-0.520717	0.0467663
Atg2a	-0.518376	0.000908618
Vwa5a	-0.517758	0.0182176
Fam3a	-0.516611	0.0124171
Ets1	-0.516588	0.0020822
Fbln2	-0.515724	0.0188886
Aff1	-0.515147	0.000647435
Lefty1	-0.514393	0.00086688
Nlgn2	-0.513578	0.00274261
Fn1	-0.513114	0.000220093
Rplp2	-0.512951	0.0196306
Cntn2	-0.512145	0.0309705
Ccng2	-0.51214	0.00369728
Ddah2	-0.51137	0.000704481
Stat1	-0.511047	0.0467082
Jup	-0.510305	0.000725095
Hmgn5	-0.510218	0.00763259
Smad7	-0.509152	0.0133263
Kcnh2	-0.508562	0.00704218
Fbxo6	-0.508183	0.0454911
Adamts15	-0.507381	0.0244037
Nfkbil1	-0.507231	0.0324174
Sorl1	-0.507227	0.000905995
Rap1gap	-0.506726	0.00976289
Pfkfb4	-0.506182	0.0177602
Aplp1	-0.505394	0.0142544
Pcdhgc4	-0.504359	0.0440078
Espn	-0.504207	0.0289525
Myo1e	-0.50413	0.00359115
Nav2	-0.504076	0.002192
Grin1	-0.504046	0.0148348
Kirrel	-0.502707	0.0019975
Tdrd5	-0.502357	0.00839404
Sh3pxd2b	-0.50202	0.00395933
Rhoc	-0.501808	0.0224185
Btg1	-0.501056	0.00332476
Atxn7l2	-0.500801	0.00351702

## Sheet: Brd2 KD
Brd2 KD
downregulated genes				upregulated genes
gene symbol	log2 fold change	p value		gene symbol	log2 fold change	p value
Ier3	-3.3447	5.38806e-12		Rps16	2.50137	1.62666e-08
Bhlhe41	-2.78555	1.05522e-10		Lars2	2.46631	0.00686058
Aqp3	-2.61664	6.16607e-09		Gm14434	2.43086	5.06328e-05
Ascl2	-2.60068	1.96843e-09		Sema3a	2.10702	1.29071e-08
Fosl2	-2.50417	1.95284e-10		Crabp1	2.02455	1.43958e-06
Tpt1	-2.43432	9.82481e-14		Slc35e3	2.02322	3.25872e-07
Ankrd37	-2.34634	2.07437e-09		Pax3	1.93845	2.65838e-06
Bhlhe40	-2.23696	9.50175e-14		Erbb4	1.89883	1.20282e-06
Eno2	-2.15868	5.35754e-15		Tspan6	1.83974	1.15486e-09
Ddit4	-2.1	4.84969e-15		Timp4	1.81299	1.3312e-06
Esrp1	-2.09263	1.54937e-07		Gm20594	1.80307	2.26789e-11
Mt2	-2.08488	6.25011e-12		Gt(ROSA)26Sor	1.78923	1.06626e-06
Junb	-2.03893	3.00227e-08		Ryr3	1.76192	7.63716e-06
Trib3	-2.01244	5.16217e-10		Gatsl2	1.75181	3.69312e-07
Ppp1r3c	-1.93195	3.92097e-08		Gfra1	1.73995	1.5072e-10
Aldh1l2	-1.92567	9.66477e-10		AU041133	1.73599	5.07799e-09
Mt1	-1.90439	4.71978e-13		Mir99ahg	1.73327	1.3705e-05
Egln3	-1.88975	5.93952e-12		Rad51	1.72552	1.57452e-09
Stc1	-1.8854	8.27483e-13		Zfp760	1.70169	6.89137e-08
C3	-1.85487	4.37976e-08		Mir17hg	1.68316	2.64672e-08
Pfkfb3	-1.85077	4.03348e-12		Snord12	1.68298	1.64068e-06
Hist2h4	-1.81743	1.95919e-12		Adamts12	1.67504	6.38074e-06
Alox15	-1.79299	5.9347e-10		Zfp119b	1.6658	4.84308e-07
Scand1	-1.79244	1.36583e-10		Slit2	1.66231	2.55419e-10
Fgf11	-1.78835	1.46244e-07		Pdgfb	1.64952	1.42286e-06
Fos	-1.77238	2.31584e-06		Cycs	1.6489	1.54609e-06
Trim63	-1.74734	8.93284e-06		Zfp345	1.63645	1.52025e-09
Ciart	-1.7449	1.28724e-08		Gm3604	1.63531	7.67822e-07
Rprl3	-1.73947	1.29116e-13		Nudt4	1.63291	1.68109e-12
P2rx3	-1.73674	1.89758e-06		Zfp947	1.6085	8.12356e-06
Pcsk1n	-1.72864	1.15452e-06		Zfp960	1.58754	1.50314e-06
Kbtbd11	-1.6797	4.98113e-10		Thbs1	1.58583	1.61569e-09
Hmgcs1	-1.65067	2.046e-06		Sema3e	1.55862	1.49295e-08
Hist2h3b	-1.65066	1.2412e-10		Gm14139	1.55758	2.09149e-08
Atf5	-1.64068	4.33507e-11		Zfp119a	1.55265	4.97208e-07
Pou4f2	-1.63489	1.08955e-05		Otogl	1.54413	1.26029e-07
Pou3f1	-1.61932	6.0472e-10		Mest	1.53882	2.15941e-13
Ndrg1	-1.60495	4.00138e-13		Kis2	1.52875	4.7755e-10
Sncb	-1.59818	3.53896e-06		Zfp975	1.52869	7.27559e-06
Sparcl1	-1.5959	5.15499e-06		Cxcl12	1.52026	2.68045e-12
Utf1	-1.59548	6.27111e-12		Gpkow	1.51975	4.46459e-07
Tlx3	-1.59471	2.46656e-06		Tmem110	1.51409	1.74503e-08
Kcnk3	-1.57987	2.49818e-06		9530091C08Rik	1.51064	8.15137e-05
Ddit3	-1.55738	1.64899e-08		Zfp458	1.50846	1.21699e-05
Card19	-1.52844	1.89976e-10		Plat	1.508	6.43284e-05
Fbxo15	-1.52531	3.06073e-06		6720489N17Rik	1.50405	1.17685e-07
Runx3	-1.52287	7.82204e-06		Rps28	1.49647	1.91968e-09
Grhl2	-1.52175	5.99651e-07		Appbp2	1.49286	9.95474e-11
Rnf208	-1.50985	1.42071e-07		Snord2	1.49241	2.14862e-07
Hist1h2ai	-1.49137	4.16789e-11		Glmn	1.49054	1.21081e-08
Prph	-1.48203	1.56776e-06		Nfxl1	1.47158	2.37771e-09
Klf5	-1.45114	1.14934e-06		Zfp943	1.46644	1.04851e-06
Ephx2	-1.44688	2.16816e-10		Evx1	1.46134	4.73458e-05
Lgals1	-1.44411	1.09207e-12		Zfp979	1.45056	7.23282e-07
B4galnt3	-1.43596	1.38876e-06		Mpzl1	1.44039	9.92716e-08
Gmfg	-1.4279	2.51757e-05		H2afz	1.43539	3.12646e-08
Tshz3	-1.42386	2.75809e-09		Snora52	1.42755	4.80429e-05
Nrn1	-1.40677	1.15652e-06		Lrrn2	1.40077	5.87597e-06
Pim2	-1.40398	1.74183e-12		Irx3	1.39626	2.09754e-07
Egr1	-1.40254	6.86908e-05		Mrpl12	1.39607	1.0244e-10
Dppa4	-1.39911	9.74204e-06		Snhg14	1.38574	8.94608e-11
Gys1	-1.39735	2.43834e-12		Jrkl	1.38283	6.85076e-07
Cdkn1a	-1.39511	6.4021e-08		Col2a1	1.37933	3.64951e-09
AI837181	-1.39453	2.01155e-10		4632427E13Rik	1.379	1.2551e-07
Map4k1	-1.39019	1.97461e-10		Neil3	1.37669	7.56712e-05
St14	-1.38717	1.42288e-05		Zfp932	1.37442	5.90733e-08
Klf9	-1.37647	1.57178e-09		Zfp934	1.36078	5.30327e-07
Hist1h4k	-1.37509	4.76188e-12		Rian	1.35982	1.08482e-09
Hist1h2an	-1.36965	1.59608e-07		Postn	1.35691	4.95427e-05
Zfp36	-1.3689	1.48218e-05		Zfp820	1.3567	1.80178e-05
Hist4h4	-1.3688	2.44571e-12		Tvp23a	1.35349	2.65917e-05
Hist1h2ag	-1.35747	2.91767e-07		Mtcp1	1.3455	1.33682e-05
Hist1h4h	-1.3547	2.46042e-12		Nup62cl	1.34364	2.87238e-08
Chchd10	-1.35204	1.68098e-12		Zfp97	1.34188	6.35278e-07
Sema6b	-1.33737	7.59327e-08		A930013F10Rik	1.34182	0.000760691
Grb10	-1.33596	9.14397e-08		Arxes2	1.33958	4.08515e-07
Ptpn3	-1.33107	1.43407e-11		Nrg1	1.3392	0.000575564
Rpl41	-1.32583	7.3147e-12		100504473	1.33634	6.51714e-05
Mgarp	-1.32237	1.73392e-07		Gbp9	1.33225	2.71652e-06
Ppp1r3b	-1.3182	3.11924e-07		Mirg	1.32235	1.17705e-05
Ftl1	-1.31592	6.75398e-12		Rasgrp3	1.31944	7.99233e-06
Bbc3	-1.31493	1.1782e-05		Il18bp	1.31846	4.28211e-05
Rpl36	-1.31451	4.16743e-08		Shisa4	1.31625	7.07049e-05
Dmrt1	-1.30888	5.28038e-09		Rnpc3	1.31561	1.63854e-09
Mef2b	-1.3083	2.71821e-09		Shisa2	1.31275	1.78491e-07
Rasgrp4	-1.30687	1.03717e-08		Slc6a1	1.30702	5.05159e-05
Fgf4	-1.30334	0.000213299		Efnb2	1.30418	1.78677e-08
Pde6d	-1.28748	1.02601e-06		Snord52	1.30076	3.69604e-05
Maff	-1.28098	2.78725e-09		Malat1	1.30011	1.43216e-09
Hist1h2ak	-1.28026	1.63922e-11		Pcdhb11	1.2969	8.57752e-05
Cabp7	-1.27988	1.77044e-05		Dab2	1.29645	9.4032e-09
Grin1	-1.27546	1.17689e-07		Zfp595	1.29477	0.00016073
Aldoart1	-1.2737	1.91187e-09		Pear1	1.29406	0.000799265
Cebpd	-1.26667	4.46354e-07		Galnt18	1.28695	0.000326667
Ssbp4	-1.26412	0.00038834		Cnih3	1.28467	1.51581e-06
Zfp428	-1.2607	2.03454e-09		Alg5	1.28333	1.70227e-07
Ap3b2	-1.25476	1.5618e-10		Ahcyl1	1.28225	1.05261e-09
Rtl8c	-1.25025	4.54015e-08		Flrt3	1.28045	9.89985e-08
Gbe1	-1.24872	1.56282e-10		Prpf39	1.27892	1.86046e-09
Twist1	-1.24085	6.80317e-09		Ttc38	1.2754	0.000502141
Hist1h2ah	-1.23106	2.88326e-09		Zfand4	1.27424	0.00309376
Pxdc1	-1.22617	1.68567e-09		Hexim1	1.27255	3.35217e-10
Mbd3	-1.22416	2.27107e-11		Angel1	1.27119	7.29143e-06
Npas1	-1.22287	0.000391535		F8	1.27093	0.000302359
Chac1	-1.22045	9.79889e-08		Cftr	1.26674	5.40687e-08
Emc9	-1.21995	0.000141984		Syt11	1.26637	3.13417e-07
Hist1h3g	-1.21981	4.57512e-09		Tnfaip8	1.26438	2.28366e-06
Syk	-1.21244	1.15767e-06		Zfp442	1.26051	6.78188e-06
Uqcrq	-1.20996	9.42243e-10		Tap2	1.26008	6.89769e-06
Stac2	-1.20844	0.00037425		Snrpd3	1.25918	1.30222e-09
Ltbp3	-1.20726	3.05331e-08		Il1rap	1.25791	0.000209282
Hmox1	-1.20614	4.34805e-10		Meg3	1.25232	1.65124e-07
Angptl6	-1.20567	5.81699e-05		Lrrn3	1.2504	6.89107e-05
Ccng2	-1.19778	6.76037e-10		Wfikkn1	1.24499	4.18327e-05
Ephx1	-1.19674	3.92473e-05		Ano3	1.24102	0.000185446
Zmynd10	-1.19561	0.000159231		Srp54a	1.24033	2.67196e-06
Rarg	-1.19015	2.86716e-08		Ipw	1.23924	1.98081e-06
Ppp1r3g	-1.18969	1.90864e-06		Akap5	1.2385	6.75505e-07
Kdm6b	-1.18266	2.52073e-11		Sytl2	1.23586	4.25102e-09
Zfp524	-1.17246	2.0334e-05		Pcdha10	1.23454	0.000190748
Sfmbt2	-1.17205	4.05808e-10		Cpe	1.2321	3.45835e-10
Alox12e	-1.17008	0.00019602		Lacc1	1.23045	8.40274e-05
Ntn1	-1.16884	2.8082e-10		Tardbp	1.22908	9.93709e-12
Arrdc4	-1.16742	4.31148e-05		Pcdhb19	1.22736	0.000121469
Larp1b	-1.16667	6.72849e-07		4931406H21Rik	1.22603	0.00612693
Lsm4	-1.1578	4.19011e-11		Coch	1.22596	1.25171e-07
Kcnb1	-1.15335	5.34816e-07		Gm13498	1.22539	6.3905e-07
Ltbr	-1.15179	3.02782e-08		Zfp935	1.22411	2.63777e-07
Hist1h2bc	-1.14902	1.15436e-09		Hsd11b2	1.22315	3.55853e-05
Ctgf	-1.14717	0.000144096		5330434G04Rik	1.22229	0.00829286
Camk2n1	-1.14652	5.7427e-06		Fam84a	1.22198	0.00936277
Dact3	-1.14547	1.42395e-07		Mme	1.21627	1.72323e-06
Alx1	-1.14471	5.31539e-05		Fsd1l	1.20934	1.78387e-06
Ctnnd2	-1.14359	3.21471e-09		D130040H23Rik	1.20743	0.000124386
Sptb	-1.13943	1.62808e-07		Fez1	1.20643	6.58831e-05
Ostf1	-1.13157	6.50306e-09		Tmem42	1.20486	0.00424392
Fgf5	-1.12777	3.9642e-07		Prokr1	1.20485	0.000985036
Myl6b	-1.12346	5.76042e-05		Npr2	1.20479	3.59945e-05
Gpr146	-1.121	0.000561811		Poln	1.20426	0.000271035
Hist1h2ac	-1.11909	3.77453e-08		Gm14124	1.20222	3.32705e-08
751530	-1.11862	6.83235e-07		Ptn	1.20047	0.000140666
Pdia5	-1.1176	2.21371e-07		Taf13	1.20035	2.02195e-05
Etnk2	-1.11486	9.94112e-07		Abca5	1.20013	2.37305e-08
Phlda2	-1.11213	4.20272e-07		Zfp758	1.19952	1.86891e-05
Pdxp	-1.11178	5.08155e-10		Pcdhb16	1.19779	0.000693149
Gpat3	-1.11103	6.25749e-06		Spint2	1.19726	4.03612e-07
H3f3a	-1.10924	3.15961e-10		Mboat1	1.19711	0.00053082
Borcs6	-1.10843	3.52249e-06		Klhl6	1.1957	0.000282459
Proser2	-1.10779	5.22607e-06		Frmd6	1.19544	9.08896e-07
Hrk	-1.10765	1.88382e-06		Tctn2	1.19304	1.10826e-07
Pitpnm3	-1.10465	0.00100501		Atp13a3	1.18638	2.24148e-08
Snph	-1.09552	3.48548e-06		2610005L07Rik	1.17772	1.20257e-07
Sars	-1.09443	1.04676e-10		H2-Aa	1.17765	0.000758999
Hist1h4n	-1.09304	5.24251e-05		Ccdc177	1.17628	0.000952299
Hist1h2af	-1.09214	1.38719e-06		Mecom	1.17516	2.52123e-05
Anxa2	-1.09186	1.28473e-08		Herc6	1.17453	1.20245e-06
Gm4349	-1.09168	0.0115488		Itgav	1.17077	7.94661e-09
Socs1	-1.09139	1.30912e-05		Fgfr3	1.16875	5.32392e-05
Mybpc1	-1.09076	5.40775e-08		Ddias	1.16846	9.04113e-06
Zic5	-1.08821	2.22103e-06		Pmp22	1.16748	1.49736e-10
Syt17	-1.08737	6.14933e-05		Zfp160	1.16087	4.10451e-09
Pgp	-1.08076	4.94895e-10		Ackr3	1.15945	0.000470047
Trpm5	-1.08071	0.00109872		Tmem220	1.15837	7.08391e-05
Ndufab1	-1.08029	3.29481e-06		Tlr2	1.15753	0.0105591
Arid5b	-1.0799	4.43041e-08		Katnbl1	1.14858	1.46622e-06
Cyp2s1	-1.07925	1.02693e-06		Dcbld1	1.14811	1.03231e-07
Fbxo41	-1.07906	0.000119657		Scube1	1.14701	2.64786e-05
Smagp	-1.07859	2.21646e-05		Pdgfra	1.14377	8.12848e-06
Spire2	-1.07615	1.00966e-07		Yy2	1.14267	0.000173535
Rasgef1a	-1.07609	0.000365211		Id4	1.14229	0.000309779
Zbtb7b	-1.07244	4.95549e-07		Ric3	1.14141	4.95553e-07
Ctsw	-1.07048	0.00248824		Nmd3	1.1414	3.21922e-10
Myo10	-1.06975	6.58051e-11		Rad9b	1.14086	3.95512e-05
Stk32b	-1.06851	0.005349		Kcnn3	1.14077	0.00100606
Camk2b	-1.06622	7.82063e-10		Mylk	1.13845	2.60744e-05
Nfatc2ip	-1.06449	0.000104016		Bbof1	1.13767	0.00099874
Myc	-1.06218	8.74431e-09		Sppl2a	1.13561	7.95016e-08
Gng13	-1.06068	0.000374157		Fam69a	1.13386	8.67872e-06
Klf10	-1.06057	7.74579e-05		Cenpj	1.13277	8.9999e-08
Slc46a3	-1.05901	6.26986e-05		Ddx3x	1.13263	3.39283e-10
Me1	-1.05736	7.32563e-07		Ptprz1	1.13208	1.91914e-07
Klf2	-1.05727	1.45148e-06		Ildr2	1.13183	8.52041e-07
Cdo1	-1.05493	0.000164312		Zbtb42	1.13171	0.00019349
Gem	-1.05483	1.31979e-05		Prss23	1.12938	0.000240685
Hey1	-1.05295	7.82033e-05		Npr3	1.12704	2.15908e-05
Zic2	-1.05215	3.13594e-09		Zfp326	1.12413	6.1342e-07
Pwwp2b	-1.05111	9.54837e-06		Pcdhb21	1.12302	0.00128765
Tmem45a	-1.04878	0.00078494		3000002C10Rik	1.12099	5.7972e-05
Zfp703	-1.048	4.35312e-07		C030034I22Rik	1.12023	0.0172232
Hist2h2ab	-1.04708	1.03818e-06		Lyn	1.11999	0.000971596
Csrnp1	-1.04612	8.61611e-09		Gm10406	1.11851	0.00141198
Ndrg2	-1.04441	1.49651e-08		Dleu2	1.11771	1.33681e-06
Tubb2b	-1.04286	7.74206e-11		6430573F11Rik	1.11654	0.0149258
Glipr2	-1.04252	7.80851e-08		Paqr4	1.11354	6.49175e-06
Dnd1	-1.04209	0.00131126		Ccdc15	1.11292	0.000283548
Hist1h2bg	-1.04201	1.58405e-09		Itgb8	1.11104	0.000244872
Mpp2	-1.04107	1.19988e-06		Fbxw17	1.10928	7.97798e-06
Mxi1	-1.03942	4.37596e-09		Ccdc82	1.10897	8.30541e-06
Esrrb	-1.03891	0.00120294		Pik3r3	1.10753	0.000720271
Eef2k	-1.03732	7.51709e-09		Uchl5	1.10652	5.2387e-06
Pygo1	-1.03709	0.000912355		Slc2a12	1.10561	0.00272647
Hist1h4m	-1.03548	0.00137669		Slc38a6	1.10517	8.92057e-05
Cebpb	-1.02878	0.000203282		Tmem44	1.10471	1.98213e-07
Jdp2	-1.02347	5.08225e-06		Etaa1	1.09987	3.65837e-09
Mapk3	-1.02326	2.10463e-09		Aplnr	1.09454	0.000119911
Bnc1	-1.02049	0.00150623		Egr2	1.09267	0.000231792
Tpgs1	-1.01442	9.19248e-08		Zfp938	1.09029	3.3169e-06
Rps6ka3	-1.01321	9.73614e-06		Zfp101	1.08626	8.0742e-07
Cltb	-1.01183	1.30828e-06		Eya4	1.08439	4.76735e-05
Epop	-1.01139	1.04501e-09		Dusp16	1.08276	1.98609e-07
Klhl14	-1.01015	0.00910907		Hyi	1.08115	7.83694e-05
Jade2	-1.00746	7.48199e-08		Snora44	1.07922	0.00115431
Iqsec3	-1.00275	0.00302758		Zfp808	1.07864	2.68082e-07
Ifi30	-1.00241	3.31921e-09		Robo4	1.07794	2.93748e-05
Bend7	-1.00193	4.04903e-05		Nnat	1.07658	7.656e-08
Tomm20	-1.00073	5.15922e-10		Itm2a	1.07627	5.79279e-07
Galr2	-0.997802	5.04897e-06		Slc1a6	1.07163	0.000183601
Ndufv3	-0.997765	9.36504e-10		Col23a1	1.07123	6.3483e-06
Creb3l1	-0.997359	0.000434497		Cd36	1.07058	0.000651019
Zfp609	-0.996285	2.04416e-10		Kctd12b	1.06765	0.000351589
Fam43a	-0.995565	1.39851e-06		Ttc30a1	1.06736	0.00103348
Jsrp1	-0.99372	0.00574367		Gm10416	1.06319	0.00359458
Anxa11	-0.989614	1.71883e-05		100043100	1.0625	0.00137115
Hist1h2bn	-0.987755	1.67963e-08		Nrg2	1.06209	0.00160049
Jmy	-0.985401	2.76119e-08		Tma7	1.06088	0.00558588
Ptch1	-0.985253	5.60077e-10		Rab36	1.05967	0.00175034
Tppp3	-0.983364	1.24374e-06		Cd55	1.05942	0.000155164
Pck2	-0.981917	4.50413e-10		Lmbr1	1.05797	2.62061e-05
Hif3a	-0.981685	3.82018e-08		Col8a1	1.05794	0.000100196
Cavin1	-0.979783	5.1108e-08		Psmb8	1.05674	0.000624681
Fhad1	-0.978283	0.000226935		Tmsb4x	1.05591	5.69788e-10
Kirrel2	-0.97826	0.00802592		9530059O14Rik	1.0556	5.02706e-05
Tcea3	-0.977681	1.92198e-06		Fus	1.05507	9.58746e-07
Dhrs3	-0.976648	9.74914e-08		Zfp946	1.0545	3.53172e-05
Serpinf1	-0.976237	1.44335e-05		Lpar6	1.05426	2.3496e-06
Alkbh5	-0.975602	2.36591e-10		Ccp110	1.05395	9.41975e-08
Dbp	-0.97405	2.70218e-06		Tmem128	1.0517	5.55603e-08
Fbxo32	-0.97258	1.01309e-05		Kdr	1.05134	4.93132e-05
Avpi1	-0.971987	7.43118e-08		Zfp944	1.0493	3.96546e-06
Exoc3l	-0.971974	0.00042251		Spaca6	1.04701	1.62813e-05
Apobec2	-0.969352	0.00366889		Cd9	1.04667	1.507e-07
Cdc42ep5	-0.968559	1.82418e-07		Rnasel	1.04662	9.01883e-07
Eif4ebp1	-0.966995	1.79762e-09		Zfp523	1.04587	4.37381e-08
Hist2h2aa1	-0.966259	0.0014026		Msx2	1.04409	0.000119504
Slc41a2	-0.965552	1.25196e-05		Actr2	1.0438	1.8226e-09
Nudt9	-0.964189	1.17458e-09		Lrp2	1.04311	1.07288e-09
Dgkk	-0.961735	5.78153e-05		Plp1	1.04237	0.000188058
Ina	-0.960335	4.47813e-07		Cep83os	1.03991	0.000424225
Trim46	-0.957778	8.32923e-05		Fam91a1	1.03839	3.86942e-09
Ubald1	-0.957721	7.1692e-07		Slc26a7	1.03705	0.00116521
Snrpf	-0.956171	1.12507e-07		Rexo5	1.03583	0.000122782
Actn4	-0.95569	7.65001e-10		Zfp873	1.03397	7.36041e-07
Sap30	-0.955357	7.73922e-09		Mtfr2	1.03349	0.000208684
Ttbk1	-0.953383	0.0110868		Rpgrip1l	1.0331	2.30658e-05
Fam184b	-0.949848	0.00181589		Kit	1.02765	1.24775e-09
Epha8	-0.949748	1.87879e-05		Usp14	1.02734	6.59404e-10
Zfp395	-0.948606	8.06199e-06		Prrx2	1.02703	0.000274649
Rprl2	-0.94856	0.00227672		Sigmar1	1.02628	4.23943e-10
Flrt1	-0.947492	0.000833284		1700094D03Rik	1.02442	9.38605e-05
Anpep	-0.947228	0.000830214		Zxdb	1.02427	0.000714573
H2-Bl	-0.943648	4.27621e-05		Pcdhga10	1.02325	0.00223696
Tle6	-0.943038	0.00114788		Zfp942	1.02292	4.02277e-07
Mical2	-0.940042	3.75472e-05		Samd5	1.02282	0.000663922
Tet2	-0.938353	1.04297e-09		Znhit6	1.02219	1.39122e-06
Rbp1	-0.936859	0.000349389		Tspan12	1.02137	7.00112e-05
Trim67	-0.936766	3.60737e-06		Zfp959	1.0203	3.7798e-05
Des	-0.936744	6.40552e-05		Rpl38	1.01887	1.44717e-05
Lef1	-0.93604	8.36461e-09		Zfp825	1.01278	9.94158e-05
Krt18	-0.93483	5.56644e-06		Slf1	1.01232	3.84012e-07
Evi5l	-0.934424	2.6939e-06		Cox11	1.01185	3.33971e-06
Bcl9l	-0.934244	3.1365e-06		Fam181b	1.00744	0.00135444
Acot11	-0.933896	0.000427777		Celsr2	1.00714	6.22082e-07
Mthfd2	-0.931229	3.51709e-09		Dzip3	1.00613	2.74022e-08
Hira	-0.930543	2.97253e-09		D7Ertd143e	1.00509	2.2584e-07
Ccdc92	-0.93038	3.3548e-06		Gm2026	1.00476	9.1033e-06
Sesn2	-0.928727	2.83612e-09		3300002I08Rik	1.00439	0.0123816
Atxn7l2	-0.927328	3.34349e-08		Spata1	1.00262	0.00123785
Hcn4	-0.926034	0.000123674		Pcdhb17	1.00261	0.00226714
Capzb	-0.925521	9.23666e-10		C4a	1.00095	6.10561e-05
Hist2h2ac	-0.925388	2.48297e-08		Trim23	1.00095	1.12405e-07
Smtnl2	-0.924581	1.53325e-08		Tbc1d8	1.00059	7.54429e-06
Stmn3	-0.923288	1.80969e-05		Lypd6	0.999135	0.000584502
Epas1	-0.922317	1.73138e-05		Col26a1	0.998236	0.000364375
Def6	-0.921913	0.00200893		Gpx8	0.997549	3.97546e-06
Cdk5r2	-0.920897	1.44608e-06		Fam98a	0.997362	3.81134e-08
Nfic	-0.920781	0.00105682		Tnr	0.995646	0.000290316
Pde4a	-0.919827	0.00569819		Lrrcc1	0.995124	1.31593e-07
Optn	-0.919212	1.22768e-09		Hsd17b12	0.995004	1.12497e-09
Noa1	-0.919177	9.6962e-09		Col11a1	0.994567	1.46184e-06
Foxo3	-0.918372	6.91678e-09		Wdr83	0.993939	1.03748e-06
C77080	-0.916489	8.78909e-08		Rpl5	0.993712	3.04452e-10
Zfp473	-0.916264	6.49187e-06		Accs	0.991462	2.39791e-05
Gad1	-0.914317	0.00139173		Col4a6	0.989386	1.17622e-06
Plcxd1	-0.913435	3.12633e-07		Slc29a3	0.988656	3.84353e-05
Flywch2	-0.912815	3.74946e-05		Slc37a2	0.988048	0.000204942
Kcnq3	-0.912288	0.000316594		Hmgb1	0.98796	1.61156e-07
Terc	-0.911632	1.14896e-08		Vsig10	0.98673	0.000433261
Apoe	-0.911348	2.97725e-09		Col4a5	0.986461	8.31245e-08
Ccdc85c	-0.91	2.38242e-08		Lfng	0.98425	0.000233923
Tob1	-0.909821	6.44192e-05		Igtp	0.982539	0.0053133
Cdx1	-0.909233	0.00111738		Nexmif	0.981639	0.000478349
Dedd2	-0.908287	1.4278e-05		Ankrd16	0.979998	3.77837e-08
Trerf1	-0.907963	3.13526e-07		Cyp39a1	0.97943	0.00396976
Capns1	-0.90766	2.45351e-09		Tnip2	0.976565	0.000694857
Irf2bpl	-0.906464	6.36062e-09		Zkscan2	0.975901	8.74666e-05
Tmco4	-0.905535	0.000450085		Dock4	0.974421	2.71215e-05
Bcl6	-0.905449	0.000564763		Cemip	0.971834	0.000429139
Espn	-0.900999	3.84013e-05		Itga1	0.97181	1.20257e-06
Fam83g	-0.898094	3.82606e-05		Neto2	0.971712	3.43612e-07
Hist1h3e	-0.896931	2.06539e-09		Coq10b	0.96985	6.6584e-05
Rnf128	-0.896896	4.59447e-06		Dpysl4	0.968812	2.2724e-06
Rora	-0.896584	3.25109e-05		Zfp951	0.968613	0.000538834
Tubb2a-ps2	-0.896476	2.88242e-06		Fbxl5	0.968379	5.77833e-10
En1	-0.896443	9.08414e-05		Zhx3	0.967099	0.000120242
Bmyc	-0.89331	0.000116878		Cklf	0.966661	1.49407e-05
Car11	-0.892731	0.000345162		Ccdc150	0.965535	0.0010493
Rps26	-0.892679	4.54376e-09		Dtl	0.965511	7.47317e-10
Card10	-0.892383	6.41664e-06		Chml	0.964862	1.52366e-07
Mkrn1	-0.892317	1.10502e-09		Epha1	0.964852	5.38615e-08
Gdap1l1	-0.891551	0.00159302		Pot1b	0.963982	2.42382e-07
Scrn1	-0.891051	3.76212e-05		Zfp930	0.963396	8.14376e-09
Hist1h4i	-0.888412	1.30405e-08		Pcdhb8	0.963323	0.00393412
Hist1h4a	-0.887914	4.70649e-09		Gabra3	0.963106	0.00524128
Brinp2	-0.886221	2.42912e-06		Tmem121b	0.962785	0.00354138
Tnfaip6	-0.886121	2.01752e-05		Cacna1d	0.962328	0.00223586
Aldh1b1	-0.885653	1.55211e-06		Pcnx2	0.961373	0.00294647
Rbm20	-0.884641	1.45608e-07		Zkscan7	0.958984	0.000222584
Hist1h3f	-0.883408	7.46745e-09		Snora70	0.958326	0.00104676
Ssc5d	-0.881488	0.000113831		Adgrv1	0.956677	2.52547e-08
Hmgn5	-0.881174	2.4221e-06		Sugp1	0.95535	2.65169e-09
Nfkbil1	-0.879136	3.61324e-06		Snap23	0.954593	3.33897e-08
Gng3	-0.879035	0.00024671		Ptdss2	0.952667	9.85716e-08
Rassf8	-0.877545	4.17591e-06		A630089N07Rik	0.951811	7.57898e-05
Vat1	-0.876633	8.60731e-10		Trappc6b	0.951585	8.736e-07
Slc24a3	-0.875878	0.00486564		Gpcpd1	0.951116	3.47319e-06
Aldh9a1	-0.875406	2.81539e-09		Stk32a	0.950207	0.00172175
Srpx2	-0.873812	0.0205528		Gtf3c2	0.949947	8.43857e-10
Ybx1	-0.872269	1.01083e-08		Hist3h2a	0.949588	0.00115969
Nphs1	-0.86979	0.00897971		Dpagt1	0.949567	6.46662e-08
Tet1	-0.869238	1.35581e-08		Uba52	0.949432	2.91334e-09
Frat2	-0.867006	0.000104516		Zfp120	0.949316	1.20611e-06
Ppp2r2c	-0.866495	1.62573e-05		Pappa	0.948605	2.49014e-07
Epp13	-0.865757	0.000336385		Cenpk	0.947054	9.89436e-06
Ubxn6	-0.863218	1.1013e-08		Hnrnpa2b1	0.944064	8.75573e-10
Zfp771	-0.861792	1.76934e-05		2210408I21Rik	0.942154	0.00128711
Mea1	-0.86151	1.14525e-08		Rwdd3	0.942093	0.000955126
Tmem151a	-0.861147	0.00675852		Rccd1	0.941265	4.58696e-07
Nrp2	-0.859187	1.22526e-07		Bche	0.940507	0.000376971
Sertad3	-0.85886	0.00132692		Tmem88	0.940458	2.14239e-06
Stc2	-0.858724	8.06648e-08		Ube2k	0.939114	3.99257e-07
Prss35	-0.858446	0.0040354		Wls	0.938665	6.08582e-09
Tulp1	-0.857729	9.21297e-05		Mss51	0.937917	0.000472427
Mkx	-0.85739	4.97806e-05		Ano1	0.9378	0.000517488
Unc13a	-0.857224	6.72636e-05		2610044O15Rik8	0.937392	6.70447e-07
Egln1	-0.857106	1.63627e-09		Hspg2	0.936882	4.5096e-08
Dnajc6	-0.855758	2.56995e-06		Ids	0.934773	3.23688e-05
Dsp	-0.854711	0.000180655		Ppia	0.934324	1.08372e-05
Vldlr	-0.854285	3.44274e-09		Kcnj12	0.933529	0.000548322
Irf2bp2	-0.853567	6.20781e-09		Zfp612	0.932635	7.40567e-07
Ppp1r13l	-0.853223	2.20856e-05		Timm8a1	0.931959	0.0010787
Myo5b	-0.851913	3.72853e-05		Fam60a	0.929721	4.26886e-08
Hnrnpul1	-0.851408	4.20463e-09		Tmem260	0.929361	2.33688e-06
Plekha4	-0.850848	0.00944845		Snrpe	0.929338	8.55697e-08
Fabp3	-0.850733	4.56267e-05		Fgf15	0.92791	2.8811e-05
Atpif1	-0.846896	3.56448e-09		Zfp982	0.927797	0.00063307
Tfpi	-0.846777	0.000343277		Egf	0.927715	0.00100024
Ctdnep1	-0.846635	2.34271e-08		Nrip3	0.925846	0.0021371
Kcns3	-0.845975	0.00227715		Lyplal1	0.924651	0.00367632
Cbx4	-0.845736	5.61746e-05		Rpl30	0.92446	1.66494e-09
Ubxn1	-0.843873	6.22669e-09		D930016D06Rik	0.92442	1.30166e-06
Pcyt1b	-0.843565	3.09979e-05		Ttc14	0.924265	3.24212e-09
Sox9	-0.841746	0.00257588		Lypla1	0.923781	9.6285e-08
P4ha2	-0.841701	5.22021e-09		Rnf139	0.922984	1.39189e-08
Shmt2	-0.839827	2.09602e-08		Gpr21	0.922191	0.00129918
Trim61	-0.839038	0.00458364		Ankrd44	0.921105	1.88029e-09
Tfap4	-0.838589	1.7492e-06		Tcaf2	0.919929	8.21797e-05
Nr1d1	-0.837008	0.00146345		Htra1	0.919826	1.69584e-06
Rell2	-0.836922	0.000653573		Sesn1	0.919414	2.54446e-08
Map7d2	-0.836791	5.96849e-05		Tmem161b	0.919303	1.6792e-06
Inpp1	-0.836438	0.00773122		Wdr90	0.91851	8.30103e-09
Abr	-0.836259	9.10315e-09		Dnajb4	0.917705	4.10439e-05
Tbl2	-0.8359	8.31695e-09		Abcd2	0.917081	0.000659537
Syce2	-0.835786	8.99241e-07		Gm5643	0.916794	0.00291687
Zbed3	-0.835011	5.74644e-06		BC005561	0.916588	3.15723e-08
Plekha2	-0.834675	2.47149e-08		Adra2b	0.91615	0.00436265
Tnfaip3	-0.834189	1.2998e-06		Ncbp2	0.915512	2.21234e-09
Lamtor1	-0.833146	1.51436e-08		Zfp329	0.91535	3.46755e-08
B3gnt9	-0.83117	0.00837431		Tgfbr3l	0.914505	0.00253237
Triobp	-0.83082	3.16292e-09		Smim19	0.912887	0.00091252
Rhoa	-0.830459	4.44499e-08		Rpl15	0.912472	1.83603e-09
Gstm2	-0.830244	0.00497638		Trdmt1	0.912305	0.000674483
Foxd3	-0.829274	1.38169e-05		Ermard	0.912028	4.32809e-05
Fuom	-0.829234	0.00278886		Fam83e	0.91174	0.00308615
Psat1	-0.828027	1.23783e-07		Snora16a	0.911241	0.00474663
Madcam1	-0.827157	0.0119936		Olfml3	0.91107	0.00458421
Pde4dip	-0.827092	6.25864e-09		Zfp85	0.910665	0.000291538
Epb41l4a	-0.826285	1.23399e-08		Edn1	0.910314	2.11718e-05
Zfp112	-0.826075	0.00578257		Neat1	0.90984	1.03346e-05
Tef	-0.825621	2.67065e-08		Zbtb16	0.907932	9.08565e-05
Hdac1	-0.82492	4.35451e-07		Pcdhb18	0.906278	0.000279492
Eef1g	-0.822166	1.35163e-08		Pigg	0.905041	3.64481e-07
Plekhm1	-0.821999	4.10362e-08		Smim13	0.904933	2.39006e-05
Wnt3	-0.82069	1.32668e-07		Itgb3bp	0.903002	0.000208476
Mroh1	-0.819274	7.13763e-09		Prx	0.902996	0.000240031
Sirt2	-0.818994	1.30418e-07		Dnal1	0.899914	6.02659e-05
Hoxb2	-0.818752	0.00468166		Arhgap5	0.899666	4.38794e-09
Capn1	-0.818606	0.000715908		Timp2	0.898612	7.25297e-06
Pvr	-0.817173	5.78265e-07		Ptp4a1	0.897675	0.000254941
Mvp	-0.816938	0.000629507		Panx1	0.897648	1.51354e-05
Gap43	-0.815884	8.27186e-06		Zfp933	0.8968	5.66546e-06
Coro2b	-0.814994	0.000425547		Rnls	0.896262	0.0278956
Sertad1	-0.814872	0.00011659		Snora21	0.89512	0.000440711
Gpt2	-0.81424	5.16998e-08		Tm6sf1	0.894887	5.13133e-05
Trap1a	-0.813612	1.92188e-05		Tmem117	0.894821	0.0220265
Cntn2	-0.812979	0.000169084		A930007I19Rik	0.894469	0.00917933
Rplp1	-0.8116	1.48175e-08		Mlxipl	0.893901	0.0012576
Tpi1	-0.810648	2.6584e-08		Knl1	0.893375	4.84063e-09
Rcor2	-0.810213	4.96313e-09		Gm13375	0.892968	0.000492374
Patl1	-0.810116	9.97868e-09		Fbxo48	0.892763	0.00552989
Cdc25b	-0.809944	3.93662e-08		Atp11c	0.891245	1.96044e-07
Prelid1	-0.809565	8.98428e-09		Cntln	0.890423	0.000202587
Sv2a	-0.80893	2.50734e-05		Pcdh7	0.889651	1.57115e-08
Nfatc4	-0.808709	1.79609e-08		5730408K05Rik	0.88872	0.00216185
Rgs11	-0.808168	5.19235e-05		Phf6	0.888215	2.26847e-08
Aes	-0.808111	6.88693e-08		Baiap2	0.887648	5.4875e-06
Chl1	-0.807336	0.0137167		0610010F05Rik	0.887475	2.08687e-05
Pgbd5	-0.805745	0.000459931		Myo19	0.887047	5.92871e-08
Bag3	-0.804476	3.63915e-07		Lrp12	0.884613	1.23383e-07
Bcat1	-0.804386	2.83641e-08		Idi1	0.884209	0.000977718
Irf6	-0.803695	0.000215887		Zfp987	0.88404	0.0029923
Whamm	-0.803222	4.43903e-05		Zfp976	0.883606	1.66293e-05
Cited4	-0.803082	0.00740773		1700010I14Rik	0.882416	0.00175743
Fam96b	-0.802833	4.27221e-07		Igf2r	0.88171	1.16891e-05
Cplx2	-0.801977	0.000169756		Ccdc18	0.880691	7.02638e-07
Rundc3a	-0.801191	4.0944e-06		Gdpd2	0.880327	0.00146803
Foxo1	-0.801159	5.71601e-08		F2r	0.879651	6.52221e-08
Hsd17b11	-0.798751	0.0107529		Ddx43	0.879513	0.00300009
Gpr27	-0.798614	0.00488813		Dcun1d1	0.879318	8.96951e-06
Pgm2	-0.796213	1.35206e-08		Slc30a1	0.879168	1.69919e-06
Cdkn2b	-0.794886	0.00310443		Tbrg3	0.87901	5.78679e-05
Otub2	-0.791417	2.47756e-06		Col6a1	0.878218	1.55105e-05
Cdh8	-0.79021	1.14158e-06		Dnm1l	0.877581	6.09044e-08
Bcl7b	-0.789208	2.2201e-06		Haus3	0.875695	1.30942e-07
Anp32b	-0.789198	2.53226e-08		Tm2d1	0.873891	0.000418097
Atp1a3	-0.787652	0.000113297		Snora3	0.873876	0.00304409
Mcf2	-0.786845	2.33151e-05		Ncapg	0.873422	3.92548e-09
Plvap	-0.786682	0.0135723		Igflr1	0.873035	0.00108724
Adgra2	-0.78583	0.000413268		Zfp984	0.872933	2.40151e-07
Satb2	-0.783849	0.00423269		Atp8a2	0.872916	0.00630964
Ndufa12	-0.783477	5.0835e-05		Ube4a	0.872809	2.36673e-08
Acbd6	-0.783367	3.5743e-08		Tctn1	0.87274	1.18243e-05
Rnf165	-0.782836	0.000223969		BC025920	0.872693	0.00321692
Zfpm2	-0.782773	1.44274e-05		Cul4b	0.87186	8.48999e-09
Lad1	-0.782586	0.0149295		Trmt12	0.871785	1.4409e-06
Jmjd6	-0.782472	5.30574e-08		Brca2	0.87153	1.34718e-08
Cox5b	-0.782376	1.27971e-07		Pcdha8	0.870804	0.00574057
Phlda3	-0.782374	0.000740644		Xpo1	0.870564	4.303e-09
Tcf7	-0.781547	3.28204e-08		Snord15a	0.870073	0.00104656
Slc7a5	-0.78122	4.77139e-09		Tm9sf4	0.869912	3.32371e-08
Sf3a2	-0.77949	1.32185e-07		Nkain3	0.868568	0.00132799
Tppp	-0.779463	0.00113169		Wdr5b	0.868286	0.0152423
Hcfc1r1	-0.779127	2.67043e-06		Scarna10	0.867775	2.67946e-08
Arhgef3	-0.779003	5.04338e-07		Rasa1	0.867235	5.47261e-08
Vav3	-0.778235	0.000439523		Akap7	0.866999	4.47072e-06
Dnmt3a	-0.77779	5.90184e-09		Zdhhc15	0.866992	1.56562e-06
Shroom1	-0.777034	0.00307916		Zfp983	0.866253	0.000284012
Hist1h2bb	-0.776987	8.34422e-08		Snrnp48	0.865407	1.92273e-08
Endog	-0.776311	0.00179192		Tmem132d	0.8644	0.0058365
Chd5	-0.775813	0.00100458		Sorcs2	0.863321	2.49117e-07
Lrrc18	-0.775805	0.014501		Rbm12b1	0.861328	0.00339499
Ccdc3	-0.775579	0.000166698		Zfp971	0.860711	1.02545e-06
Arnt	-0.774839	1.25358e-08		Eif4g3	0.860457	1.85294e-08
Fam213b	-0.774564	0.00704868		Tm9sf1	0.859218	1.7978e-08
Sptbn4	-0.773386	0.000728073		Tmx3	0.858352	1.86667e-08
Gars	-0.772958	3.48028e-08		Zfp788	0.857974	3.32491e-06
Eif2s3x	-0.771066	2.43507e-07		Zc3h6	0.857814	0.000787576
Timm23	-0.77045	4.9253e-05		Eri2	0.857723	7.51166e-06
Cdh18	-0.769815	4.60726e-07		Ms4a4d	0.857501	0.0050114
Atxn2l	-0.769455	5.71238e-09		Cd59a	0.856339	7.58742e-08
Inpp5a	-0.769199	4.52111e-07		Cnpy1	0.856009	1.60932e-08
Pim3	-0.768302	5.32213e-08		Plppr3	0.855925	5.65913e-07
Tbkbp1	-0.767437	4.2801e-06		Slc25a2	0.855646	0.0283524
Rpl13a	-0.767064	5.7524e-08		Adal	0.854685	0.00523759
Atp6v1f	-0.766371	2.07649e-07		Fgfbp1	0.854088	0.000660032
Cdh13	-0.765129	0.00544018		Crabp2	0.853431	8.69839e-06
Slc7a7	-0.764676	1.51904e-08		Ddb2	0.85342	3.40863e-06
Lck	-0.764579	2.32177e-05		Pde2a	0.852547	3.80922e-05
Epb41l1	-0.764159	4.02891e-08		Ftx	0.852044	1.06774e-06
Drap1	-0.763164	2.57988e-08		Rnf170	0.850245	0.000568418
Zfp664	-0.762994	1.21946e-08		Uggt2	0.849622	1.65957e-06
Med26	-0.762915	8.36215e-07		Cep41	0.848352	3.46598e-09
Pltp	-0.762455	4.00454e-07		Timp3	0.847012	9.15248e-07
Acsf2	-0.761769	0.000216611		Zfp40	0.846307	5.77735e-06
Cxcl14	-0.761716	0.0156024		Gpr20	0.846049	0.0102761
Hist1h2ae	-0.76051	1.27356e-05		Dr1	0.845849	1.89409e-07
Clmn	-0.758831	2.54011e-06		Hirip3	0.845791	8.01869e-08
Gm5424	-0.758466	8.08294e-07		Zfp81	0.845608	6.72954e-06
BC029722	-0.757865	2.9224e-05		Haus2	0.844732	7.02189e-07
Ndufs8	-0.75779	1.52065e-07		Zfp953	0.844282	0.00402483
Nol4l	-0.757747	0.000591567		Ror1	0.842994	3.47197e-05
AI413582	-0.757411	0.000155224		Tug1	0.842642	4.44681e-09
Npm3-ps1	-0.757154	5.45887e-07		Nsfl1c	0.842344	2.22123e-08
Rps6ka4	-0.756136	7.42115e-05		Glb1l2	0.840652	0.000990995
Cdkn2a	-0.755604	0.000225841		Zfp280d	0.840385	2.55353e-08
Me2	-0.755141	4.06429e-08		Crybg3	0.84026	7.393e-05
As3mt	-0.754617	0.0103995		Zfp931	0.840005	0.000755282
622534	-0.753214	0.00790293		Mat2a	0.839446	1.20306e-08
Csrnp3	-0.752966	1.6671e-07		Sft2d1	0.839261	0.000199288
Slc6a9	-0.752964	3.86622e-05		Ccdc96	0.838971	0.0312167
Eif1b	-0.75154	6.69995e-07		Mamdc4	0.837692	2.74733e-06
Cope	-0.75099	2.89717e-08		Tex9	0.837641	3.99721e-06
Pcx	-0.749953	5.686e-08		Mios	0.837292	1.58557e-07
Kras	-0.74922	1.11557e-08		Mrpl1	0.837111	9.27899e-08
2310039H08Rik	-0.748676	7.13131e-07		Parva	0.836109	9.21691e-08
Hal	-0.74846	0.0184887		Rmi1	0.835319	0.000111231
Psmb5	-0.748008	1.71179e-05		Aldh5a1	0.835292	8.44565e-07
Ksr1	-0.747826	3.18731e-06		Ptprm	0.835233	2.15767e-06
Gm15772	-0.74773	0.0110063		Rasa2	0.83477	4.54888e-07
Rpl14	-0.747486	9.62185e-08		Fhdc1	0.83419	1.4411e-05
Mllt11	-0.747365	1.21546e-05		Thnsl1	0.833975	1.90333e-06
Wasf2	-0.747343	1.53182e-08		Slc25a13	0.833857	8.24847e-05
Psph	-0.747249	1.4399e-05		2810454H06Rik	0.832363	0.00567796
Atp6v0d1	-0.747066	1.63694e-08		Anxa3	0.83231	0.000274821
Ptges3l	-0.746626	0.00622472		Gli2	0.831971	1.97766e-05
Eva1b	-0.746487	3.31466e-07		Erap1	0.831274	1.29981e-07
Hist1h3b	-0.746268	1.35204e-07		Wdr44	0.831028	0.000228968
Copz2	-0.744155	3.55979e-05		Donson	0.831023	1.31531e-06
Fbxo10	-0.743138	1.51591e-06		Zfp964	0.831018	0.000594345
Cd63	-0.742877	6.64088e-06		Mturn	0.830165	0.000761398
Scarna2	-0.742708	3.00546e-06		Rpl23a	0.829071	0.000112591
Larp1	-0.74176	2.28101e-08		Mbtd1	0.829021	3.58537e-06
Dhrs7	-0.741758	4.87019e-07		Rpl22l1	0.828442	5.06487e-08
Tmem256	-0.741427	4.95199e-08		Nudt21	0.827498	3.22845e-05
Higd1a	-0.741413	6.0221e-07		Dld	0.827088	6.53511e-09
Ptpn6	-0.741351	7.48087e-05		H3f3b	0.826388	2.31094e-09
Coq8a	-0.741325	0.00747696		Rimklb	0.825821	1.94633e-07
Pkp2	-0.74113	5.32575e-08		Trp53rkb	0.824899	5.16241e-05
Nabp2	-0.740619	3.89479e-07		Dynlt1b	0.824838	0.0125287
Hist1h4c	-0.740294	3.6073e-08		Snora43	0.824765	2.9414e-07
Hist1h3d	-0.73925	9.19296e-08		Cenpp	0.824706	5.05415e-05
Tmem145	-0.738592	0.000453876		Ube2n	0.824532	4.68216e-07
Rab39	-0.738461	0.00351837		Tspan7	0.824174	1.14003e-07
Arhgap27	-0.736706	5.12683e-06		Stxbp6	0.824148	0.00670713
Rab20	-0.735351	0.0317698		Lrrc29	0.822644	0.000359382
Tcp11x2	-0.734842	0.00877439		Fndc3c1	0.822404	4.21262e-08
Ube2s	-0.734195	1.36383e-05		Tra2b	0.821231	3.7671e-08
Nol3	-0.733571	0.000883281		100042464	0.820518	0.00188507
Morn4	-0.73307	4.33826e-06		Ranbp6	0.820435	5.73073e-08
Tbcel	-0.733051	2.17264e-07		Filip1l	0.818974	0.00248377
Prelid2	-0.732796	5.76045e-05		Prickle2	0.816847	3.6825e-07
Gm7102	-0.732332	0.0180201		Ttpal	0.81588	3.44328e-07
Fam114a1	-0.730437	0.000408919		212427	0.815811	5.5652e-06
Snx3	-0.73004	9.64555e-08		Slc25a27	0.815737	7.63993e-05
Vrtn	-0.729577	2.75899e-07		Tada1	0.815269	4.61495e-05
Slc35f4	-0.729316	0.00548996		Zfp874a	0.814754	0.000399906
Pcbp1	-0.72912	2.49409e-07		Jam2	0.813941	0.0196824
1810037I17Rik	-0.728989	4.6135e-05		Reep3	0.813214	1.66837e-07
Dlg4	-0.728891	4.66363e-07		Luc7l3	0.813108	4.44244e-08
Flot1	-0.728631	6.61185e-06		Cish	0.813064	0.0129561
Itpk1	-0.727162	1.22817e-07		Id2	0.812381	1.11748e-07
Elf4	-0.72705	0.00650513		Serping1	0.81127	0.0111748
Rtn4r	-0.726843	0.00535482		Hnrnph3	0.81125	2.59374e-07
Rragc	-0.726654	6.06245e-08		2610008E11Rik	0.810508	4.06855e-07
Syne1	-0.72654	5.70153e-07		Uvssa	0.810368	2.60704e-06
Tbx3	-0.726039	9.18073e-05		B3galt1	0.809784	0.0303237
Lrrc51	-0.72468	5.79127e-06		Irx5	0.808888	0.00141815
C1qbp	-0.72465	3.64325e-08		Tmem167	0.807873	3.97568e-08
Iqcg	-0.724455	0.00752428		Gas2	0.807206	0.00028134
Zfp217	-0.724186	2.87713e-08		BC048403	0.806443	0.000315018
Hist1h4f	-0.723035	1.5262e-07		Taf1d	0.805765	4.91063e-09
Atf3	-0.722953	1.72874e-05		Slx4ip	0.805631	0.000338824
Lmo1	-0.722805	0.00757471		Ints6l	0.803392	4.72295e-08
Sox4	-0.722535	1.87003e-08		Crb2	0.802289	2.66285e-06
Cgref1	-0.722233	0.00616757		Ston2	0.802135	1.5861e-07
Tdrp	-0.721644	0.00165348		Cmtm6	0.802064	5.44782e-08
Cox7c	-0.721059	0.00452314		Thsd7a	0.801907	1.34853e-05
Emp3	-0.720823	0.00831914		AW549877	0.80079	2.69682e-06
Wbp2	-0.719809	2.69716e-08		Gm14288	0.798829	0.000912481
H2afx	-0.719732	1.9907e-08		Cript	0.79828	3.22676e-07
Tmtc1	-0.719684	0.00385261		Cep83	0.798085	4.66151e-08
Glt1d1	-0.719676	0.000146004		Nipal1	0.79808	0.00747521
Tubb2a	-0.71857	1.83059e-05		Ankrd23	0.797696	0.000541445
Nol6	-0.716886	3.62173e-08		Fan1	0.797219	0.00033017
Jph4	-0.716776	0.00934868		Rgs9	0.796045	0.000194092
Npepps	-0.716337	6.58728e-08		Rnf103	0.795169	3.03436e-05
Trip10	-0.715913	3.96003e-07		Jaml	0.794804	0.000196368
Rubcn	-0.715189	4.64624e-07		C1galt1c1	0.794714	0.000110987
Efna3	-0.714115	0.00196832		AI450353	0.794706	0.00185516
Map3k9	-0.713983	6.00244e-08		A530016L24Rik	0.794432	0.0116325
Sec14l1	-0.7126	2.24825e-08		Pcdhga9	0.794001	0.0107497
Pcdh10	-0.7114	0.0253001		Hprt	0.793781	3.56081e-07
Tcerg1l	-0.711319	4.87019e-05		Tmed5	0.793312	3.7077e-06
Cbl	-0.710799	0.000192178		Srsf3	0.793263	8.93076e-09
Ggta1	-0.710284	0.00877634		Ecm1	0.792858	0.00703901
Fxn	-0.710218	2.51359e-06		Tdp2	0.792184	2.72739e-08
Liph	-0.709951	0.00650713		Fbxl2	0.792151	0.000741328
Ranbp1	-0.709941	1.34794e-07		Galnt14	0.791744	0.000300278
Hist1h4d	-0.709492	7.93574e-08		Airn	0.79163	0.0134506
Zfp691	-0.708769	2.52513e-05		Atp5s	0.791405	0.000508266
Abcc8	-0.707572	0.00280886		Orc5	0.791282	7.83253e-08
Cpeb3	-0.707156	0.021146		Gprc5c	0.791132	0.00012436
Shank3	-0.706739	6.76271e-07		Slit3	0.790485	1.01658e-06
Ppp1r15a	-0.706696	1.26309e-06		Synj2	0.790176	0.00110814
Folr1	-0.706383	2.10407e-05		Zfp174	0.789004	0.0205286
Mthfd1l	-0.706238	3.92921e-08		A830010M20Rik	0.788553	0.00798472
Pex5l	-0.706033	0.000101151		Sec24a	0.78849	9.1012e-06
Ccdc6	-0.706017	4.63028e-08		Lyrm2	0.788066	1.00516e-05
Cep170b	-0.705331	2.69388e-08		Ccnj	0.786863	1.44131e-06
Galnt9	-0.704984	0.0381733		Nmnat2	0.786613	2.68054e-05
B3galt4	-0.704751	0.000787181		Elovl2	0.785637	1.8652e-05
Fau	-0.70464	5.68312e-05		Arhgap4	0.784994	0.00884539
Sfxn3	-0.704241	0.0156838		Gjb3	0.784679	0.000122251
Kdm4c	-0.703935	3.81888e-08		Lynx1	0.783534	0.00399208
Dcx	-0.703212	0.000232634		Acox3	0.782812	2.0872e-05
Nyap1	-0.702971	2.83719e-06		Apobec1	0.778856	0.000859125
Alkbh2	-0.702482	0.000134738		Irgm2	0.777987	0.0340214
Bex1	-0.701784	3.17114e-08		Zfp182	0.776814	4.12181e-05
Shb	-0.701413	2.18907e-07		Dhx58	0.776726	0.00417932
Rab22a	-0.70133	4.48142e-07		Sept10	0.77638	8.65269e-08
Hist1h4j	-0.701033	2.4687e-07		Slc37a3	0.776346	1.1742e-05
Anxa7	-0.699855	3.87052e-07		Vasn	0.775525	0.00018823
Kcnip2	-0.698705	0.00964893		Nae1	0.775244	1.64492e-07
Slc39a3	-0.69774	8.51999e-05		Bbs12	0.774676	1.74452e-05
Nefh	-0.69728	0.00140489		Gcfc2	0.774593	1.44136e-06
Tle1	-0.697176	1.46308e-07		Nespas	0.774047	8.13958e-08
Slc30a10	-0.696973	0.0169392		Fam135a	0.773939	9.71473e-08
Cmip	-0.694717	1.6304e-07		Txn2	0.773905	4.92069e-08
Igfbpl1	-0.69453	0.000211131		Cracr2a	0.773502	0.0346439
Lrrc2	-0.694227	0.0197943		Sh2d3c	0.77316	0.000319962
Bst2	-0.694195	2.09697e-06		Depdc1a	0.772557	0.00577188
Arhgap31	-0.693882	0.015981		Wdr35	0.771964	1.45644e-06
Wwtr1	-0.692526	4.92921e-08		Tril	0.771412	0.00182678
Ppdpf	-0.6923	8.08361e-05		Dync2h1	0.77124	7.29896e-08
Pstpip2	-0.691732	0.00303182		Phf20l1	0.77118	3.10858e-06
Rtn2	-0.691251	1.95268e-05		Pcdhb3	0.770671	0.0117634
Taf3	-0.690723	7.18457e-06		Cpxm1	0.770264	1.7775e-06
Slc3a2	-0.689062	2.86576e-08		Tubgcp4	0.770185	1.22716e-06
Scara5	-0.68776	0.00331957		Coq2	0.769451	1.69483e-05
2310022A10Rik	-0.686692	0.000161414		Rfesd	0.769144	0.000437729
Prpf19	-0.686536	1.20029e-07		Uhrf1	0.768645	5.6165e-09
Mef2d	-0.686274	3.38799e-06		Lix1	0.767704	0.00114149
Rgs3	-0.685992	0.000975098		Cdx2	0.766013	1.44299e-06
Acta2	-0.685209	0.000433986		Miga1	0.765133	1.10751e-06
Myh14	-0.684625	0.00126453		Hnrnph1	0.764988	7.51175e-09
Syne3	-0.684556	0.00636639		Actn2	0.764861	0.000330542
Rab40c	-0.684551	2.26717e-05		Taf15	0.763952	1.86564e-05
Grb2	-0.684402	1.55331e-06		Snord19	0.76384	0.0162869
Phf19	-0.684296	8.52385e-05		6820431F20Rik	0.763582	1.3861e-06
Sertm1	-0.68429	0.00520968		Lyrm9	0.76347	0.000355845
Hspa8	-0.684148	5.12899e-08		Tspan15	0.763221	6.79989e-05
Cuedc2	-0.684028	8.17674e-08		Tmem67	0.762793	0.000197493
Lamtor3	-0.68393	2.53899e-05		Olfml2b	0.762457	0.000546599
Pyroxd2	-0.683881	0.00832978		Fastkd2	0.761924	1.10035e-07
Aplp1	-0.683782	1.75421e-05		Abcd3	0.761503	8.76233e-07
Bola2	-0.683529	1.61132e-06		Guf1	0.761274	2.68729e-08
Ripk1	-0.682796	3.62641e-05		Acaa1a	0.76117	8.75084e-05
Dact2	-0.682619	3.86804e-06		1500015A07Rik	0.760493	0.000350282
Bach1	-0.682612	3.70034e-08		Lpar4	0.760242	9.98904e-07
Zfp9	-0.682275	0.000827227		Ints8	0.760011	4.40717e-07
Sox15	-0.681965	0.0189772		Ube2v2	0.757624	0.000369967
2510009E07Rik	-0.680575	0.000787974		Myof	0.757459	0.00593813
E2f1	-0.680397	1.41518e-05		Zfp51	0.75738	7.23355e-05
Cdpf1	-0.680192	6.40239e-05		Tmem8b	0.756956	0.0120055
Cox6b1	-0.67843	2.09632e-07		Zfp748	0.756928	7.91785e-06
Fzr1	-0.67832	9.66846e-08		Cald1	0.756623	2.03468e-08
Bnip3	-0.678064	4.66974e-08		Adcyap1r1	0.755762	0.0018007
Mypop	-0.677229	0.0118796		Gm37013	0.754905	0.000388414
Cpeb4	-0.676887	1.37623e-06		Rac3	0.75436	0.00132829
Mcrip2	-0.67663	7.63029e-05		Asb4	0.754099	0.000769807
Skap2	-0.676453	0.000103458		Caprin2	0.754041	2.54421e-06
Timp1	-0.676327	0.00164744		Casz1	0.753641	0.00340078
Ehd3	-0.675774	2.14908e-07		Flrt2	0.753637	0.000286722
Tmsb10	-0.674583	0.000738374		Zfp72	0.753429	0.018669
Prr5	-0.674355	0.000169617		Pcdhgb5	0.753368	0.00821902
Zfp36l2	-0.674074	1.70621e-07		Fam69b	0.7533	0.00196445
Clybl	-0.673905	3.68824e-05		Sspo	0.753031	0.0013852
Lin7a	-0.673879	0.0157652		Rnf121	0.752758	8.1266e-06
Calcr	-0.673865	4.15497e-06		Mtx3	0.752388	1.92367e-07
Kcnc1	-0.67365	0.0477176		Tsga10	0.75222	0.00155134
Cdc42bpg	-0.673234	6.82073e-07		Dhx9	0.752082	7.5576e-06
Ubl4a	-0.67252	5.77189e-05		Ccno	0.751581	0.0456403
Frat1	-0.670484	0.0012126		Tgoln1	0.750969	5.34179e-08
Cldn6	-0.669883	0.000802344		Adpgk	0.748368	6.46115e-08
Rest	-0.669715	5.83917e-08		Mlf1	0.747819	0.00889767
Bahd1	-0.66923	8.71077e-06		Sumo2	0.747297	0.0121036
Rita1	-0.668923	5.28116e-05		Ablim1	0.747071	3.41443e-05
Nynrin	-0.668474	9.32206e-08		Pbx1	0.746992	4.5992e-06
Dtx3l	-0.667655	0.000164181		Pigo	0.746946	1.82661e-07
Pxmp4	-0.667487	0.000594361		Oasl2	0.746713	0.00181372
Pnrc1	-0.667112	1.91225e-07		Taok1	0.746142	3.54943e-06
Gipr	-0.666988	0.00832636		Lpcat2	0.746126	0.00377596
Stat5a	-0.665661	0.000652116		Mms22l	0.745539	5.0935e-08
4931414P19Rik	-0.665043	0.000856218		Zfp429	0.744947	0.022408
Scarf1	-0.664946	0.0113991		Pxylp1	0.744848	0.00135298
Adra2a	-0.664542	0.000594532		Rarb	0.743949	1.99336e-05
Mlf2	-0.663269	5.31445e-08		Steap3	0.742461	1.31587e-06
Gfer	-0.66317	4.2806e-07		Gal3st4	0.742357	0.00556279
Zfp579	-0.662889	0.0027682		Hat1	0.741804	1.17068e-07
Smarca2	-0.662255	1.32114e-05		Sgcb	0.741696	8.86983e-06
Ptma	-0.662129	6.90083e-08		Cpq	0.741181	0.00420295
Ech1	-0.662009	1.59088e-05		Nxpe4	0.740427	0.00279424
Dctn1	-0.661017	7.13267e-08		Napb	0.740095	0.00145926
Cstb	-0.660606	7.61825e-06		Immp1l	0.740039	0.00876985
Eif2ak3	-0.660025	4.29845e-06		Stag3	0.738702	0.00466456
Pnmal2	-0.65958	0.039099		Spag4	0.738141	0.000496843
Cers1	-0.659217	0.000206696		Stk36	0.736888	0.00970028
Rbpms	-0.658982	1.42986e-07		1110038B12Rik	0.736366	5.84427e-08
Ufc1	-0.658935	4.14101e-07		Nrm	0.735715	2.33257e-05
Sap30l	-0.658142	9.44001e-06		Zfp607a	0.734789	0.000391491
Thap7	-0.65745	1.13577e-05		Sema6d	0.734723	3.40597e-06
Pip4k2c	-0.657112	1.97027e-07		Naaladl1	0.73305	0.0163773
Stx3	-0.656292	2.84167e-07		Ercc4	0.732111	0.000235998
Blvrb	-0.656265	0.000142878		Cyp26a1	0.731415	0.00186277
Fth1	-0.656167	1.11328e-07		Zbtb6	0.731378	1.34135e-05
Akt2	-0.655892	1.58404e-06		Snord93	0.730596	1.83042e-05
Zfp513	-0.65587	2.3793e-05		Eldr	0.730586	0.00378668
Atp5d	-0.655829	1.12341e-07		Zfp202	0.729324	0.00109018
Ocel1	-0.65475	0.0336481		Pcdhga11	0.728877	0.019393
Max	-0.654526	1.11304e-06		Adamts6	0.728857	0.00064546
Hdac11	-0.654268	5.01247e-07		Syne2	0.72868	1.25588e-07
Aldh1l1	-0.653681	0.00159005		Moxd1	0.728376	6.19551e-06
Doc2a	-0.653325	0.00023556		Trim21	0.727506	0.000181045
Mras	-0.65268	0.00457777		Fancl	0.727093	1.47552e-06
Smdt1	-0.652663	7.9394e-07		Mcts1	0.726681	9.81904e-06
Esrp2	-0.652466	0.0418256		Afg3l1	0.726651	2.78156e-07
Tmcc1	-0.652124	1.57638e-06		Usp12	0.726609	2.18672e-06
Tspan17	-0.652077	0.0132199		Slc9a8	0.726106	5.97047e-07
Creld1	-0.651776	4.71209e-07		Slc35d1	0.726028	0.0012951
4921524J17Rik	-0.651279	0.000518303		Hoxb9	0.725586	0.00664195
Sez6	-0.650869	0.0044823		Insig2	0.72544	0.000308832
Pou5f1	-0.650023	6.32835e-07		Haghl	0.724845	1.43712e-05
Eif1	-0.649818	6.14363e-07		9330151L19Rik	0.724707	0.000315785
Slc25a19	-0.64881	1.40122e-05		Arrdc1	0.723115	0.00030311
Pias4	-0.648537	3.1717e-07		Abcd4	0.722811	1.64558e-06
Hhip	-0.648261	0.00392021		Pts	0.72247	1.06575e-05
Rpain	-0.647456	0.000105705		Trim68	0.722452	0.00449563
Otud1	-0.647019	0.00338516		Lsm5	0.722264	0.0205196
Hspb8	-0.646958	0.00305527		Pros1	0.721291	0.00026031
Mapk8ip2	-0.64654	1.19622e-06		Coro6	0.720202	0.0339051
Dand5	-0.646465	0.00925851		Ldlrad4	0.720107	0.000982567
Bmp4	-0.646153	0.00408659		Ttc19	0.720004	3.02967e-06
Mtss1	-0.645543	1.17384e-07		Setdb2	0.719978	5.17491e-05
Cox8a	-0.645031	4.64843e-07		Rnf32	0.719922	0.00346278
Ube2c	-0.645	3.51729e-07		Arglu1	0.719556	4.4851e-08
Fam98c	-0.644781	0.000223118		Yme1l1	0.718613	1.74316e-08
Hist1h2bk	-0.644205	5.13014e-07		Tapt1	0.718506	3.06185e-06
Plppr4	-0.644021	0.0155048		Slc26a2	0.717396	4.59405e-06
Bak1	-0.643106	1.1734e-06		Tmem86b	0.716138	0.018385
Ccpg1	-0.642682	1.98689e-05		Nfib	0.715487	0.00217416
Nid2	-0.642001	2.04084e-07		Slc22a17	0.715182	4.81119e-06
Rnf126	-0.641956	1.11303e-07		Kcna6	0.71499	0.00204518
Zmynd8	-0.641794	1.29721e-07		Rbpj	0.714906	1.82333e-05
Camsap3	-0.641116	3.4576e-07		Sema3d	0.7146	7.33289e-05
Hist1h2be	-0.640775	7.15369e-06		Ap4e1	0.714316	4.99631e-06
Preb	-0.640604	3.01132e-07		Pcdhb22	0.713982	0.000273109
Sirt6	-0.639623	5.39734e-05		Ppp1cb	0.713967	8.69599e-08
Akt1	-0.639108	5.62765e-07		Pcdha6	0.713793	0.0279189
Cpne5	-0.638623	0.00266492		Tubgcp5	0.713444	6.11724e-07
Aldh18a1	-0.6385	2.38306e-07		Dgke	0.713316	1.46287e-05
Ptprn	-0.638424	0.000706326		4833420G17Rik	0.712595	1.46071e-06
Gsc	-0.638078	0.00118741		BC055324	0.712061	1.16538e-07
Rph3al	-0.638069	0.0296236		Dnajc10	0.711791	7.4443e-08
Kmt5a	-0.638009	4.65944e-07		Smndc1	0.711784	1.805e-06
Pdzk1	-0.637397	1.49207e-06		Rrm2	0.711152	1.46493e-07
Kcnh2	-0.636893	3.38652e-06		Frmpd1	0.710982	0.0161637
Sp5	-0.636848	1.53157e-06		Dynlt3	0.710416	0.000157119
Spen	-0.636026	2.16768e-06		Rhbdl1	0.709574	0.00561794
Spry4	-0.634846	5.74623e-07		Micu3	0.709387	0.000660453
Fnip2	-0.634642	1.29408e-07		Aph1b	0.709255	8.19361e-05
Cnnm1	-0.634429	0.019949		Zgrf1	0.708206	1.50863e-07
Adgrb2	-0.633481	3.76007e-05		Adam1a	0.708069	0.00678163
Supt6	-0.632958	4.68825e-07		2310057M21Rik	0.707888	0.000176228
Fam162a	-0.631599	1.87378e-06		Siae	0.707827	0.000301097
Pkm	-0.63142	2.19426e-06		Rps12	0.707794	1.0223e-07
Edf1	-0.631391	1.36678e-06		Prdm11	0.707359	0.018405
Deptor	-0.63008	9.0184e-07		Ptgs1	0.707029	0.000350786
2410006H16Rik	-0.629478	1.75286e-07		Cryl1	0.706957	0.00846845
Sdk1	-0.628663	0.000100223		Odf2l	0.706592	6.78235e-06
Mepce	-0.628652	1.02414e-06		Ap1s2	0.706229	5.45586e-05
Herpud1	-0.627974	8.82348e-07		Zkscan8	0.705739	7.11193e-07
Bcl7c	-0.627263	7.82501e-06		Rps29	0.705636	0.00916079
Eif3h	-0.627163	4.40216e-07		Angpt1	0.705578	4.56151e-05
Cadm4	-0.627129	5.18914e-05		Pvt1	0.704792	0.00754037
Arhgap20	-0.626699	0.000157513		Epha4	0.703843	6.21484e-08
Hpcal1	-0.626296	2.76153e-06		Safb2	0.703027	4.1236e-07
Pold4	-0.626266	0.0016735		Mcm9	0.702577	6.60081e-06
Lonrf3	-0.62621	0.00040259		Cirbp	0.702413	6.27186e-06
Dpysl3	-0.625315	9.23882e-05		Igfbp4	0.702262	3.1596e-06
Arid4a	-0.625224	1.34374e-05		Zfp952	0.702093	9.77985e-05
Map7d1	-0.62519	2.10099e-07		Nudt16l1	0.70084	8.78943e-06
Khnyn	-0.62493	1.86753e-07		Fam50a	0.700694	1.668e-06
Nt5dc3	-0.62295	9.37155e-06		Rfc4	0.700441	9.82319e-07
Clta	-0.622903	1.52701e-07		Capza2	0.700199	5.5006e-08
Lactb	-0.622801	0.00095161		Rbms3	0.700197	0.00518714
Atf7	-0.622413	0.000291737		Hnrnpa1	0.699484	0.000305549
Syt13	-0.622332	0.000495254		Nck1	0.699348	0.000151511
Zswim3	-0.622175	0.000460373		Kctd18	0.699067	3.19734e-05
Scamp1	-0.621836	4.21255e-07		Nadsyn1	0.69865	0.000229837
Rpl8	-0.621357	1.97617e-06		Efhd2	0.698189	2.28634e-05
Zfp628	-0.620376	2.94493e-05		Ankrd39	0.698036	0.00159673
Klf13	-0.620216	3.88318e-07		Prepl	0.697476	9.44667e-06
Ubap2	-0.619537	2.17757e-07		Snn	0.69727	8.83041e-08
Mavs	-0.618998	0.000164643		Cbr4	0.696939	0.000785657
Nfil3	-0.61867	0.000373912		Zfp958	0.696672	2.16839e-05
Mrpl52	-0.617731	2.9843e-06		Endod1	0.696443	0.00302304
Rbfa	-0.617712	6.13111e-06		Tmem206	0.696325	0.000956014
Galk1	-0.617427	3.22149e-07		Rflnb	0.696125	0.000241227
Foxb1	-0.616812	9.94076e-05		Azin2	0.695747	0.000289416
Ap2m1	-0.616146	5.05938e-06		Cep70	0.695201	5.71817e-06
Usmg5	-0.615878	0.000338325		1700008J07Rik	0.694963	0.00174879
N4bp2l1	-0.615714	0.0203199		Rad18	0.694787	4.74926e-07
Phgdh	-0.615691	5.57838e-06		Hsd3b7	0.694422	0.0213312
Map1a	-0.615669	0.000491404		Zfp273	0.694406	0.00398711
Rpl32	-0.615085	2.15881e-06		Gm10069	0.694363	0.0133507
Fhl2	-0.61504	0.000385208		Ankle1	0.693906	7.47351e-05
Notum	-0.613668	0.00732295		Emc8	0.693461	1.00415e-07
Cd68	-0.613301	0.00302748		1700029J07Rik	0.692513	0.0219622
Cables1	-0.613273	3.87558e-06		Fktn	0.691974	4.98644e-05
Hilpda	-0.613127	0.00150307		Ranbp17	0.691957	1.51572e-07
Rex1bd	-0.613092	3.93102e-06		Dimt1	0.691084	0.000131304
Abhd5	-0.612882	3.19743e-05		Myo7a	0.689264	0.000193595
Stmn1	-0.612853	2.70306e-06		Zfp955a	0.689182	1.49089e-05
Dcn	-0.611845	0.000156222		Atp2a2	0.688516	7.52684e-08
Aldoa	-0.611815	1.56474e-06		Rpl37	0.687949	1.04146e-06
Dcps	-0.611742	9.31795e-07		Akr7a5	0.687641	3.00594e-06
Col5a3	-0.611594	0.00278867		Rab13	0.68725	0.00260175
Gtsf1l	-0.610764	0.0312438		Abhd15	0.687158	0.0485678
Banf1	-0.609972	3.34919e-07		Bclaf3	0.686945	0.000168256
Mvb12a	-0.609369	9.29361e-07		Sc5d	0.686835	6.20966e-07
Mcee	-0.609242	0.000576278		Ptpn13	0.686482	2.53537e-07
Klf16	-0.608951	3.12405e-06		2700099C18Rik	0.686202	2.27805e-05
Gng5	-0.608752	0.000109041		Clp1	0.685919	4.879e-05
Rp9	-0.60873	9.44689e-06		Efcab11	0.685693	0.00129568
Lingo1	-0.608728	0.0403418		Galnt16	0.685572	0.00749386
Pfdn5	-0.60851	4.99351e-07		Adamts14	0.685066	0.0112499
Ndufa7	-0.608499	4.31777e-07		Pdcd10	0.684011	0.00024422
Btla	-0.607947	0.00332221		Zmat4	0.683944	0.0175405
Tbc1d10b	-0.607807	4.16401e-07		Unc5c	0.683684	0.00550731
Zfp385a	-0.607427	0.0019953		Stra6l	0.68311	0.0105295
Snrpd2	-0.607128	1.6664e-06		Clk1	0.682781	1.30322e-07
Rap1gap	-0.607061	6.19613e-06		Igf2	0.682345	1.0029e-06
Rybp	-0.606993	1.41521e-06		Cdyl	0.682311	1.77606e-05
Hist1h2bf	-0.606661	0.00020376		Ddx5	0.680822	7.36026e-08
Ldha	-0.606388	8.65656e-07		Jag1	0.680231	1.92715e-06
Bscl2	-0.605879	9.93206e-07		Fam208a	0.679978	6.77444e-07
Ndufb11	-0.605691	4.62157e-07		Gm14326	0.6794	0.000351271
Aars	-0.605449	4.62827e-07		Irs1	0.679101	2.54155e-07
Tex264	-0.605346	3.99943e-05		Alg11	0.67891	1.48931e-06
Tmcc2	-0.605303	1.45698e-05		4933407K13Rik	0.67861	0.000787167
1810009A15Rik	-0.605295	5.84085e-06		Lmbrd1	0.677691	1.59643e-06
Lhx6	-0.605127	0.0271263		Sept7	0.677238	5.85801e-08
Rftn2	-0.604486	7.12529e-05		Prkd3	0.676941	4.72197e-07
Ndufaf3	-0.6038	0.00159585		Gm14403	0.676709	1.65517e-05
Btbd3	-0.603415	8.10615e-06		Gnb4	0.676382	3.04555e-06
Atp6v1d	-0.603402	7.78396e-07		Sec31b	0.676241	0.00280422
Trip6	-0.603154	2.59309e-07		D030028A08Rik	0.676129	0.00693491
Cox6a1	-0.602933	6.75328e-07		Abhd6	0.676048	0.00287718
Adat2	-0.602571	0.00104542		6530402F18Rik	0.675323	0.0196508
Aldoc	-0.602411	7.38079e-07		Zfp300	0.675241	0.0282804
Zc3h10	-0.602243	3.92219e-06		Zfp397	0.675169	3.64385e-07
Snx15	-0.601851	0.000198062		Adamts15	0.67476	9.70074e-06
Hist1h1e	-0.601217	1.45921e-06		Kpna2	0.674538	0.00141823
Dlg5	-0.601057	8.75853e-07		2810408A11Rik	0.674068	0.000121595
Ing2	-0.601004	0.000102129		Oaz1	0.673534	9.66109e-07
Socs5	-0.600986	0.00079318		Rsl1	0.673528	0.0213155
Armt1	-0.600506	8.78039e-07		Orc4	0.6728	4.42763e-05
Wdr89	-0.600127	3.27516e-07		Ctu2	0.672794	1.00401e-06
Mknk2	-0.599822	2.8863e-07		Ntng1	0.672556	0.0386252
Camk1d	-0.599741	0.00114814		Cdh24	0.672087	0.000516807
Tes	-0.59923	5.66013e-06		Cdh6	0.672041	0.000967073
Ddx51	-0.599062	1.33068e-06		Nipa2	0.671792	5.79284e-06
Eif5a	-0.598976	1.29564e-06		Dusp18	0.671444	0.000525432
Mex3d	-0.59871	7.17978e-07		Kbtbd8	0.671437	2.21832e-07
Alkbh7	-0.598694	4.06882e-05		Dhdds	0.670469	1.44286e-05
Crtap	-0.598001	0.000121429		Pigu	0.6702	9.10155e-06
Bicdl1	-0.597885	2.3645e-06		Slc35b3	0.669928	0.00165669
Pura	-0.597824	0.000776173		Rnf138	0.668387	8.84836e-06
Lzts2	-0.597334	9.98028e-07		Mapkbp1	0.668037	1.18353e-05
1700021F05Rik	-0.597201	4.04493e-05		Zbtb46	0.66741	0.000226147
Diras2	-0.597163	8.3156e-05		Mettl25	0.666981	0.000281315
Gtf2e2	-0.596919	1.40621e-06		Tia1	0.666558	1.38949e-07
Cadps	-0.596813	0.0107796		Emb	0.666329	1.48076e-07
Samm50	-0.596608	1.04886e-06		Gulp1	0.666283	1.68181e-05
Rab11fip3	-0.596363	3.70656e-05		2610002M06Rik	0.665676	0.000228041
Fkbpl	-0.595922	0.00162801		Chic1	0.665619	1.81989e-05
Nr2c2ap	-0.595888	0.00162309		Srsf1	0.665439	1.41474e-07
Flcn	-0.595205	3.0799e-07		Adck5	0.665135	6.04343e-05
Cyfip2	-0.595052	5.80541e-07		Ppih	0.664958	0.000138556
Dynlrb1	-0.595012	6.44806e-06		Pnisr	0.664918	2.06245e-07
Map9	-0.594919	9.25168e-05		Galnt4	0.664816	0.000175723
Mnt	-0.594724	3.96893e-06		Cutc	0.664487	0.00892317
Aamdc	-0.594064	0.0449073		Scfd1	0.66414	1.38348e-05
Chmp2a	-0.593778	6.24517e-06		Cdc42ep1	0.663808	0.00051174
Dctpp1	-0.593448	7.38543e-06		Dusp14	0.663758	0.0147318
Mrpl54	-0.593425	9.0276e-06		Arl5a	0.662787	3.25683e-07
Zfp622	-0.593106	1.11333e-06		Azin1	0.662332	1.13942e-07
Drosha	-0.593069	3.41506e-07		Dnah7b	0.662024	0.000591754
Twf2	-0.592963	3.28667e-05		Eid1	0.661955	2.00844e-05
Acyp1	-0.592528	0.000889376		Tmbim4	0.661934	6.87756e-06
Fblim1	-0.59225	1.24703e-05		Rrs1	0.661291	9.78302e-07
Ldb2	-0.592097	3.75144e-06		Matn2	0.661169	0.00456591
Dusp4	-0.591858	9.97669e-07		Adamts7	0.660523	0.000158526
Cdh1	-0.591373	0.000202473		Zfp945	0.660448	1.62529e-06
Elf3	-0.591183	0.00684361		Sppl2b	0.660313	4.93226e-06
Chmp2b	-0.590925	5.90209e-06		Eif4e	0.660272	1.82243e-07
Gadd45gip1	-0.590687	3.66377e-06		Rttn	0.659583	9.36931e-07
6030419C18Rik	-0.590648	0.00939749		Il4ra	0.659382	0.000114502
Agpat3	-0.590553	7.8999e-07		Nedd9	0.6592	5.34416e-06
Loxl2	-0.590186	1.40262e-06		Wdhd1	0.659008	2.22748e-07
Crebrf	-0.589633	1.3118e-06		71073	0.658886	0.0113147
Mrpl30	-0.589115	2.09805e-06		Sox6	0.658758	0.000527051
Jph1	-0.588628	3.84031e-06		Slc9a6	0.658376	4.17436e-05
L3mbtl3	-0.58844	7.82828e-06		Por	0.658211	6.44157e-07
Fam53c	-0.588419	2.7854e-06		Diexf	0.657618	2.94363e-06
Hoxd1	-0.588182	0.0208501		Ccdc62	0.657325	0.0316631
Ppme1	-0.58818	1.08971e-06		Pcyox1	0.656867	3.57114e-06
Zkscan14	-0.588112	0.00220098		Hs6st2	0.656777	1.81777e-05
Zfp444	-0.587304	4.44142e-06		Zfp955b	0.656676	6.8281e-05
Trib1	-0.58689	1.20604e-06		Ptpra	0.656425	3.8018e-07
Ndufa13	-0.58688	4.46014e-07		Prrc1	0.655474	7.37685e-07
Tmem11	-0.586348	9.92205e-07		Tapbpl	0.655371	0.0150806
Osbp	-0.585677	8.39206e-07		Ywhaq	0.655232	6.32372e-07
Cbx8	-0.585557	0.0123377		D3Ertd751e	0.654914	0.00335901
Helb	-0.585481	2.61033e-06		Zcchc4	0.654783	6.77742e-06
Nova2	-0.585004	0.0121597		Psmc5	0.654004	2.5252e-07
Usp3	-0.584439	3.79121e-06		Glod4	0.653998	3.70441e-05
Pacs1	-0.583911	1.8949e-06		Ptprt	0.653937	0.0137245
Slc16a6	-0.583558	0.0427546		Brpf3	0.653459	1.26821e-05
Etv1	-0.58331	0.000414864		Stat2	0.653383	9.82986e-05
L1td1	-0.583138	4.31698e-06		Kirrel	0.653214	1.58595e-06
Bsdc1	-0.582633	1.03993e-05		Esco1	0.653187	2.01064e-05
Map6	-0.582258	0.00157721		Adamtsl5	0.652746	0.035273
Dusp5	-0.581646	0.00131563		Nova1	0.652508	0.00108804
Phactr4	-0.581434	0.000185699		Sptlc1	0.652275	2.33953e-06
Rpl6	-0.580748	1.23413e-06		Kif15	0.651515	2.04965e-07
Nfkbib	-0.58064	0.000116614		Nuak1	0.650795	1.96499e-06
Hdgf	-0.580596	1.91871e-06		3110062M04Rik	0.650681	0.000851726
St3gal2	-0.580542	2.33897e-06		Lgi2	0.650354	0.00307518
Hook2	-0.580284	3.62576e-06		Riok2	0.650219	1.40551e-07
Slc9a9	-0.579451	0.000851108		Dna2	0.649319	3.06418e-06
Lhpp	-0.579271	1.05916e-05		Ktn1	0.648796	1.02232e-07
Chd9	-0.579183	9.38787e-07		Emilin2	0.648792	0.00540959
Rab4b	-0.578647	0.00020682		Adamts19	0.64821	0.0174753
Map3k12	-0.578532	2.25159e-05		Snord49a	0.648141	0.00158482
Dnaaf5	-0.578465	1.17334e-05		Zfp773	0.648071	0.0176708
Mrpl14	-0.578378	0.000385329		Hnrnpdl	0.64805	8.52872e-08
Asns	-0.57821	6.97199e-06		Rft1	0.646907	2.11095e-05
Ugdh	-0.578084	9.65173e-07		Dolk	0.646891	0.000210744
Zbtb7a	-0.577916	7.07985e-05		Plxnb1	0.64672	5.77653e-06
Uck2	-0.577729	1.935e-06		Gpbp1	0.646591	2.17281e-07
Pafah1b3	-0.57705	1.717e-05		Nemp2	0.646523	9.13834e-06
Lrp11	-0.576919	1.04191e-05		Ttc26	0.646278	0.000391709
Wt1	-0.576903	0.00492081		Cnga3	0.646243	0.0260931
Phldb3	-0.576852	0.00749827		Sfxn4	0.645823	0.0190157
Baz2a	-0.576833	9.56653e-07		Ythdc2	0.645691	9.00103e-06
Dpf1	-0.575926	0.0105927		Vamp7	0.645381	0.000264653
Gpr45	-0.57565	0.0165462		Dcaf17	0.645034	1.43065e-05
Dhrsx	-0.574777	1.38216e-05		Slc25a53	0.644812	0.00024459
Evl	-0.574648	9.69856e-07		Vrk2	0.64395	0.00279797
Phf23	-0.574489	1.295e-06		Tprkb	0.643895	2.39011e-06
Cth	-0.573797	1.0005e-05		Slc35g1	0.643691	7.62014e-06
Maf1	-0.573126	1.58076e-06		Ap5m1	0.643261	1.35477e-06
Cox7a2l	-0.573053	6.5321e-07		Heg1	0.642895	1.05423e-06
Grik3	-0.572792	0.00548386		Chst9	0.642707	0.04325
Tigar	-0.572763	4.41071e-06		Prodh	0.642608	3.24834e-05
Ccdc85b	-0.572332	0.000476646		Gmfb	0.641928	1.12179e-07
Dusp1	-0.572164	6.05767e-05		Tyro3	0.641781	1.66345e-06
Ier5l	-0.571816	0.00899367		Itgb1bp2	0.641215	0.0069535
Vwa5b2	-0.571601	0.00989811		Synpo	0.641162	0.0166385
Zfp358	-0.571178	4.36254e-06		Hmcn1	0.640691	9.57709e-05
Usf2	-0.57108	5.56018e-06		Polr3c	0.640291	4.94099e-06
Zbtb45	-0.5704	0.000204871		Sema6a	0.640037	1.70574e-07
Ube2a	-0.570332	0.000300948		Dynll2	0.640025	0.000191272
Hspb1	-0.570249	0.00106333		Gm3414	0.639711	0.000350188
H2-T23	-0.56988	0.0108626		Arid5a	0.639198	0.0485279
D1Ertd622e	-0.569625	0.0195419		Rtn4ip1	0.639094	0.000873171
Dnajb1	-0.569618	1.55021e-06		Mrpl50	0.637932	1.23988e-05
Obsl1	-0.56935	3.91538e-07		Tagap1	0.637671	6.45021e-05
Myo1a	-0.569217	0.0402492		Mis18bp1	0.635845	5.90608e-07
Sipa1l3	-0.568921	1.98871e-06		Cse1l	0.635763	1.96979e-07
Fam129b	-0.568706	1.51458e-06		Prr5l	0.635427	0.000332003
Acp6	-0.567779	3.238e-06		Scai	0.634823	1.45814e-05
0610010K14Rik	-0.567767	2.96731e-06		Phkb	0.634571	1.71124e-06
H2afj	-0.567738	0.00019276		Sirt1	0.634314	2.66797e-07
Aurkaip1	-0.566422	1.39066e-06		Cldn2	0.634076	0.00859178
Naa16	-0.566345	0.00267316		Ipp	0.633786	0.00193183
Men1	-0.566118	1.10838e-06		Brip1	0.633379	3.26418e-06
Rnf43	-0.56585	0.0122719		Dmxl1	0.633258	1.03701e-06
Kif13a	-0.565805	5.26022e-07		9330182L06Rik	0.632966	0.0201421
Rps11	-0.565665	1.23994e-06		Ube2q2	0.632892	0.000671973
Naa38	-0.565336	1.26057e-05		Mpped1	0.632683	0.00032471
Ctsa	-0.565127	9.31383e-07		Wdr17	0.632591	0.00909378
Ecsit	-0.565065	1.3934e-05		1810022K09Rik	0.631948	1.42219e-05
Ppargc1b	-0.56488	0.00637157		Zfp866	0.631253	6.30111e-07
C2cd2l	-0.564763	0.0014258		Arhgap11a	0.631118	5.75804e-06
Tdh	-0.564162	1.26451e-05		Fam222a	0.630788	0.00657257
Josd1	-0.564089	5.86957e-06		Zfp619	0.629985	0.0166137
Ppfia3	-0.56354	0.0219009		Csad	0.629942	0.000697023
Kxd1	-0.563144	1.04598e-05		Trrap	0.629807	3.33937e-05
Nudt3	-0.562983	1.97681e-06		Nprl3	0.629502	2.37335e-05
Fgf13	-0.562246	0.0131964		Heph	0.629403	4.52782e-05
Egfr	-0.562072	7.83432e-07		Nt5dc1	0.629376	0.00049442
Gm6682	-0.561626	0.00216518		Cdk11b	0.628912	1.17892e-05
Gimap9	-0.561416	0.0101979		Pola1	0.628539	6.97658e-07
Ndel1	-0.561129	9.52506e-07		Hoxb1	0.628416	0.0130065
Cacnb1	-0.560141	0.00535464		Lsm7	0.627276	0.0105535
Dennd5b	-0.559889	2.02524e-06		Iqcb1	0.62705	1.71753e-05
Atg3	-0.559722	0.000116173		Rassf4	0.626996	0.000570238
Vdac1	-0.559596	8.9746e-07		Pgap1	0.626725	1.42495e-07
1700019D03Rik	-0.558638	0.000277546		Zfp286	0.626684	0.00107648
Plxdc2	-0.558632	0.000729259		Gnal	0.626176	0.00874122
Elavl3	-0.557978	0.00163204		Tmem47	0.625913	2.36013e-06
Zswim5	-0.557961	3.57911e-06		Fam206a	0.6257	3.85719e-05
Cnksr3	-0.557895	1.54023e-05		Yipf6	0.625496	1.39131e-06
Vapb	-0.557714	5.62996e-07		Fancb	0.625485	0.000242324
Tmem28	-0.556887	0.0104865		S1pr1	0.625143	0.00253166
Fbxl8	-0.556849	0.0345835		Shd	0.625122	0.00175985
Dscam	-0.556829	0.0455958		Cib2	0.624461	0.00668575
Vps37d	-0.556827	0.0144059		2700097O09Rik	0.624429	4.06187e-05
Dazap1	-0.556458	8.85045e-07		Dek	0.624388	1.64552e-07
Nop53	-0.555544	6.84006e-07		Tap1	0.624344	0.00266699
Ero1l	-0.555363	7.87597e-07		Msmo1	0.624196	2.89014e-07
Sigirr	-0.555186	0.0121263		Ttyh2	0.624132	0.000524381
Ncl	-0.555149	9.91314e-07		Mmgt1	0.622908	1.02482e-06
Fam46a	-0.555146	6.51671e-05		Rbm39	0.622686	1.74872e-07
Unc5a	-0.554965	7.9706e-05		Rbmx	0.622459	6.34253e-07
Bend5	-0.554799	0.000984476		382492	0.622342	0.0351186
Nfkbia	-0.554782	0.00296511		Fancc	0.622098	9.1464e-05
Elmsan1	-0.553867	1.15968e-06		Sgms2	0.62201	0.0136742
Tmem86a	-0.553861	0.0328301		Osgepl1	0.622005	0.000108571
Ino80e	-0.553726	1.28746e-05		Thap6	0.621738	0.000600822
Ppp2r5b	-0.552927	2.91922e-06		Casp2	0.621721	7.40278e-05
Dmrta2	-0.552869	0.00160853		Vkorc1l1	0.621641	0.0202584
Zfp536	-0.552811	0.00807553		Epha5	0.621605	0.00635942
Ccdc61	-0.552763	9.02414e-05		Klhdc7a	0.621368	0.0164606
Banp	-0.552669	2.87612e-06		Rnf123	0.620114	5.86608e-06
Per1	-0.552642	6.43594e-05		Zfp229	0.620043	4.12729e-05
Arid3a	-0.552575	1.48675e-06		Prkcb	0.620006	2.14528e-06
Poldip3	-0.552297	1.42834e-06		Ddc	0.619842	0.000480476
Tagln	-0.552108	0.00215468		Anp32e	0.619609	9.60058e-07
Arhgef5	-0.55191	0.0320891		Btbd2	0.618975	5.81141e-07
Tsc22d4	-0.551825	3.67165e-05		Lhx2	0.618587	0.00079716
Arhgdig	-0.551651	0.000152894		B3glct	0.61825	2.6776e-05
Zmiz1	-0.551591	1.91074e-06		Zfp185	0.618063	0.000131165
Gatsl3	-0.551527	0.000155309		Syngr2	0.617633	7.45192e-06
Arf5	-0.551474	3.35672e-05		Ermp1	0.617455	1.39664e-05
Dtnbp1	-0.550968	2.97087e-05		Cyb561d1	0.617372	0.00633968
Mrpl34	-0.550567	2.02545e-05		Gtf2a1	0.617106	0.000311695
Tsku	-0.550439	1.91918e-05		Ubr1	0.616568	2.27365e-06
Arid1b	-0.550211	1.76127e-06		Zfp386	0.616072	3.50375e-06
Krt8	-0.549711	0.0160714		Cenph	0.615987	1.73672e-05
Gabarap	-0.549647	1.14121e-06		Med20	0.615889	3.22049e-06
Ndufb9	-0.549536	3.72193e-06		Mcm8	0.615706	6.97674e-06
Ap5b1	-0.549406	0.00104236		Tmem30a	0.614815	6.18688e-07
Arl8a	-0.549337	0.000102968		Ppp4r1l-ps	0.61466	1.02011e-05
Fiz1	-0.549098	3.46392e-06		Snora64	0.614556	0.0214087
Reep2	-0.548147	8.47208e-05		Klhl17	0.614533	1.03949e-05
Tomm6	-0.54769	1.08084e-05		Cenpw	0.613342	7.80561e-06
Borcs5	-0.547339	0.0123577		Slc35a3	0.613201	3.0725e-05
Dlgap3	-0.546158	0.00712371		Mcam	0.612741	9.37807e-05
Tymp	-0.546138	2.88901e-05		Eogt	0.612415	0.000738168
Bola3	-0.546076	0.00622903		Kat6b	0.612137	0.00020722
Mrps15	-0.545913	1.33452e-05		Psma3	0.611564	5.10117e-05
Zfhx3	-0.545694	0.000331683		Atp23	0.611063	0.00249896
Gramd1b	-0.545213	0.00261984		Snord95	0.610832	0.0388922
Mrps34	-0.545154	1.80157e-05		Adam8	0.610782	0.0188777
Spata2	-0.545006	5.5701e-05		Tmem185b	0.610631	0.00014889
Snrnp27	-0.544969	1.36446e-05		Laptm4a	0.610529	2.53174e-07
Hist1h1d	-0.544967	2.3235e-05		Mdm4	0.610461	8.92927e-06
Zfp516	-0.544555	1.61657e-06		Fzd1	0.61039	2.32451e-05
Pid1	-0.544123	8.71694e-05		Khk	0.610018	0.00114572
Cuta	-0.543641	8.62893e-06		Zfp472	0.608869	0.000141251
Ppfia4	-0.543584	0.00248819		Zfp719	0.60868	1.10936e-05
Plcxd2	-0.54321	0.00091308		Crybg2	0.608553	0.0408827
Ydjc	-0.543194	0.00319		Zscan29	0.608098	0.00111816
Mdk	-0.543161	8.22473e-07		Jmjd4	0.607633	1.12419e-06
Hes6	-0.542704	6.00811e-05		Adamts8	0.607508	0.0165716
Snora74a	-0.542677	6.4981e-05		Gmcl1	0.607499	9.29107e-05
Zscan2	-0.542667	0.00319302		Amigo2	0.60728	6.32594e-06
Eya1	-0.541819	2.811e-05		B3gnt5	0.606995	2.22743e-05
Ppp2r5a	-0.540918	8.63012e-06		Lrtm2	0.606652	0.0167694
Ubtf	-0.54073	1.50503e-06		Sdk2	0.606423	0.000143926
Slc25a44	-0.540385	2.45134e-06		Ganc	0.606101	0.002132
Nxn	-0.5402	1.79983e-06		Zdhhc21	0.606075	1.15841e-05
Lypla2	-0.540175	4.5517e-06		100041797	0.605978	5.1485e-06
St8sia3	-0.54005	0.0363373		Ercc6l2	0.605424	3.10292e-05
Lin28a	-0.539916	2.95396e-06		Has2	0.605382	1.64168e-06
Atf4	-0.539614	4.66938e-06		Smarca5-ps	0.604725	0.00473337
Slain1	-0.539197	0.000956018		Steap2	0.604586	1.34499e-06
Ubtd1	-0.538514	0.00311684		Rpl21	0.604511	4.38362e-05
Serf1	-0.538294	0.0110365		Cyfip1	0.604478	1.16249e-06
Gdf6	-0.538278	0.0192634		Cdadc1	0.604173	0.00115999
Foxi3	-0.538238	0.000941626		Zfp60	0.603727	2.3708e-05
Spp1	-0.537898	0.0317129		Nagk	0.603143	0.00218475
Kcnj4	-0.537556	0.02841		Slc12a9	0.602841	4.88147e-05
Sh3bp4	-0.536744	1.57052e-06		Tmc7	0.602347	2.90374e-05
Rps3	-0.536639	9.73591e-06		C1s1	0.602059	0.0027176
Nars	-0.536554	1.73241e-06		Tcf7l2	0.601454	0.00198487
Uvrag	-0.536398	1.55635e-05		AI504432	0.601162	0.00397451
Abi3bp	-0.536014	0.00746902		Nek9	0.600907	3.51015e-06
Fis1	-0.536003	1.79553e-06		Them4	0.60083	0.00973004
Mrpl51	-0.535971	1.09834e-05		Inafm1	0.600581	0.0115784
Hcfc2	-0.53548	0.000728929		Prrg1	0.600416	0.0477606
Ajap1	-0.535471	0.000442674		Oraov1	0.600343	0.000340788
Dpy30	-0.535107	3.56583e-05		Dnajc7	0.599988	7.15297e-07
Hypk	-0.534966	7.86278e-06		Cdk10	0.599698	1.6423e-05
Calm3	-0.534759	1.43984e-06		Doc2g	0.598931	0.012387
Prelid3b	-0.534621	7.46781e-06		Ccdc173	0.598544	0.0272766
Foxk2	-0.534609	1.50866e-06		Tubgcp3	0.59835	2.79576e-06
1110008P14Rik	-0.534596	0.0134945		Tbc1d15	0.598155	0.000511688
Zscan10	-0.534153	1.70436e-05		Itga2b	0.59792	0.0136855
Jarid2	-0.533584	1.33836e-06		Zfp599	0.597608	6.13414e-05
Fbxo42	-0.533581	3.81595e-06		Ift74	0.59749	1.22734e-05
Actr3	-0.533294	2.00813e-06		Gpr161	0.597469	0.0131438
Prr18	-0.533067	0.00200851		Rpl31	0.597448	3.73156e-05
Smim11	-0.533035	0.00433677		Tspan9	0.597064	1.14251e-06
Fam117b	-0.53296	1.49726e-05		Fgfr2	0.59668	2.42143e-05
Hdlbp	-0.532262	1.97388e-06		Zscan18	0.595989	0.000175675
Kdm4b	-0.532138	1.27505e-06		Zfp65	0.5957	5.90855e-05
Palld	-0.531987	2.22665e-05		Ptprs	0.595671	8.8574e-07
Crmp1	-0.531746	1.58225e-06		Nudt11	0.595609	0.000387508
Taf12	-0.531587	0.000966936		Col6a2	0.59516	0.00133042
Kdm2a	-0.531034	1.07034e-06		Pik3c2a	0.595139	3.37504e-07
Atxn1	-0.530741	0.0381572		Pigf	0.594674	5.40558e-05
Cib1	-0.530707	0.00169263		Abca2	0.594544	1.25355e-05
Chchd5	-0.530099	2.00962e-05		Scube2	0.594498	0.0195223
Mnd1-ps	-0.529907	0.00909345		Zfp445	0.593646	7.9241e-07
Derl3	-0.529618	0.0170383		Paxbp1	0.593501	1.03818e-06
Numbl	-0.528203	9.26619e-05		Zfp655	0.593114	1.55988e-05
Chrm4	-0.528173	0.000477432		Slc25a29	0.593085	0.0306855
En2	-0.527661	0.000217665		Fubp1	0.592595	4.94023e-07
Tbc1d22a	-0.527625	3.8979e-06		2610001J05Rik	0.59257	0.00107702
Hist1h2bl	-0.526974	1.9042e-05		Cog5	0.592504	2.49799e-06
Otud3	-0.526745	0.000957242		Cenpi	0.592485	2.57831e-05
Lrrc47	-0.526678	1.87728e-05		Mfsd8	0.592411	0.0173284
Rsbn1l	-0.526236	0.00145608		Gdpd5	0.592404	0.00919266
Mvb12b	-0.525774	5.76714e-05		Birc6	0.591663	8.92208e-06
Sqstm1	-0.525656	1.07222e-06		Mmp2	0.5909	0.000302177
Rap1gap2	-0.524641	0.000355446		Tmem181b-ps	0.590283	0.00474406
Prkar1a	-0.524451	3.17411e-05		Zfp770	0.589888	8.55653e-06
Slc25a39	-0.524392	1.72804e-06		Clk4	0.589406	1.43052e-06
Map4	-0.524127	1.48805e-06		Zfp11	0.588844	0.00182801
Shc1	-0.523925	1.68893e-06		Upf2	0.588792	0.000118445
Atpaf1	-0.523919	0.014633		Tenm2	0.588244	0.0117069
Actn3	-0.523515	0.0077529		Thbs2	0.588217	0.00268265
Erich1	-0.523403	0.00313154		Tmem19	0.5882	0.000180582
Atg2b	-0.522867	1.3093e-06		Morn1	0.587357	0.0305403
Gse1	-0.522551	8.08158e-06		Bbs10	0.587227	0.000326352
Pif1	-0.522468	0.00104042		Slc7a6	0.586767	6.28152e-07
Col1a2	-0.522428	0.00631116		Zfp54	0.586548	0.00747252
Pak4	-0.522382	1.13953e-05		Tmem168	0.586548	3.27947e-05
Acss1	-0.52218	6.82756e-05		Alg6	0.58653	4.9003e-05
Rpl23	-0.521529	3.62097e-06		Haus6	0.586175	3.85739e-06
Ankrd54	-0.521042	2.37188e-05		Tmem132c	0.585364	0.000600375
Lyar	-0.520735	4.08382e-06		Ndufaf4	0.58523	7.83373e-06
Smco4	-0.520471	0.00665838		Zfp606	0.5851	5.49662e-06
Cdk16	-0.520466	1.3723e-06		Nubpl	0.584963	0.000433143
Samd4b	-0.520389	2.48037e-06		Tspan2	0.584737	5.0024e-05
Epcam	-0.520219	5.74979e-06		Psmd12	0.584643	1.85291e-06
Car3	-0.52016	0.00860618		Rbm3	0.584178	5.03657e-06
Snx21	-0.520032	7.78902e-05		Zfp367	0.583965	9.43898e-05
Brd2	-0.520014	1.37914e-06		Tm9sf3	0.583889	8.15912e-07
Spag7	-0.519788	2.89733e-06		Fam122b	0.583767	0.0107314
Ier2	-0.519658	0.000373878		Aif1l	0.583452	1.30634e-05
Agfg2	-0.519613	1.97724e-05		Rpia	0.583007	0.00642189
Igf2bp2	-0.519597	2.06292e-06		Slc5a3	0.582739	2.92072e-05
Rps19bp1	-0.519194	0.000121704		Tmem87a	0.582556	3.41203e-06
Rxrb	-0.518906	3.80095e-06		2410002F23Rik	0.582478	3.5943e-06
Aaed1	-0.517985	0.000918423		Brcc3	0.582121	2.33138e-05
Vps37c	-0.517778	3.2278e-05		Tenm4	0.581819	9.63562e-05
Sephs2	-0.517322	9.38092e-06		C330027C09Rik	0.581648	7.1379e-06
Arhgef2	-0.516996	1.73727e-06		Tmtc3	0.581531	4.45458e-06
Eif3k	-0.516632	4.14467e-06		Tm9sf2	0.580688	1.87961e-06
Hectd3	-0.516471	5.94263e-05		Gen1	0.58061	0.00010313
Cyb5a	-0.516391	2.47879e-05		Tgfbr1	0.580569	1.35373e-05
Srpk2	-0.516382	2.28424e-06		Tpmt	0.580531	0.00500681
Pdcd5	-0.516302	0.00894042		Inf2	0.580521	0.000311775
Sox3	-0.516227	0.00021599		Galns	0.580271	0.00136893
Tpcn1	-0.516083	1.22898e-05		Sfrp1	0.580114	3.11638e-05
Eif4ebp2	-0.51588	2.64786e-05		Degs1	0.580027	3.68019e-07
Pde8a	-0.515853	0.0350614		Smarcad1	0.579689	1.52262e-06
Adhfe1	-0.515544	0.00813308		Kansl1l	0.579581	5.33783e-05
Ndufb4	-0.515413	0.00273388		Rfx2	0.579433	0.0460655
Arap3	-0.515359	0.00169772		Cbs	0.57921	1.37425e-05
Xrcc1	-0.515187	3.61097e-06		Pkd1	0.579137	1.19547e-05
Jund	-0.515124	7.64604e-06		Prom1	0.579111	1.77396e-06
Rxrg	-0.515055	0.0171254		Cdk7	0.578487	2.96318e-06
Atp5e	-0.514994	2.70204e-05		Nbeal2	0.577246	0.000210042
Lrrc61	-0.514871	0.000189361		5730455P16Rik	0.577203	1.94929e-05
Mapk12	-0.514866	1.04202e-05		Mfap3	0.576546	5.41679e-07
Jup	-0.514816	2.82828e-06		Lifr	0.57646	4.95279e-07
Rrp7a	-0.514806	1.99433e-05		Ddx50	0.575666	2.08559e-06
Gid4	-0.514794	2.42241e-06		Mmp25	0.575658	0.0430117
Fscn1	-0.514343	1.8563e-06		Rev1	0.575396	1.38596e-06
Pcp4l1	-0.514027	0.0299254		Atm	0.574867	4.10465e-07
Rnf19a	-0.51298	4.45951e-06		Vamp1	0.574458	0.00251225
Smad3	-0.512847	3.98656e-06		Ncapg2	0.574329	3.58386e-06
Ccdc120	-0.512843	0.000486645		Prrc2c	0.573664	7.22393e-05
Lsm10	-0.5124	0.000783599		E330033B04Rik	0.57337	0.006963
Ncoa7	-0.512307	0.000812369		Abcc10	0.573301	0.000549466
Dkk1	-0.512051	0.00268945		Plagl1	0.573219	4.95461e-06
Rpsa	-0.51198	4.40207e-06		Sh2b1	0.573167	1.22263e-05
Prr11	-0.511908	7.38264e-05		Atad5	0.571998	1.3787e-06
Pclo	-0.509908	0.00147546		Col1a1	0.571982	0.0201678
Lrrc42	-0.509674	1.84096e-05		Rab10os	0.571921	4.98268e-05
Gtf2i	-0.509462	3.59228e-06		A730017L22Rik	0.571691	0.0105876
Homer2	-0.509373	0.000621462		Rp2	0.571604	8.65348e-05
Mrpl22	-0.508775	0.000253446		Nsl1	0.571144	2.38469e-05
Maz	-0.508269	1.69375e-06		Nudt10	0.571041	0.0498877
Mif	-0.50705	2.62503e-06		Gbp2	0.57096	0.0179875
Pard6b	-0.506383	6.32198e-05		Agpat5	0.570947	2.33554e-06
B4galnt2	-0.505919	0.047705		Wdpcp	0.570898	0.00419771
Basp1	-0.505911	3.4558e-06		Lztfl1	0.570718	0.00070856
Zc3hav1l	-0.5058	0.000149704		Trmu	0.570427	0.00633565
Ddx54	-0.505418	2.03049e-06		Zbtb26	0.570423	7.69516e-05
Msantd3	-0.505195	2.0991e-05		Pigh	0.570386	9.69648e-05
Abhd18	-0.505136	0.0171688		Cacna1g	0.570215	0.000755737
Zfp503	-0.504917	0.000322716		Mfsd14b	0.570144	1.84312e-05
Stk26	-0.504485	0.00294981		Far1	0.570011	3.8735e-06
Polr2i	-0.504159	0.000544874		3830403N18Rik	0.56949	0.000207812
Atcay	-0.504037	0.0292865		Mcur1	0.569423	0.000161483
Rnf217	-0.503928	0.00056051		Mettl5	0.569109	0.00138407
Ndufs6	-0.502841	8.85027e-05		Pcdhgb2	0.568539	0.00189452
Hs1bp3	-0.50284	1.00247e-05		Snora61	0.568094	0.00117178
Tmem192	-0.502685	0.000183857		Nrbp2	0.567882	4.22439e-05
Ep300	-0.502673	7.01293e-06		Mxra8	0.567729	1.34763e-05
Pfkm	-0.50248	9.56861e-06		Ipo7	0.567595	1.08641e-06
Bex2	-0.50242	5.85937e-06		Sox1	0.567281	5.5051e-05
Taf10	-0.501743	7.17546e-05		Csgalnact2	0.566866	2.18969e-05
Ankrd40	-0.501602	4.84056e-06		Furin	0.566069	0.00111414
Tmem121	-0.501253	0.0047827		Ggct	0.565773	0.0242811
Dffa	-0.500814	0.000133258		Slc39a8	0.565221	2.63358e-06
Tars	-0.50039	4.86907e-06		Ccdc157	0.564624	0.00026301
Higd2a	-0.500253	1.65261e-05		Plxna2	0.564376	0.000253376
Kdm5d	-0.50001	0.000141559		Gpr137b-ps	0.564275	0.00131522
				Vbp1	0.563935	1.9164e-06
				Atp7a	0.563617	8.12041e-06
				Zmym5	0.563612	0.000113211
				Tpcn2	0.563493	0.000918974
				Lsm6	0.563471	3.14081e-05
				Greb1	0.563396	4.46169e-06
				Mapk14	0.56329	9.18304e-07
				Dcaf12l1	0.563076	1.43231e-05
				Wtap	0.562824	2.07446e-06
				Rpl10	0.562714	0.000133991
				Vwa8	0.562666	0.000373042
				Ankra2	0.562107	0.00022835
				Slc12a2	0.562083	9.1359e-06
				Srd5a3	0.561995	0.000204253
				Foxred1	0.561644	5.88391e-06
				Sap18	0.561093	0.000142813
				Serinc1	0.560857	3.57238e-06
				Zkscan1	0.560637	2.95637e-06
				Mis12	0.560502	1.08211e-05
				Chrdl1	0.560398	0.000132155
				Depdc7	0.558967	0.022476
				Gcnt1	0.55884	1.20354e-05
				Mfn2	0.558754	8.2872e-06
				Reck	0.558612	0.00127941
				Amot	0.558273	2.47485e-05
				Crkl	0.558039	2.11667e-06
				Ephb1	0.557624	0.00832367
				Lrch3	0.557535	4.54041e-06
				Spsb4	0.557315	0.00115515
				Casp9	0.55725	4.30754e-05
				Ttc8	0.55717	0.00226722
				Ormdl1	0.556145	9.98293e-05
				Bhlhb9	0.556034	2.54635e-05
				Gtf2h2	0.555588	0.000172989
				Mbip	0.555302	0.00026321
				Myef2	0.555081	1.78035e-06
				Myl9	0.554938	0.00932493
				Med21	0.554481	5.98838e-05
				Nup160	0.554389	2.82267e-05
				Glcci1	0.55431	0.000269639
				Ring1	0.554156	0.000149848
				Fam160a1	0.553923	0.0195506
				Adk	0.553794	2.9882e-06
				Skiv2l2	0.553558	1.02464e-06
				Slc25a40	0.553557	0.000520169
				Rpl39	0.553301	1.31135e-05
				Ggcx	0.552892	0.000206695
				Fanci	0.552036	3.25759e-05
				Hspa12b	0.552004	0.00521379
				Snx14	0.551396	5.13467e-05
				Nisch	0.551367	1.35474e-05
				Nuf2	0.550969	3.28115e-05
				Prdm9	0.550701	0.00562767
				Chpt1	0.550226	0.00344992
				Tpp2	0.549798	2.29583e-06
				Rnf24	0.549774	0.00410062
				Fancf	0.549336	0.0226163
				Gpc4	0.54932	0.000526968
				Pigm	0.549271	6.22631e-06
				A330023F24Rik	0.548988	0.0478805
				Rad51c	0.548948	0.0140288
				Zfp708	0.548547	0.00266612
				Rbm18	0.54796	2.55192e-05
				Frem1	0.547491	0.0310531
				Sypl	0.547241	0.000201496
				H13	0.547039	1.2898e-05
				Agps	0.547033	1.69065e-06
				Star	0.547024	0.0419476
				Ssr3	0.546434	1.15317e-06
				Pter	0.546309	0.00571929
				Slc31a1	0.546244	1.86824e-05
				Ptprj	0.545669	0.000247412
				Kcnt2	0.545658	0.00603216
				Rhpn2	0.545536	0.00033956
				Zfp518a	0.545472	2.65575e-05
				Hsd17b7	0.545187	8.37861e-06
				Stag2	0.545167	1.97771e-06
				Pcdh8	0.544876	0.00241108
				Ddah1	0.544616	0.000122314
				Thoc5	0.544367	2.12988e-05
				Atp5g2	0.544335	0.0357374
				Papd4	0.544164	0.00022668
				Slc41a3	0.544119	0.0283152
				Nrep	0.543597	3.27177e-05
				Pyroxd1	0.543269	6.65314e-05
				Tsc22d1	0.542589	3.06502e-06
				Npas3	0.542553	0.0128999
				Slc30a4	0.542528	9.78706e-05
				Sh3bgrl	0.542087	3.97735e-05
				Dock1	0.541727	4.66715e-05
				BC031361	0.541503	0.0354476
				Cyb561a3	0.541299	0.00167689
				Fam76b	0.541157	2.20189e-05
				Chst3	0.541082	0.00993755
				Malt1	0.540597	0.000324502
				Mtx2	0.540384	5.50232e-05
				Zfc3h1	0.540049	2.19384e-06
				Manea	0.539952	8.4333e-05
				Rras2	0.539519	1.90534e-05
				Acvr2a	0.539467	5.75746e-05
				Prkdc	0.539351	2.51501e-05
				Nbeal1	0.538915	7.66178e-05
				Slc38a4	0.538713	1.20155e-05
				Jagn1	0.538703	5.19185e-05
				Trpm7	0.538317	1.18016e-06
				Ift80	0.538207	3.90078e-05
				Adamts20	0.537608	0.000336555
				Fignl1	0.537194	4.16944e-06
				Lbr	0.536969	8.6104e-07
				Akt3	0.536798	3.10197e-05
				Snhg17	0.536639	1.64239e-05
				Sfpq	0.536455	1.35016e-06
				Spc25	0.536446	1.02902e-05
				D330041H03Rik	0.536374	0.0493696
				Zmpste24	0.536084	7.72419e-06
				Ogdhl	0.536034	1.78594e-06
				Tigd5	0.535768	0.00235085
				Osgin2	0.535395	0.000628893
				P3h2	0.535154	0.0231694
				Slc29a1	0.535104	8.15592e-06
				Rad54b	0.534887	2.56873e-05
				Tm7sf2	0.534514	5.82611e-05
				Ubc	0.53423	1.502e-06
				Zfp521	0.533894	0.000147757
				Dennd2c	0.53383	0.000468527
				Fam173a	0.533466	2.25567e-05
				Zfp810	0.532805	0.00130169
				Ddx21	0.532582	4.19159e-06
				Xylt1	0.532492	0.00976579
				Rab11fip2	0.532386	0.00137328
				Gpr137b	0.532222	0.00871036
				Arsk	0.530776	0.00371951
				Copb2	0.530753	5.71365e-06
				Amer1	0.530737	3.35915e-05
				Zfp759	0.530721	0.00696409
				Rgs2	0.530301	0.00216873
				Tmtc2	0.529611	0.000149606
				Slc30a5	0.529597	9.39635e-06
				Slc38a9	0.52955	2.90805e-05
				Zfp948	0.528881	0.000162423
				Fam199x	0.52871	3.64985e-05
				Pnpt1	0.528434	7.83409e-06
				Pdss1	0.52836	0.00232838
				Pgap3	0.52833	0.00157582
				Selenok	0.528275	0.000698705
				Ulk4	0.527977	0.000731529
				Snx5	0.527847	2.80659e-06
				Ret	0.527674	0.00208947
				Abtb2	0.527618	0.0250726
				D430019H16Rik	0.527024	9.68312e-05
				Mpp3	0.526765	0.00028424
				Plekhh2	0.526516	0.000218354
				Tenm3	0.526478	4.24997e-06
				Lime1	0.526194	9.34197e-05
				Sgsh	0.526098	0.0014806
				Bicd1	0.525765	4.77288e-05
				Peg12	0.525577	5.159e-05
				Hyal1	0.525494	0.00890289
				Chchd2	0.525088	1.43467e-05
				Phykpl	0.524963	0.00286053
				Zeb1	0.524864	1.81433e-05
				Ptcd3	0.52471	1.78315e-06
				Mmp17	0.52453	0.0159849
				Tecpr2	0.524383	3.29883e-05
				Tmtc4	0.524357	0.00181936
				Mmadhc	0.524194	1.97353e-05
				Set	0.523847	2.95721e-06
				Cntn3	0.523682	0.0370721
				Slc27a2	0.523581	0.00836396
				Zfp597	0.523513	0.000604232
				Dram2	0.523484	0.00154014
				Ranbp2	0.523359	5.09815e-06
				4921507P07Rik	0.523243	0.0493132
				Ikbkb	0.522311	3.19638e-05
				Megf6	0.521905	8.24957e-05
				Apbb3	0.521674	0.000693724
				Nupl2	0.521499	0.00543224
				Slc12a6	0.521347	7.88013e-06
				St7	0.521285	0.00252468
				Srsf11	0.521189	2.89577e-06
				Kyat1	0.521007	0.0162123
				Zfp661	0.520995	0.000538542
				Tmem198b	0.520976	0.00320348
				Tigd3	0.520969	0.0243965
				Ubxn11	0.520839	0.0394896
				Sall2	0.520271	3.26105e-06
				Gm15421	0.519537	6.87906e-06
				Rps13	0.519256	0.0051096
				St6galnac4	0.51903	0.000366575
				Arl6ip1	0.518458	2.52585e-06
				Psd3	0.518286	0.000351271
				Zfand6	0.518188	7.69592e-05
				Zfp800	0.518129	0.00260201
				Glb1l	0.517916	0.0467703
				Rhno1	0.517497	2.40211e-05
				331000	0.516799	0.020215
				4932438A13Rik	0.516573	0.000230733
				Fmr1	0.516555	2.86811e-05
				Nudt16	0.516548	0.0118331
				Eme2	0.516391	9.55728e-05
				Ei24	0.516248	6.63532e-05
				Uba7	0.51618	0.0410464
				Lclat1	0.515802	0.00209639
				Plxna3	0.515778	1.25545e-05
				Zranb2	0.515745	2.29894e-06
				Oscp1	0.515386	0.0462573
				Kbtbd7	0.515131	0.00727669
				Ccdc159	0.515021	0.0139516
				Pth1r	0.514806	0.00149816
				2810403A07Rik	0.51457	1.87397e-05
				Fut9	0.514514	0.00764109
				Sec22a	0.514248	0.000262385
				Unc5b	0.513904	1.70594e-06
				Ly75	0.513274	0.000131384
				Unc50	0.51321	0.000122478
				Gas5	0.512932	2.10408e-06
				Abcb1b	0.512582	0.00252453
				Mkln1	0.51251	7.19199e-06
				Zmym6	0.512508	4.57592e-06
				Gucy1a2	0.512401	0.000289792
				Trmt61b	0.512349	0.0180216
				Mad2l1	0.512316	2.90996e-05
				Mapk8	0.512244	4.62014e-06
				Kank3	0.512152	0.0104066
				Rev3l	0.511854	8.40145e-05
				Zfp882	0.511668	0.000171415
				Tbx1	0.511163	0.00162309
				Acsl3	0.510791	2.21908e-06
				Pabpc4l	0.510408	0.0185302
				Igfbp5	0.510101	0.00301698
				Large2	0.509009	0.0016423
				Nup155	0.508953	1.88322e-06
				Pdrg1	0.50885	0.000496395
				Pak3	0.508838	0.00343618
				Dpy19l3	0.508813	9.05517e-05
				Pigb	0.508421	0.00436374
				Fut11	0.507351	0.000336734
				Usp8	0.506561	1.61139e-05
				Cbfb	0.506164	3.31119e-05
				Yap1	0.505176	2.69869e-06
				Map3k14	0.505153	0.0159574
				Thoc2	0.504714	4.26357e-06
				C1galt1	0.504596	0.00042817
				Snhg7	0.504394	3.86612e-05
				76937	0.503481	0.0114979
				Pidd1	0.50341	0.00300252
				Pkia	0.50335	0.00306327
				Unc80	0.503348	0.0358112
				Etfb	0.502824	0.000224985
				Tmem184c	0.502779	1.14497e-05
				Keap1	0.502525	8.57274e-05
				Itih5	0.502385	0.000641761
				BC065397	0.502375	0.00572704
				March3	0.501873	0.0385311
				Tspan3	0.501871	3.52307e-06
				Rhbdd3	0.50183	5.78142e-05
				Rnf149	0.501472	1.95965e-05
				Zfp809	0.501448	0.000752513
				Nemf	0.50143	6.81197e-06
				Eif4a2	0.501055	8.60632e-06
				Ift81	0.501037	5.21733e-05
				Idh3a	0.500922	8.07262e-06
				Zswim6	0.500863	4.09463e-05
				Colec12	0.500839	3.02441e-06
				Ddx47	0.500808	4.58481e-06
				Gskip	0.500552	0.000313082
				Vps9d1	0.500446	0.000432462
				Ctdspl2	0.500352	9.29524e-06
				Kif5c	0.500212	3.49807e-05
