# Supplementary material for: The Cornelia de Lange Syndrome-associated factor NIPBL interacts with BRD4 ET domain for transcription control of a common set of genes
Source: Cell Death Dis. 2019 Jul 18;10(8):548. doi: 10.1038/s41419-019-1792-x (PMC6639259; doi:10.1038/s41419-019-1792-x)
Supplement: Supplementary file 3 — Supplementary Table S2 [file 41419_2019_1792_MOESM3_ESM.xlsx]

## Sheet: TSS
Supplementary Table S2
TSS
GENEID	GENESYMBOL	seqnames	start	end	width	feature	start_position	end_position	feature_strand	insideFeature	distancetoFeature	shortestDistance	fromOverlappingOrNearest
497097	Xkr4	chr1	3660793	3662353	1561	497097	3195985	3661579	-	overlapStart	786	774	NearestLocation
18777	Lypla1	chr1	4797622	4798402	781	18777	4797974	4836816	+	overlapStart	-352	352	NearestLocation
108664	Atp6v1h	chr1	5073061	5073799	739	108664	5073254	5152630	+	overlapStart	-193	193	NearestLocation
12421	Rb1cc1	chr1	6204408	6205456	1049	12421	6204743	6266185	+	overlapStart	-335	335	NearestLocation
319263	Pcmtd1	chr1	7078662	7079409	748	319263	7079001	7163709	+	overlapStart	-339	339	NearestLocation
59014	Rrs1	chr1	9535353	9536191	839	59014	9535489	9537536	+	overlapStart	-136	136	NearestLocation
17864	Mybl1	chr1	9689852	9691026	1175	17864	9658916	9690290	-	overlapStart	438	438	NearestLocation
170755	Sgk3	chr1	9787818	9788720	903	170755	9788211	9892649	+	overlapStart	-393	393	NearestLocation
211673	Arfgef1	chr1	10222086	10223562	1477	211673	10127588	10222751	-	overlapStart	665	665	NearestLocation
109294	Prex2	chr1	10983392	10984200	809	109294	10983546	11293763	+	overlapStart	-154	154	NearestLocation
240726	Slco5a1	chr1	12982071	12982930	860	240726	12856631	12981216	-	upstream	-855	855	NearestLocation
17978	Ncoa2	chr1	13362468	13364933	2466	17978	13129240	13364164	-	overlapStart	1696	769	NearestLocation
72265	Tram1	chr1	13579123	13580242	1120	72265	13554783	13579945	-	overlapStart	822	297	NearestLocation
17681	Msc	chr1	14745135	14746314	1180	17681	14743429	14746047	-	overlapStart	912	267	NearestLocation
226866	Sbspon	chr1	15882258	15883091	834	226866	15843943	15882803	-	overlapStart	545	288	NearestLocation
98711	Rdh10	chr1	16094913	16096457	1545	98711	16095963	16122631	+	overlapStart	-1050	494	NearestLocation
29819	Stau2	chr1	16508775	16510286	1512	29819	16218891	16509383	-	overlapStart	608	608	NearestLocation
66799	Ube2w	chr1	16608624	16609616	993	66799	16530871	16609367	-	overlapStart	743	249	NearestLocation
57339	Jph1	chr1	17086777	17088413	1637	57339	16987545	17087879	-	overlapStart	1102	534	NearestLocation
226922	Kcnq5	chr1	21950908	21952163	1256	226922	21388484	21952023	-	overlapStart	1115	140	NearestLocation
116837	Rims1	chr1	22812048	22813272	1225	116837	22278503	22812563	-	overlapStart	515	515	NearestLocation
70155	Ogfrl1	chr1	23389247	23390414	1168	70155	23373263	23390014	-	overlapStart	767	400	NearestLocation
280645	B3gat2	chr1	23768540	23770068	1529	280645	23768765	23854697	+	overlapStart	-225	225	NearestLocation
98366	Smap1	chr1	23928350	23929544	1195	98366	23851685	23929128	-	overlapStart	778	416	NearestLocation
68187	Fam135a	chr1	24106378	24107405	1028	68187	24017597	24107180	-	overlapStart	802	225	NearestLocation
210933	Adgrb3	chr1	25886600	25887593	994	210933	25124321	25886552	-	upstream	-48	48	NearestLocation
213109	Phf3	chr1	30929709	30931113	1405	213109	30859187	30930717	-	overlapStart	1008	396	NearestLocation
19243	Ptp4a1	chr1	31005768	31007075	1308	19243	30997148	31006600	-	overlapStart	832	475	NearestLocation
19335	Rab23	chr1	33776539	33777398	860	19335	33776741	33799409	+	overlapStart	-202	202	NearestLocation
213539	Bag2	chr1	33814034	33814934	901	213539	33802329	33814595	-	overlapStart	561	339	NearestLocation
98403	Zfp451	chr1	33870836	33871541	706	98403	33818598	33871272	-	overlapStart	436	269	NearestLocation
13518	Dst	chr1	33964183	33965272	1090	13518	33965070	34365497	+	overlapStart	-887	202	NearestLocation
214469	Fam168b	chr1	34899119	34900279	1161	214469	34870063	34899895	-	overlapStart	776	384	NearestLocation
50785	Hs6st1	chr1	36124826	36126221	1396	50785	36125245	36163291	+	overlapStart	-419	419	NearestLocation
226976	Kansl3	chr1	36425522	36426352	831	226976	36392575	36426026	-	overlapStart	504	326	NearestLocation
214895	Lman2l	chr1	36501482	36502122	641	214895	36480031	36502084	-	overlapStart	602	38	NearestLocation
94220	Cnnm4	chr1	36527941	36528797	857	94220	36528442	36565621	+	overlapStart	-501	355	NearestLocation
94218	Cnnm3	chr1	36568363	36569858	1496	94218	36568721	36585082	+	overlapStart	-358	358	NearestLocation
20353	Sema4c	chr1	36613971	36615669	1699	20353	36605487	36615226	-	overlapStart	1255	443	NearestLocation
56030	Tmem131	chr1	36995548	36997018	1471	56030	36849034	36996372	-	overlapStart	824	646	NearestLocation
269181	Mgat4a	chr1	37597140	37598116	977	269181	37496185	37597858	-	overlapStart	718	258	NearestLocation
72097	2010300C02Rik	chr1	37776047	37777005	959	72097	37668521	37776656	-	overlapStart	609	349	NearestLocation
211484	Tsga10	chr1	37921260	37922320	1061	211484	37811621	37922143	-	overlapStart	883	177	NearestLocation
226982	Eif5b	chr1	38054664	38055606	943	226982	38054855	38112424	+	overlapStart	-191	191	NearestLocation
56210	Rev1	chr1	38185678	38187259	1582	56210	38109631	38186507	-	overlapStart	829	752	NearestLocation
98388	Chst10	chr1	38954442	38955224	783	98388	38920718	38955005	-	overlapStart	563	219	NearestLocation
18143	Npas2	chr1	39250112	39251399	1288	18143	39251117	39420085	+	overlapStart	-1005	282	NearestLocation
54610	Tbc1d8	chr1	39534820	39535822	1003	54610	39428342	39535592	-	overlapStart	772	230	NearestLocation
52846	Cnot11	chr1	39592395	39593439	1045	52846	39592399	39603722	+	overlapStart	-4	4	NearestLocation
67702	Rnf149	chr1	39633318	39634608	1291	67702	39604433	39634192	-	overlapStart	874	416	NearestLocation
26921	Map4k4	chr1	39957122	39958459	1338	26921	39957758	40083155	+	overlapStart	-636	636	NearestLocation
226999	Slc9a2	chr1	40737736	40739031	1296	226999	40738557	40825730	+	overlapStart	-821	474	NearestLocation
18993	Pou3f3	chr1	42753390	42755792	2403	18993	42753991	42757054	+	overlapStart	-601	601	NearestLocation
93690	Gpr45	chr1	43009474	43010608	1135	93690	43009717	43092294	+	overlapStart	-243	243	NearestLocation
17974	Nck2	chr1	43502176	43503453	1278	17974	43502596	43627363	+	overlapStart	-420	420	NearestLocation
67883	Uxs1	chr1	43884070	43884991	922	67883	43807076	43884553	-	overlapStart	483	438	NearestLocation
22019	Tpp2	chr1	43990613	43991470	858	22019	43990852	44059816	+	overlapStart	-239	239	NearestLocation
75623	Tex30	chr1	44158747	44159352	606	75623	44143462	44159233	-	overlapStart	486	119	NearestLocation
246229	Bivm	chr1	44176161	44176831	671	246229	44176007	44201616	+	inside	154	154	NearestLocation
70676	Gulp1	chr1	44608489	44609231	743	70676	44608516	44853681	+	overlapStart	-27	27	NearestLocation
73674	Wdr75	chr1	45852188	45852757	570	73674	45852346	45880458	+	overlapStart	-158	158	NearestLocation
227059	Slc39a10	chr1	46909571	46910639	1069	227059	46864389	46910354	-	overlapStart	783	285	NearestLocation
17912	Myo1b	chr1	51971872	51973141	1270	17912	51806610	51972818	-	overlapStart	946	323	NearestLocation
14660	Gls	chr1	52288874	52290377	1504	14660	52220294	52290076	-	overlapStart	1202	301	NearestLocation
17936	Nab1	chr1	52556659	52557898	1240	17936	52512693	52557292	-	overlapStart	633	606	NearestLocation
227094	Nemp2	chr1	52687276	52687921	646	227094	52687549	52708763	+	overlapStart	-273	273	NearestLocation
98682	Mfsd6	chr1	52783329	52784635	1307	98682	52713148	52784162	-	overlapStart	833	473	NearestLocation
16329	Inpp1	chr1	52873902	52874614	713	16329	52846264	52874532	-	overlapStart	630	82	NearestLocation
227099	Pms1	chr1	53353519	53354450	932	227099	53246032	53353840	-	overlapStart	321	321	NearestLocation
98267	Stk17b	chr1	53841386	53842167	782	98267	53812356	53842059	-	overlapStart	673	108	NearestLocation
329152	Hecw2	chr1	54250963	54252174	1212	329152	53863718	54251878	-	overlapStart	915	296	NearestLocation
329154	Ankrd44	chr1	54982391	54983572	1182	329154	54702184	54983231	-	overlapStart	840	341	NearestLocation
81898	Sf3b1	chr1	55083683	55084287	605	81898	55042013	55084322	-	inside	639	35	NearestLocation
15528	Hspe1	chr1	55144127	55145573	1447	15528	55144992	55148161	+	overlapStart	-865	581	NearestLocation
19070	Mob4	chr1	55187738	55188783	1046	19070	55188089	55211743	+	overlapStart	-351	351	NearestLocation
212679	Mars2	chr1	55293816	55294398	583	212679	55294021	55296902	+	overlapStart	-205	205	NearestLocation
75388	Boll	chr1	55419292	55420752	1461	75388	55356913	55420313	-	overlapStart	1021	439	NearestLocation
227120	Plcl1	chr1	55462550	55463659	1110	227120	55462790	55811129	+	overlapStart	-240	240	NearestLocation
212712	Satb2	chr1	57027909	57030226	2318	212712	56850825	57028178	-	overlapStart	269	269	NearestLocation
73467	1700066M21Rik	chr1	57434199	57435125	927	73467	57434464	57442266	+	overlapStart	-265	265	NearestLocation
67198	Spats2l	chr1	57831373	57832649	1277	67198	57831705	58005241	+	overlapStart	-332	332	NearestLocation
51960	Kctd18	chr1	58026489	58027158	670	51960	58011945	58026928	-	overlapStart	439	230	NearestLocation
66882	Bzw1	chr1	58449324	58450838	1515	66882	58449941	58463392	+	overlapStart	-617	617	NearestLocation
18393	Orc2	chr1	58561376	58562062	687	18393	58519615	58561763	-	overlapStart	387	299	NearestLocation
70827	Trak2	chr1	59029949	59031078	1130	70827	58957294	59030326	-	overlapStart	377	377	NearestLocation
14369	Fzd7	chr1	59538894	59540868	1975	14369	59538991	59543799	+	overlapStart	-97	97	NearestLocation
22218	Sumo1	chr1	59726971	59727635	665	22218	59696278	59727678	-	inside	707	43	NearestLocation
12168	Bmpr2	chr1	59819623	59821007	1385	12168	59821481	59927703	+	upstream	-1858	474	NearestLocation
72750	Fam117b	chr1	59969172	59970878	1707	72750	59969850	60042190	+	overlapStart	-678	678	NearestLocation
70375	Ica1l	chr1	60099532	60100402	871	70375	60045912	60100028	-	overlapStart	496	374	NearestLocation
241066	Carf	chr1	60154967	60155827	861	241066	60155125	60207878	+	overlapStart	-158	158	NearestLocation
269198	Nbeal1	chr1	60237044	60238054	1011	269198	60237443	60391549	+	overlapStart	-399	399	NearestLocation
77951	Cyp20a1	chr1	60399970	60400588	619	77951	60400216	60444231	+	overlapStart	-246	246	NearestLocation
329165	Abi2	chr1	60465893	60467241	1349	329165	60466463	60538007	+	overlapStart	-570	570	NearestLocation
77300	Raph1	chr1	60622942	60624135	1194	77300	60540029	60623609	-	overlapStart	667	526	NearestLocation
72823	Pard3b	chr1	61685285	61686010	726	72823	61685398	62688858	+	overlapStart	-113	113	NearestLocation
18187	Nrp2	chr1	62749397	62750409	1013	18187	62749891	62865266	+	overlapStart	-494	494	NearestLocation
227195	Ino80d	chr1	63159798	63161149	1352	227195	63004993	63160841	-	overlapStart	1043	308	NearestLocation
55949	Eef1b2	chr1	63223664	63224173	510	55949	63223405	63227060	+	inside	259	259	NearestLocation
73884	Zdbf2	chr1	63319328	63320581	1254	73884	63319843	63361149	+	overlapStart	-515	515	NearestLocation
23792	Adam23	chr1	63492188	63493282	1095	23792	63492478	63643089	+	overlapStart	-290	290	NearestLocation
93691	Klf7	chr1	64167874	64169135	1262	93691	64082247	64168000	-	overlapStart	126	126	NearestLocation
12912	Creb1	chr1	64578801	64580425	1625	12912	64579378	64651122	+	overlapStart	-577	577	NearestLocation
227210	Ccnyl1	chr1	64737154	64738267	1114	227210	64737787	64772216	+	overlapStart	-633	480	NearestLocation
14367	Fzd5	chr1	64783529	64784727	1199	14367	64777132	64784324	-	overlapStart	795	403	NearestLocation
241075	Plekhm3	chr1	65002861	65003575	715	241075	64832557	65003398	-	overlapStart	537	177	NearestLocation
15926	Idh1	chr1	65232993	65233857	865	15926	65205190	65233053	-	overlapStart	60	60	NearestLocation
17756	Map2	chr1	66221496	66222361	866	17756	66221903	66489157	+	overlapStart	-407	407	NearestLocation
329178	Unc80	chr1	66514355	66515328	974	329178	66515021	66745722	+	overlapStart	-666	307	NearestLocation
68691	Kansl1l	chr1	66863394	66864629	1236	68691	66765817	66864169	-	overlapStart	775	460	NearestLocation
11363	Acadl	chr1	66909336	66910266	931	11363	66877427	66909841	-	overlapStart	505	425	NearestLocation
13869	Erbb4	chr1	69153583	69154739	1157	13869	68086540	69154633	-	overlapStart	1050	106	NearestLocation
108147	Atic	chr1	71603491	71604223	733	108147	71603730	71625977	+	overlapStart	-239	239	NearestLocation
14268	Fn1	chr1	71699021	71699968	948	14268	71632097	71699745	-	overlapStart	724	223	NearestLocation
381269	Mreg	chr1	72258270	72259151	882	381269	72205807	72258881	-	overlapStart	611	270	NearestLocation
16008	Igfbp2	chr1	72871048	72871667	620	16008	72871077	72899045	+	overlapStart	-29	29	NearestLocation
21961	Tns1	chr1	74170783	74171483	701	21961	73956805	74171021	-	overlapStart	238	238	NearestLocation
76709	Arpc2	chr1	74282693	74283863	1171	76709	74283092	74314787	+	overlapStart	-399	399	NearestLocation
69660	Tmbim1	chr1	74350253	74351027	775	69660	74334821	74350910	-	overlapStart	657	117	NearestLocation
227292	Ctdsp1	chr1	74438019	74439361	1343	227292	74438183	74443859	+	overlapStart	-164	164	NearestLocation
67534	Ttll4	chr1	74708129	74708875	747	67534	74708328	74744547	+	overlapStart	-199	199	NearestLocation
22409	Wnt10a	chr1	74838022	74839021	1000	22409	74838593	74850749	+	overlapStart	-571	428	NearestLocation
12570	Cdk5r2	chr1	74901230	74903039	1810	12570	74901603	74904306	+	overlapStart	-373	373	NearestLocation
16147	Ihh	chr1	74997374	74998773	1400	16147	74991892	74998225	-	overlapStart	851	548	NearestLocation
69171	Cnppd1	chr1	75138959	75139908	950	69171	75131789	75139271	-	overlapStart	312	312	NearestLocation
13346	Des	chr1	75356553	75357673	1121	13346	75356919	75364290	+	overlapStart	-366	366	NearestLocation
11790	Speg	chr1	75371478	75372507	1030	11790	75371872	75428881	+	overlapStart	-394	394	NearestLocation
319998	Tmem198	chr1	75475092	75476567	1476	319998	75476107	75482268	+	overlapStart	-1015	460	NearestLocation
98733	Obsl1	chr1	75501775	75503151	1377	98733	75482400	75503027	-	overlapStart	1252	124	NearestLocation
20536	Slc4a3	chr1	75542708	75543926	1219	20536	75542841	75556006	+	overlapStart	-133	133	NearestLocation
195434	Utp14b	chr1	78654023	78655305	1283	195434	78654400	78664176	+	overlapStart	-377	377	NearestLocation
74205	Acsl3	chr1	78654023	78655305	1283	74205	78654400	78704318	+	overlapStart	-377	377	NearestLocation
69368	Wdfy1	chr1	79757866	79758405	540	69368	79698837	79758344	-	overlapStart	478	61	NearestLocation
20720	Serpine2	chr1	79854669	79855623	955	20720	79790896	79855240	-	overlapStart	571	383	NearestLocation
26554	Cul3	chr1	80336278	80337899	1622	26554	80263393	80337005	-	overlapStart	727	727	NearestLocation
210293	Dock10	chr1	80754501	80755403	903	210293	80497648	80755128	-	overlapStart	627	275	NearestLocation
16367	Irs1	chr1	82286556	82288753	2198	16367	82229680	82288014	-	overlapStart	1458	739	NearestLocation
15463	Agfg1	chr1	82835770	82837179	1410	15463	82836058	82892850	+	overlapStart	-288	288	NearestLocation
227325	Dner	chr1	84691936	84692678	743	227325	84366414	84692796	-	inside	860	118	NearestLocation
66153	Fbxo36	chr1	84834834	84837000	2167	66153	84836416	84897061	+	overlapStart	-1582	584	NearestLocation
12283	Cab39	chr1	87689820	87690878	1059	12283	87690022	87748152	+	overlapStart	-202	202	NearestLocation
72792	2810459M11Rik	chr1	87942403	87943138	736	72792	87942438	87952031	+	overlapStart	-35	35	NearestLocation
227327	B3gnt7	chr1	88199619	88200567	949	227327	88199796	88203880	+	overlapStart	-177	177	NearestLocation
319336	C130036L24Rik	chr1	88254995	88256313	1319	319336	88256149	88264539	+	overlapStart	-1154	164	NearestLocation
19231	Ptma	chr1	88422403	88425268	2866	19231	88423311	88427273	+	overlapStart	-908	908	NearestLocation
208718	Dis3l2	chr1	88600186	88600810	625	208718	88600379	88946672	+	overlapStart	-193	193	NearestLocation
26987	Eif4e2	chr1	89110332	89111175	844	26987	89110489	89137063	+	overlapStart	-157	157	NearestLocation
227331	Gigyf2	chr1	89223450	89224374	925	227331	89223573	89347385	+	overlapStart	-123	123	NearestLocation
227333	Dgkd	chr1	89749594	89750620	1027	227333	89749862	89841064	+	overlapStart	-268	268	NearestLocation
320982	Arl4c	chr1	90596371	90599295	2925	320982	90569700	90598766	-	overlapStart	2395	529	NearestLocation
98402	Sh3bp4	chr1	90966644	90967813	1170	98402	90967037	91050368	+	overlapStart	-393	393	NearestLocation
347722	Agap1	chr1	91350854	91352522	1669	347722	91351386	91791857	+	overlapStart	-532	532	NearestLocation
67921	Ube2f	chr1	93146788	93147597	810	67921	93146896	93182602	+	overlapStart	-108	108	NearestLocation
227358	Erfe	chr1	93262702	93263456	755	227358	93263007	93270794	+	overlapStart	-305	305	NearestLocation
67444	Ilkap	chr1	93294950	93295611	662	67444	93270438	93295360	-	overlapStart	410	251	NearestLocation
55927	Hes6	chr1	93308973	93309992	1020	55927	93308060	93309799	-	overlapStart	826	193	NearestLocation
18627	Per2	chr1	93355521	93356480	960	18627	93312559	93355905	-	overlapStart	384	384	NearestLocation
208727	Hdac4	chr1	94076084	94077812	1729	208727	93829332	94076918	-	overlapStart	834	834	NearestLocation
14733	Gpc1	chr1	94727751	94728994	1244	14733	94728263	94756773	+	overlapStart	-512	512	NearestLocation
108657	Rnpepl1	chr1	94807051	94808179	1129	108657	94807402	94820961	+	overlapStart	-351	351	NearestLocation
208777	Sned1	chr1	95132281	95133172	892	208777	95132474	95193025	+	overlapStart	-193	193	NearestLocation
18000	Sept2	chr1	95374488	95375964	1477	18000	95375570	95406309	+	overlapStart	-1082	394	NearestLocation
66615	Atg4b	chr1	95650599	95652091	1493	66615	95651610	95686106	+	overlapStart	-1011	481	NearestLocation
67698	Fam174a	chr1	97210069	97210983	915	67698	97210205	97231861	+	overlapStart	-136	136	NearestLocation
52392	D1Ertd622e	chr1	99557440	99558947	1508	52392	99540479	99558595	-	overlapStart	1155	352	NearestLocation
18484	Pam	chr1	99991664	99992630	967	18484	99717671	99992209	-	overlapStart	545	421	NearestLocation
320311	Rnf152	chr1	107252333	107253502	1170	320311	107173494	107253287	-	overlapStart	954	215	NearestLocation
227446	2310035C23Rik	chr1	107560356	107561246	891	227446	107560438	107651708	+	overlapStart	-82	82	NearestLocation
227449	Zcchc2	chr1	107886626	107888358	1733	227449	107886983	107930654	+	overlapStart	-357	357	NearestLocation
98432	Phlpp1	chr1	108068131	108069833	1703	98432	108068446	108290822	+	overlapStart	-315	315	NearestLocation
12043	Bcl2	chr1	108610320	108611407	1088	12043	108434756	108610867	-	overlapStart	547	540	NearestLocation
76707	Clasp1	chr1	120286001	120286751	751	76707	120285635	120506039	+	inside	366	366	NearestLocation
14633	Gli2	chr1	120949921	120950709	789	14633	120730638	120950196	-	overlapStart	275	275	NearestLocation
16324	Inhbb	chr1	121316814	121319395	2582	16324	121312042	121318825	-	overlapStart	2011	570	NearestLocation
226351	Tmem185b	chr1	121422211	121423518	1308	226351	121422744	121424803	+	overlapStart	-533	533	NearestLocation
226352	Epb41l5	chr1	121544919	121545667	749	226352	121441610	121545577	-	overlapStart	658	90	NearestLocation
19258	Ptpn4	chr1	121733229	121734411	1183	19258	121554670	121733648	-	overlapStart	419	419	NearestLocation
226359	C1ql2	chr1	122236942	122238318	1377	226359	122237159	122239751	+	overlapStart	-217	217	NearestLocation
13798	En1	chr1	122499337	122500516	1180	13798	122499064	122504568	+	inside	273	273	NearestLocation
269109	Dpp10	chr1	125941833	125942818	986	269109	125228715	125942136	-	overlapStart	303	303	NearestLocation
74117	Actr3	chr1	127331458	127332644	1187	74117	127289483	127332265	-	overlapStart	807	379	NearestLocation
74150	Slc35f5	chr1	127456911	127457950	1040	74150	127457593	127492261	+	overlapStart	-682	357	NearestLocation
72949	Ccnt2	chr1	129670361	129671059	699	72949	129670741	129702509	+	overlapStart	-380	318	NearestLocation
226412	R3hdm1	chr1	129999881	130000495	615	226412	129999883	130134312	+	overlapStart	-2	2	NearestLocation
226414	Dars	chr1	130313221	130313981	761	226414	130260284	130313993	-	inside	772	12	NearestLocation
226418	Yod1	chr1	132613705	132614443	739	226418	132613904	132618634	+	overlapStart	-199	199	NearestLocation
17164	Mapkapk2	chr1	132993279	132994676	1398	17164	132950281	132994120	-	overlapStart	841	556	NearestLocation
226419	Dyrk3	chr1	133034189	133035138	950	226419	133025018	133034811	-	overlapStart	622	327	NearestLocation
54354	Rassf5	chr1	133141127	133142201	1075	54354	133072987	133141755	-	overlapStart	628	446	NearestLocation
14270	Srgap2	chr1	133422374	133423939	1566	14270	133181828	133423938	-	overlapStart	1564	1	NearestLocation
98415	Nucks1	chr1	133806938	133807825	888	98415	133807035	133832898	+	overlapStart	-97	97	NearestLocation
212980	Slc45a3	chr1	133859127	133860254	1128	212980	133859544	133879541	+	overlapStart	-417	417	NearestLocation
13714	Elk4	chr1	133903925	133905025	1101	13714	133904182	133929187	+	overlapStart	-257	257	NearestLocation
213409	Lemd1	chr1	134086734	134087810	1077	213409	134088013	134153959	+	upstream	-1279	203	NearestLocation
213417	Klhdc8a	chr1	134195113	134196085	973	213417	134195203	134203934	+	overlapStart	-90	90	NearestLocation
74137	Nuak2	chr1	134212608	134213219	612	74137	134212702	134230065	+	overlapStart	-94	94	NearestLocation
68875	Tmcc2	chr1	134287623	134288686	1064	68875	134252892	134287858	-	overlapStart	235	235	NearestLocation
213452	Dstyk	chr1	134313786	134314831	1046	213452	134314030	134363536	+	overlapStart	-244	244	NearestLocation
16980	Lrrn2	chr1	134776816	134778139	1324	16980	134776932	134836582	+	overlapStart	-116	116	NearestLocation
240752	Pik3c2b	chr1	134942349	134943303	955	240752	134942589	135005265	+	overlapStart	-240	240	NearestLocation
20668	Sox13	chr1	135319656	135321109	1454	20668	135278877	135320789	-	overlapStart	1133	320	NearestLocation
20643	Snrpe	chr1	135506266	135506939	674	20643	135500448	135506857	-	overlapStart	591	82	NearestLocation
57439	Tmem183a	chr1	136258071	136258705	635	57439	136242674	136258576	-	overlapStart	505	129	NearestLocation
72674	Adipor1	chr1	136311681	136312649	969	72674	136312044	136328918	+	overlapStart	-363	363	NearestLocation
75605	Kdm5b	chr1	136456624	136458458	1835	75605	136456755	136529455	+	overlapStart	-131	131	NearestLocation
20980	Syt2	chr1	136542700	136544197	1498	20980	136543258	136645994	+	overlapStart	-558	558	NearestLocation
329252	Lgr6	chr1	137001444	137002088	645	329252	136882930	137001853	-	overlapStart	409	235	NearestLocation
68724	Arl8a	chr1	137043121	137044273	1153	68724	137043411	137052845	+	overlapStart	-290	290	NearestLocation
215615	Rnpep	chr1	137179806	137180922	1117	215615	137159276	137180661	-	overlapStart	855	261	NearestLocation
27280	Phlda3	chr1	137662297	137663429	1133	27280	137662662	137665711	+	overlapStart	-365	365	NearestLocation
16763	Lad1	chr1	137714991	137715801	811	16763	137715175	137729918	+	overlapStart	-184	184	NearestLocation
16565	Kif21b	chr1	138027686	138028642	957	16565	138027978	138074591	+	overlapStart	-292	292	NearestLocation
67313	5730559C18Rik	chr1	138130137	138131225	1089	67313	138110108	138130841	-	overlapStart	704	384	NearestLocation
67886	Camsap2	chr1	138241971	138242836	866	67886	138164700	138242681	-	overlapStart	710	155	NearestLocation
67997	Ddx59	chr1	138311640	138312415	776	67997	138311848	138336797	+	overlapStart	-208	208	NearestLocation
226442	Zfp281	chr1	138521043	138522648	1606	226442	138521478	138526968	+	overlapStart	-435	435	NearestLocation
59125	Nek7	chr1	140515769	140516587	819	59125	140381291	140516273	-	overlapStart	504	314	NearestLocation
69549	2310009B15Rik	chr1	140752940	140753650	711	69549	140748556	140753431	-	overlapStart	491	219	NearestLocation
329260	Dennd1b	chr1	140859861	140861015	1155	329260	140860286	141072619	+	overlapStart	-425	425	NearestLocation
226470	Zbtb41	chr1	141318542	141319432	891	226470	141318960	141349584	+	overlapStart	-418	418	NearestLocation
214498	Cdc73	chr1	145549459	145550433	975	214498	145454629	145549814	-	overlapStart	355	355	NearestLocation
69367	Glrx2	chr1	145586247	145587084	838	69367	145586479	145596808	+	overlapStart	-232	232	NearestLocation
20822	Trove2	chr1	145623744	145625001	1258	20822	145597921	145624181	-	overlapStart	437	437	NearestLocation
117198	Ivns1abp	chr1	153191400	153192730	1331	117198	153191628	153211575	+	overlapStart	-228	228	NearestLocation
19821	Rnf2	chr1	153347171	153348326	1156	19821	153316536	153347953	-	overlapStart	782	373	NearestLocation
66967	Edem3	chr1	153602383	153602994	612	66967	153602504	153669458	+	overlapStart	-121	121	NearestLocation
69399	1700025G04Rik	chr1	153936589	153937940	1352	69399	153699533	153937450	-	overlapStart	861	490	NearestLocation
66637	Tsen15	chr1	154233321	154233964	644	66637	154217866	154233812	-	overlapStart	491	152	NearestLocation
226517	Smg7	chr1	154748947	154750555	1609	226517	154684125	154749776	-	overlapStart	829	779	NearestLocation
16782	Lamc2	chr1	155032872	155033642	771	16782	154969886	155033577	-	overlapStart	705	65	NearestLocation
226519	Lamc1	chr1	155179351	155180458	1108	226519	155066052	155179916	-	overlapStart	565	542	NearestLocation
71836	Shcbp1l	chr1	155271943	155272725	783	71836	155272339	155299704	+	overlapStart	-396	386	NearestLocation
13211	Dhx9	chr1	155334073	155334988	916	13211	155302888	155334790	-	overlapStart	717	198	NearestLocation
14645	Glul	chr1	155746829	155747889	1061	14645	155747075	155756844	+	overlapStart	-246	246	NearestLocation
15939	Ier5	chr1	156945270	156946666	1397	15939	156943497	156946766	-	inside	1496	100	NearestLocation
58244	Stx6	chr1	157005702	157006601	900	58244	157005833	157055386	+	overlapStart	-131	131	NearestLocation
19775	Xpr1	chr1	157263661	157264758	1098	19775	157122787	157264574	-	overlapStart	913	184	NearestLocation
72482	Acbd6	chr1	157405113	157405942	830	72482	157405250	157534363	+	overlapStart	-137	137	NearestLocation
16872	Lhx4	chr1	157589125	157590316	1192	16872	157548824	157589157	-	overlapStart	32	32	NearestLocation
74081	Cep350	chr1	157819676	157820614	939	74081	157692094	157820385	-	overlapStart	709	229	NearestLocation
208263	Tor1aip1	chr1	157882513	157883714	1202	208263	157851729	157883610	-	overlapStart	1097	104	NearestLocation
214575	Tdrd5	chr1	158233172	158233996	825	214575	158185426	158233737	-	overlapStart	565	259	NearestLocation
20652	Soat1	chr1	158403906	158404701	796	20652	158358239	158404459	-	overlapStart	553	242	NearestLocation
11352	Abl2	chr1	158488510	158489782	1273	11352	158488918	158579750	+	overlapStart	-408	408	NearestLocation
215015	Fam20b	chr1	158648397	158649538	1142	215015	158608702	158649041	-	overlapStart	644	497	NearestLocation
78255	Ralgps2	chr1	158868929	158870287	1359	78255	158734297	158869757	-	overlapStart	828	530	NearestLocation
226525	Rasal2	chr1	159341823	159342920	1098	226525	159065314	159342726	-	overlapStart	903	194	NearestLocation
12301	Cacybp	chr1	162142369	162143247	879	12301	162133052	162142908	-	overlapStart	539	339	NearestLocation
29809	Rabgap1l	chr1	162722374	162723373	1000	29809	162149305	162723069	-	overlapStart	695	304	NearestLocation
381305	Rc3h1	chr1	162836256	162837406	1151	381305	162836542	162905107	+	overlapStart	-286	286	NearestLocation
240869	Zbtb37	chr1	162964247	162965271	1025	240869	162938925	162964979	-	overlapStart	732	292	NearestLocation
11758	Prdx6	chr1	163180696	163181477	782	11758	163170243	163181297	-	overlapStart	601	180	NearestLocation
53330	Vamp4	chr1	164500417	164501467	1051	53330	164500854	164529209	+	overlapStart	-437	437	NearestLocation
240880	Scyl3	chr1	165859915	165860687	773	240880	165859231	165885257	+	inside	684	684	NearestLocation
116914	Slc19a2	chr1	166178863	166179752	890	116914	166179186	166195499	+	overlapStart	-323	323	NearestLocation
11931	Atp1b1	chr1	166387772	166388993	1222	11931	166367398	166388486	-	overlapStart	714	507	NearestLocation
70456	Mpc2	chr1	167389773	167390826	1054	70456	167390768	167411345	+	overlapStart	-995	58	NearestLocation
68481	Mpzl1	chr1	167564028	167564956	929	68481	167522312	167564672	-	overlapStart	644	284	NearestLocation
18986	Pou2f1	chr1	167931378	167933914	2537	18986	167805605	167932765	-	overlapStart	1387	1149	NearestLocation
98558	Mael	chr1	168168244	168169147	904	98558	168131516	168168875	-	overlapStart	631	272	NearestLocation
71592	Pogk	chr1	168339284	168340276	993	71592	168314754	168339959	-	overlapStart	675	317	NearestLocation
226610	Fam78b	chr1	168930642	168932194	1553	226610	168931548	169021433	+	overlapStart	-906	646	NearestLocation
80914	Uck2	chr1	169214126	169215524	1399	80914	169156217	169215258	-	overlapStart	1132	266	NearestLocation
68944	Tmco1	chr1	169238302	169239217	916	68944	169238801	169264109	+	overlapStart	-499	416	NearestLocation
110648	Lmx1a	chr1	169618493	169619355	863	110648	169619689	169778864	+	upstream	-1196	334	NearestLocation
107652	Uap1	chr1	172104471	172105358	888	107652	172072134	172105077	-	overlapStart	606	281	NearestLocation
70729	Nos1ap	chr1	172519325	172520345	1021	70729	172247627	172519980	-	overlapStart	655	365	NearestLocation
30941	Usp21	chr1	173217647	173218215	569	30941	173212084	173218092	-	overlapStart	445	123	NearestLocation
21945	Dedd	chr1	173259184	173260052	869	21945	173259276	173272632	+	overlapStart	-92	92	NearestLocation
22278	Usf1	chr1	173341421	173342162	742	22278	173341459	173348888	+	overlapStart	-38	38	NearestLocation
93840	Vangl2	chr1	173956622	173957794	1173	93840	173934502	173958176	-	inside	1554	382	NearestLocation
98193	Dcaf8	chr1	174077961	174078717	757	98193	174078146	174126524	+	overlapStart	-185	185	NearestLocation
94332	Cadm3	chr1	175297337	175298415	1079	94332	175264385	175297826	-	overlapStart	489	489	NearestLocation
24012	Rgs7	chr1	177422065	177423090	1026	24012	176989207	177422676	-	overlapStart	611	414	NearestLocation
14194	Fh1	chr1	177555092	177555758	667	14194	177531509	177555766	-	inside	674	8	NearestLocation
13603	Opn3	chr1	177622230	177623133	904	13603	177592559	177622721	-	overlapStart	491	412	NearestLocation
319455	Pld5	chr1	178204819	178205820	1002	319455	177892437	178205443	-	overlapStart	624	377	NearestLocation
76816	Sdccag8	chr1	178743457	178744431	975	76816	178744943	178950563	+	upstream	-1486	512	NearestLocation
30928	Zbtb18	chr1	179371586	179373562	1977	30928	179372538	179380897	+	overlapStart	-952	952	NearestLocation
11566	Adss	chr1	179726023	179726985	963	11566	179693309	179726640	-	overlapStart	617	345	NearestLocation
545391	Gm16432	chr1	179913218	179914245	1028	545391	179913554	180102835	+	overlapStart	-336	336	NearestLocation
66359	Cox20	chr1	180248531	180249519	989	66359	180249284	180252824	+	overlapStart	-753	235	NearestLocation
51810	Hnrnpu	chr1	180266219	180268302	2084	51810	180252297	180267915	-	overlapStart	1696	387	NearestLocation
68226	Efcab2	chr1	180335993	180336882	890	68226	180336012	180413380	+	overlapStart	-19	19	NearestLocation
269152	Kif26b	chr1	180457989	180459324	1336	269152	180459256	180862988	+	overlapStart	-1267	68	NearestLocation
269152	Kif26b	chr1	180460202	180461159	958	269152	180459256	180862988	+	inside	946	946	NearestLocation
15278	Tfb2m	chr1	181476398	181477134	737	15278	181458187	181476398	-	overlapStart	0	0	NearestLocation
109232	Sccpdh	chr1	181597796	181598947	1152	109232	181598362	181617315	+	overlapStart	-566	566	NearestLocation
226747	Ahctf1	chr1	181733002	181734023	1022	226747	181675035	181734146	-	inside	1144	123	NearestLocation
226751	Cdc42bpa	chr1	181889457	181891008	1552	226751	181891220	182095733	+	upstream	-1763	212	NearestLocation
19165	Psen2	chr1	182185959	182186568	610	19165	182157135	182186431	-	overlapStart	472	137	NearestLocation
72568	Lin9	chr1	182570763	182572112	1350	72568	182571465	182620818	+	overlapStart	-702	647	NearestLocation
170760	Acbd3	chr1	182655806	182656843	1038	170760	182656174	182684335	+	overlapStart	-368	368	NearestLocation
15078	H3f3a	chr1	182743028	182744641	1614	15078	182732699	182743734	-	overlapStart	706	706	NearestLocation
98417	Cnih4	chr1	183081048	183081611	564	98417	183081062	183099125	+	overlapStart	-14	14	NearestLocation
226757	Wdr26	chr1	183140875	183142639	1765	226757	183103357	183142109	-	overlapStart	1234	530	NearestLocation
72978	Cnih3	chr1	183282250	183283349	1100	72978	183282759	183390772	+	overlapStart	-509	509	NearestLocation
98386	Lbr	chr1	183771773	183773062	1290	98386	183745446	183772532	-	overlapStart	759	530	NearestLocation
13800	Enah	chr1	183949125	183950972	1848	13800	183834576	183950111	-	overlapStart	986	861	NearestLocation
13244	Degs1	chr1	184212184	184213078	895	13244	184205901	184212890	-	overlapStart	706	188	NearestLocation
67948	Fbxo28	chr1	184270937	184271857	921	67948	184243233	184271737	-	overlapStart	800	120	NearestLocation
209456	Trp53bp2	chr1	184338690	184339902	1213	209456	184339298	184392567	+	overlapStart	-608	604	NearestLocation
96935	Susd4	chr1	184693691	184694815	1125	96935	184695037	184825785	+	upstream	-1346	222	NearestLocation
73363	1700056E22Rik	chr1	185857119	185858100	982	73363	185856911	185857877	-	overlapStart	758	208	NearestLocation
15284	Hlx	chr1	186555546	186556822	1277	15284	186551024	186556372	-	overlapStart	826	450	NearestLocation
226777	C130074G19Rik	chr1	186706430	186707083	654	226777	186695805	186706915	-	overlapStart	485	168	NearestLocation
226778	Mark1	chr1	186822946	186824064	1119	226778	186720303	186823428	-	overlapStart	482	482	NearestLocation
98732	Rab3gap2	chr1	187027829	187028432	604	98732	187028047	187110625	+	overlapStart	-218	218	NearestLocation
381314	Iars2	chr1	187152656	187153435	780	381314	187110541	187153280	-	overlapStart	624	155	NearestLocation
107508	Eprs	chr1	187186953	187187483	531	107508	187186974	187252234	+	overlapStart	-21	21	NearestLocation
226781	Slc30a10	chr1	187278520	187279632	1113	226781	187278727	187292640	+	overlapStart	-207	207	NearestLocation
21808	Tgfb2	chr1	188528916	188529706	791	21808	188447065	188529871	-	inside	955	165	NearestLocation
226823	Kctd3	chr1	190831029	190831962	934	226823	190794977	190831719	-	overlapStart	690	243	NearestLocation
108000	Cenpf	chr1	191511563	191512207	645	108000	191464493	191511965	-	overlapStart	402	242	NearestLocation
19250	Ptpn14	chr1	191551589	191552728	1140	19250	191552147	191700572	+	overlapStart	-558	558	NearestLocation
226830	Smyd2	chr1	191745681	191746581	901	226830	191704371	191746167	-	overlapStart	486	414	NearestLocation
19130	Prox1	chr1	191992870	191993704	835	19130	191945658	191994559	-	inside	1689	855	NearestLocation
19130	Prox1	chr1	191994026	191994945	920	19130	191945658	191994559	-	overlapStart	533	386	NearestLocation
226841	Vash2	chr1	192801936	192803274	1339	226841	192771525	192803175	-	overlapStart	1239	99	NearestLocation
226844	Flvcr1	chr1	192849494	192850154	661	226844	192829711	192850069	-	overlapStart	575	85	NearestLocation
68972	Tatdn3	chr1	192886589	192887387	799	68972	192869709	192886811	-	overlapStart	222	222	NearestLocation
381319	Batf3	chr1	192921605	192922653	1049	381319	192921759	192932822	+	overlapStart	-154	154	NearestLocation
226849	Ppp2r5a	chr1	193219845	193221279	1435	226849	193175860	193220920	-	overlapStart	1075	359	NearestLocation
77065	Ints7	chr1	193398906	193399806	901	77065	193399613	193445570	+	overlapStart	-707	193	NearestLocation
226856	Lpgat1	chr1	193541518	193543188	1671	226856	193541903	193608134	+	overlapStart	-385	385	NearestLocation
98736	1700034H15Rik	chr1	193729957	193731588	1632	98736	193714110	193731406	-	overlapStart	1449	182	NearestLocation
100038712	Gm10516	chr1	193960430	193962701	2272	100038712	193960780	193974907	+	overlapStart	-350	350	NearestLocation
16510	Kcnh1	chr1	194014436	194015147	712	16510	194014754	194334040	+	overlapStart	-318	318	NearestLocation
226861	Hhat	chr1	194596568	194597500	933	226861	194336710	194597413	-	overlapStart	845	87	NearestLocation
214791	Sertad4	chr1	194680923	194682174	1252	214791	194670682	194681946	-	overlapStart	1023	228	NearestLocation
329324	Syt14	chr1	194861676	194862426	751	329324	194723501	194861892	-	overlapStart	216	216	NearestLocation
18845	Plxna2	chr1	196445769	196446917	1149	18845	196446023	196643062	+	overlapStart	-254	254	NearestLocation
215748	Cnksr3	chr10	3134054	3135046	993	215748	3134304	3227479	+	overlapStart	-250	250	NearestLocation
56533	Rgs17	chr10	4423670	4424863	1194	56533	4424141	4520877	+	overlapStart	-471	471	NearestLocation
67141	Fbxo5	chr10	4540335	4541912	1578	67141	4541076	4547383	+	overlapStart	-741	741	NearestLocation
381990	Zbtb2	chr10	5957989	5959998	2010	381990	5958433	5979467	+	overlapStart	-444	444	NearestLocation
83397	Akap12	chr10	6079557	6080554	998	83397	5987070	6080212	-	overlapStart	655	342	NearestLocation
270685	Mthfd1l	chr10	6372577	6373561	985	270685	6179460	6373466	-	overlapStart	889	95	NearestLocation
76142	Ppp1r14c	chr10	6979330	6980243	914	76142	6881566	6980399	-	inside	1069	156	NearestLocation
237253	Lrp11	chr10	7309331	7310557	1227	237253	7309598	7345275	+	overlapStart	-267	267	NearestLocation
18537	Pcmt1	chr10	7382474	7383482	1009	18537	7350034	7383382	-	overlapStart	908	100	NearestLocation
407824	BC020402	chr10	7400545	7401853	1309	407824	7398769	7400956	-	overlapStart	411	411	NearestLocation
215751	Ginm1	chr10	7500242	7500897	656	215751	7487745	7500715	-	overlapStart	473	182	NearestLocation
68652	Tab2	chr10	7674961	7676858	1898	68652	7625446	7675921	-	overlapStart	960	937	NearestLocation
338362	Ust	chr10	8237653	8238896	1244	338362	7924551	8238623	-	overlapStart	970	273	NearestLocation
70097	Sash1	chr10	8605366	8606277	912	70097	8442017	8605868	-	overlapStart	502	409	NearestLocation
320825	Samd5	chr10	9394286	9395678	1393	320825	9347057	9395006	-	overlapStart	720	672	NearestLocation
78808	Stxbp5	chr10	9620276	9621372	1097	78808	9475345	9620838	-	overlapStart	562	534	NearestLocation
71865	Fbxo30	chr10	11000424	11001812	1389	71865	11001128	11017767	+	overlapStart	-704	684	NearestLocation
13853	Epm2a	chr10	11062946	11063912	967	13853	11063230	11177275	+	overlapStart	-284	284	NearestLocation
22288	Utrn	chr10	12588632	12589529	898	22288	12101986	12589163	-	overlapStart	531	366	NearestLocation
215789	Phactr2	chr10	13193383	13194448	1066	215789	12927523	13194202	-	overlapStart	819	246	NearestLocation
66253	Aig1	chr10	13588218	13589063	846	66253	13366861	13588636	-	overlapStart	418	418	NearestLocation
15273	Hivep2	chr10	13684220	13687268	3049	15273	13685883	13871184	+	overlapStart	-1663	1385	NearestLocation
215798	Adgrg6	chr10	14264766	14265634	869	215798	14122391	14264842	-	overlapStart	76	76	NearestLocation
17684	Cited2	chr10	17442135	17444606	2472	17684	17443034	17445480	+	overlapStart	-899	874	NearestLocation
380629	Heca	chr10	17666684	17668203	1520	380629	17619890	17667873	-	overlapStart	1189	330	NearestLocation
73112	Abracl	chr10	17742378	17743103	726	73112	17731067	17743058	-	overlapStart	680	45	NearestLocation
19707	Reps1	chr10	17774964	17776291	1328	19707	17775746	17844961	+	overlapStart	-782	545	NearestLocation
215821	Arfgef3	chr10	18463251	18463870	620	215821	18307817	18463564	-	overlapStart	313	306	NearestLocation
21929	Tnfaip3	chr10	18734665	18735334	670	21929	18720717	18735216	-	overlapStart	551	118	NearestLocation
76157	Slc35d3	chr10	19569272	19571581	2310	76157	19567723	19571265	-	overlapStart	1993	316	NearestLocation
26408	Map3k5	chr10	19653483	19655072	1590	26408	19654332	19862556	+	overlapStart	-849	740	NearestLocation
17761	Map7	chr10	19868276	19869463	1188	17761	19868726	20001396	+	overlapStart	-450	450	NearestLocation
72567	Bclaf1	chr10	20031936	20032835	900	72567	20032275	20064419	+	overlapStart	-339	339	NearestLocation
52906	Ahi1	chr10	20671915	20672908	994	52906	20672353	20800235	+	overlapStart	-438	438	NearestLocation
17863	Myb	chr10	20878792	20879919	1128	17863	20844736	20880790	-	inside	1998	871	NearestLocation
17863	Myb	chr10	20880276	20881310	1035	17863	20844736	20880790	-	overlapStart	514	514	NearestLocation
56422	Hbs1l	chr10	21015436	21016201	766	56422	21015785	21088695	+	overlapStart	-349	349	NearestLocation
19368	Raet1a	chr10	21878178	21878730	553	19368	21878415	22093945	+	overlapStart	-237	237	NearestLocation
379043	Raet1e	chr10	21878178	21878730	553	379043	21878415	21903720	+	overlapStart	-237	237	NearestLocation
667281	H60b	chr10	21878178	21878730	553	667281	21878415	22008654	+	overlapStart	-237	237	NearestLocation
56554	Raet1d	chr10	21993005	21994354	1350	56554	21993280	22093945	+	overlapStart	-275	275	NearestLocation
237336	Tbpl1	chr10	22450556	22451888	1333	237336	22423683	22451739	-	overlapStart	1183	149	NearestLocation
14051	Eya4	chr10	23069609	23070597	989	14051	22823974	23070592	-	overlapStart	983	5	NearestLocation
14219	Ctgf	chr10	24315018	24315979	962	14219	24315248	24318488	+	overlapStart	-230	230	NearestLocation
13822	Epb41l2	chr10	25079203	25080371	1169	13822	25079604	25243324	+	overlapStart	-401	401	NearestLocation
237339	L3mbtl3	chr10	26093567	26095610	2044	237339	25995258	26095777	-	inside	2210	167	NearestLocation
19272	Ptprk	chr10	27794107	27794679	573	19272	27794626	28317203	+	overlapStart	-519	53	NearestLocation
52665	Echdc1	chr10	29032842	29033557	716	52665	29032972	29066467	+	overlapStart	-130	130	NearestLocation
68031	Rnf146	chr10	29081224	29082204	981	68031	29063982	29082248	-	inside	1024	44	NearestLocation
66311	Cenpw	chr10	29919881	29920588	708	66311	29914388	29920346	-	overlapStart	465	242	NearestLocation
211329	Ncoa7	chr10	30522237	30523368	1132	211329	30348817	30522913	-	overlapStart	676	455	NearestLocation
15214	Hey2	chr10	30562166	30563014	849	15214	30552165	30562589	-	overlapStart	423	423	NearestLocation
268291	Rnf217	chr10	31328057	31329981	1925	268291	31221693	31329531	-	overlapStart	1474	450	NearestLocation
432450	Nkain2	chr10	32609497	32610319	823	432450	31409125	32609721	-	overlapStart	224	224	NearestLocation
212898	Dse	chr10	33926589	33927428	840	212898	33871199	33927357	-	overlapStart	768	71	NearestLocation
22110	Tspyl1	chr10	34001824	34002528	705	22110	34001996	34004691	+	overlapStart	-172	172	NearestLocation
15182	Hdac2	chr10	36693639	36695226	1588	15182	36694350	36721694	+	overlapStart	-711	711	NearestLocation
14360	Fyn	chr10	39089231	39090411	1181	14360	39089605	39285180	+	overlapStart	-374	374	NearestLocation
19714	Rev3l	chr10	39450826	39452979	2154	19714	39451966	39595011	+	overlapStart	-1140	1013	NearestLocation
72472	Slc16a10	chr10	39861460	39862390	931	72472	39753341	39862060	-	overlapStart	600	330	NearestLocation
11702	Amd1	chr10	40020562	40021728	1167	11702	40007265	40021992	-	inside	1430	264	NearestLocation
327747	Mettl24	chr10	40402861	40403589	729	327747	40403088	40530889	+	overlapStart	-227	227	NearestLocation
83767	Wasf1	chr10	40603086	40604500	1415	83767	40603340	40658375	+	overlapStart	-254	254	NearestLocation
20598	Smpd2	chr10	41209839	41210625	787	20598	41206508	41210146	-	overlapStart	307	307	NearestLocation
53599	Cd164	chr10	41238699	41239879	1181	53599	41239306	41250848	+	overlapStart	-607	573	NearestLocation
103268	Cep57l1	chr10	41529639	41530416	778	103268	41438652	41529674	-	overlapStart	35	35	NearestLocation
56484	Foxo3	chr10	41994529	41997062	2534	56484	41905592	41996548	-	overlapStart	2019	514	NearestLocation
56484	Foxo3	chr10	41997515	41998392	878	56484	41905592	41996548	-	upstream	-967	967	NearestLocation
14628	Ostm1	chr10	42398376	42399094	719	14628	42398723	42422261	+	overlapStart	-347	347	NearestLocation
140740	Sec63	chr10	42481128	42482068	941	140740	42481302	42552320	+	overlapStart	-174	174	NearestLocation
74530	9030612E09Rik	chr10	42892802	42894824	2023	74530	42894510	42896368	+	overlapStart	-1708	314	NearestLocation
331623	Bend3	chr10	43198052	43200069	2018	331623	43198946	43235223	+	overlapStart	-894	894	NearestLocation
67851	1700021F05Rik	chr10	43260361	43261213	853	67851	43244927	43260800	-	overlapStart	439	413	NearestLocation
12484	Cd24a	chr10	43298147	43299382	1236	12484	43298975	43304071	+	overlapStart	-828	407	NearestLocation
11630	Crybg1	chr10	43723273	43724196	924	11630	43670113	43724652	-	inside	1379	456	NearestLocation
11793	Atg5	chr10	43988043	43988687	645	11793	43988164	44084097	+	overlapStart	-121	121	NearestLocation
19072	Prep	chr10	44786496	44787558	1063	19072	44787020	44878801	+	overlapStart	-524	524	NearestLocation
78977	Popdc3	chr10	45009065	45009636	572	78977	45009111	45038256	+	overlapStart	-46	46	NearestLocation
23828	Bves	chr10	45055157	45056102	946	23828	45055568	45089514	+	overlapStart	-411	411	NearestLocation
380669	Lin28b	chr10	45205247	45206776	1530	380669	45096425	45206201	-	overlapStart	954	575	NearestLocation
209462	Hace1	chr10	45297543	45298482	940	209462	45297635	45432151	+	overlapStart	-92	92	NearestLocation
77987	Ascc3	chr10	50312186	50313027	842	77987	50312475	50571008	+	overlapStart	-289	289	NearestLocation
66686	Dcbld1	chr10	51953094	51954151	1058	66686	51953425	52041183	+	overlapStart	-331	331	NearestLocation
94221	Gopc	chr10	52101345	52102204	860	94221	52056830	52101930	-	overlapStart	585	274	NearestLocation
52014	Nus1	chr10	52137240	52138021	782	52014	52137353	52159998	+	overlapStart	-113	113	NearestLocation
215085	Slc35f1	chr10	52410102	52411587	1486	215085	52410307	52831428	+	overlapStart	-205	205	NearestLocation
66403	Asf1a	chr10	53316158	53317884	1727	66403	53316767	53329021	+	overlapStart	-609	609	NearestLocation
71567	Mcm9	chr10	53349196	53350086	891	71567	53257130	53350245	-	inside	1049	159	NearestLocation
17155	Man1a	chr10	53794356	53795739	1384	17155	53625839	53795602	-	overlapStart	1246	137	NearestLocation
15500	Hsf2	chr10	57205985	57206990	1006	15500	57206191	57232949	+	overlapStart	-206	206	NearestLocation
110829	Lims1	chr10	57786045	57786759	715	110829	57786214	57887439	+	overlapStart	-169	169	NearestLocation
19386	Ranbp2	chr10	57909372	57910296	925	19386	57909600	57956902	+	overlapStart	-228	228	NearestLocation
237353	Sh3rf3	chr10	58275265	58276811	1547	237353	58276107	58601664	+	overlapStart	-842	704	NearestLocation
103080	Sept10	chr10	58683835	58685557	1723	103080	58604375	58684595	-	overlapStart	760	760	NearestLocation
18451	P4ha1	chr10	58785592	58786773	1182	18451	58786044	58836052	+	overlapStart	-452	452	NearestLocation
215999	Mcu	chr10	59078721	59079557	837	215999	58911181	59079440	-	overlapStart	719	117	NearestLocation
56709	Dnajb12	chr10	59342182	59342972	791	56709	59342339	59360764	+	overlapStart	-157	157	NearestLocation
74747	Ddit4	chr10	59413533	59415038	1506	74747	59412423	59414518	-	overlapStart	985	520	NearestLocation
94214	Spock2	chr10	59569069	59570665	1597	94214	59569005	59596661	+	inside	64	64	NearestLocation
53374	Chst3	chr10	59681523	59682560	1038	53374	59644276	59682008	-	overlapStart	485	485	NearestLocation
107449	Unc5b	chr10	60293591	60294589	999	107449	60225343	60294329	-	overlapStart	738	260	NearestLocation
20397	Sgpl1	chr10	60608694	60610844	2151	20397	60561390	60610413	-	overlapStart	1719	431	NearestLocation
237360	Adamts14	chr10	60735669	60736464	796	237360	60659860	60736186	-	overlapStart	517	278	NearestLocation
27355	Pald1	chr10	60845744	60846640	897	27355	60782405	60846271	-	overlapStart	527	369	NearestLocation
13688	Eif4ebp2	chr10	60914905	60915716	812	13688	60895245	60915417	-	overlapStart	512	299	NearestLocation
67895	Ppa1	chr10	61111085	61111781	697	67895	61111369	61136913	+	overlapStart	-284	284	NearestLocation
20224	Sar1a	chr10	61142910	61143520	611	20224	61143069	61156045	+	overlapStart	-159	159	NearestLocation
71767	Tysnd1	chr10	61158359	61159525	1167	71767	61158262	61165521	+	inside	97	97	NearestLocation
404634	H2afy2	chr10	61245678	61247067	1390	404634	61201395	61246612	-	overlapStart	934	455	NearestLocation
69894	Fam241b	chr10	61573234	61574054	821	69894	61570404	61573761	-	overlapStart	527	293	NearestLocation
338359	Supv3l1	chr10	61912119	61912747	629	338359	61892126	61912441	-	overlapStart	322	306	NearestLocation
94213	Ddx50	chr10	62113449	62114508	1060	94213	62078771	62113946	-	overlapStart	497	497	NearestLocation
216021	Stox1	chr10	62188285	62189074	790	216021	62122170	62188847	-	overlapStart	562	227	NearestLocation
67500	Ccar1	chr10	62254261	62255191	931	67500	62206676	62255116	-	overlapStart	855	75	NearestLocation
432467	Hnrnph3	chr10	62485747	62487094	1348	432467	62477412	62486597	-	overlapStart	850	497	NearestLocation
67345	Herc4	chr10	62706219	62707186	968	67345	62706545	62780629	+	overlapStart	-326	326	NearestLocation
93759	Sirt1	chr10	62800821	62802404	1584	93759	62781753	62801783	-	overlapStart	962	621	NearestLocation
108829	Jmjd1c	chr10	66558755	66560375	1621	108829	66558873	66719074	+	overlapStart	-118	118	NearestLocation
641340	Nrbf2	chr10	66747332	66748439	1108	641340	66729437	66748029	-	overlapStart	697	410	NearestLocation
211488	Ado	chr10	67010753	67012027	1275	211488	67007259	67011703	-	overlapStart	950	324	NearestLocation
170799	Rtkn2	chr10	67442147	67442937	791	170799	67442346	67522488	+	overlapStart	-199	199	NearestLocation
69288	Rhobtb1	chr10	68674967	68676497	1531	69288	68675405	68754532	+	overlapStart	-438	438	NearestLocation
12534	Cdk1	chr10	68814935	68815867	933	12534	68799383	68815660	-	overlapStart	725	207	NearestLocation
11735	Ank3	chr10	68861275	68862359	1085	11735	68861521	69490184	+	overlapStart	-246	246	NearestLocation
76551	Ccdc6	chr10	69559267	69560869	1603	76551	69559869	69655948	+	overlapStart	-602	602	NearestLocation
66859	Slc16a9	chr10	69707641	69708475	835	66859	69708024	69748699	+	overlapStart	-383	383	NearestLocation
70911	Phyhipl	chr10	70061209	70062981	1773	70911	70020434	70062039	-	overlapStart	830	830	NearestLocation
83675	Bicc1	chr10	70621744	70622914	1171	83675	70387848	70622382	-	overlapStart	638	532	NearestLocation
216080	Ube2d1	chr10	70747293	70748314	1022	216080	70717728	70748010	-	overlapStart	717	304	NearestLocation
69718	Ipmk	chr10	70810218	70811319	1102	69718	70810541	70895928	+	overlapStart	-323	323	NearestLocation
11994	Pcdh15	chr10	72561887	72563151	1265	11994	72562090	74112477	+	overlapStart	-203	203	NearestLocation
14687	Gnaz	chr10	74429726	74430589	864	14687	74429976	74478622	+	overlapStart	-250	250	NearestLocation
110279	Bcr	chr10	74523159	74524552	1394	110279	74523641	74647668	+	overlapStart	-482	482	NearestLocation
74392	Specc1l	chr10	74674557	74675451	895	74392	74674818	74775145	+	overlapStart	-261	261	NearestLocation
192734	Lrrc75b	chr10	75022523	75023115	593	192734	75012870	75023075	-	overlapStart	552	40	NearestLocation
70377	Derl3	chr10	75355976	75356778	803	70377	75356143	75358686	+	overlapStart	-167	167	NearestLocation
64451	Dip2a	chr10	75807440	75808395	956	64451	75725794	75808007	-	overlapStart	567	388	NearestLocation
100169878	Gm10941	chr10	76721783	76722549	767	100169878	76720518	76721968	-	overlapStart	185	185	NearestLocation
100045653	Gm17769	chr10	76879811	76881541	1731	100045653	76881121	76883684	+	overlapStart	-1310	420	NearestLocation
20610	Sumo3	chr10	77068601	77069635	1035	20610	77068979	77081076	+	overlapStart	-378	378	NearestLocation
22213	Ube2g2	chr10	77084856	77085515	660	22213	77085066	77108735	+	overlapStart	-210	210	NearestLocation
216131	Trappc10	chr10	77706756	77707713	958	216131	77649471	77707387	-	overlapStart	631	326	NearestLocation
28169	Agpat3	chr10	77814362	77815593	1232	28169	77734308	77815187	-	overlapStart	825	406	NearestLocation
20513	Slc1a6	chr10	78242753	78243450	698	20513	78243241	78277570	+	overlapStart	-488	209	NearestLocation
18357	Olfr57	chr10	78496036	78496575	540	18357	78497468	78498547	+	upstream	-1432	893	NearestLocation
70427	Mier2	chr10	79016987	79018157	1171	70427	79002990	79017836	-	overlapStart	849	321	NearestLocation
237397	C2cd4c	chr10	79076352	79077069	718	237397	79069599	79076770	-	overlapStart	418	299	NearestLocation
216148	Shc2	chr10	79099890	79100965	1076	216148	79080683	79100663	-	overlapStart	773	302	NearestLocation
216150	Cdc34	chr10	79144429	79145374	946	216150	79144940	79151143	+	overlapStart	-511	434	NearestLocation
15166	Hcn2	chr10	79178983	79180730	1748	15166	79179379	79198853	+	overlapStart	-396	396	NearestLocation
70294	Rnf126	chr10	79228962	79230017	1056	70294	79221260	79229686	-	overlapStart	724	331	NearestLocation
18483	Palm	chr10	79256228	79256959	732	18483	79256317	79283641	+	overlapStart	-89	89	NearestLocation
19205	Ptbp1	chr10	79317285	79318177	893	19205	79317350	79327178	+	overlapStart	-65	65	NearestLocation
216152	Plppr3	chr10	79336776	79337580	805	216152	79323220	79337379	-	overlapStart	603	201	NearestLocation
114229	Kiss1r	chr10	79379205	79379974	770	114229	79379716	79385017	+	overlapStart	-511	258	NearestLocation
13496	Arid3a	chr10	79389563	79391589	2027	13496	79389817	79417757	+	overlapStart	-254	254	NearestLocation
216157	Tmem259	chr10	79446438	79447253	816	216157	79439865	79447075	-	overlapStart	637	178	NearestLocation
216161	Sbno2	chr10	79564884	79565550	667	216161	79519759	79565447	-	overlapStart	563	103	NearestLocation
20869	Stk11	chr10	79578493	79579184	692	20869	79579092	79593215	+	overlapStart	-599	92	NearestLocation
100503659	Cbarp	chr10	79601304	79602350	1047	100503659	79593179	79602112	-	overlapStart	808	238	NearestLocation
59090	Midn	chr10	79610584	79615159	4576	59090	79611035	79621112	+	overlapStart	-451	451	NearestLocation
13637	Efna2	chr10	79641872	79642781	910	13637	79642227	79652755	+	overlapStart	-355	355	NearestLocation
68114	Mum1	chr10	79689072	79689867	796	68114	79689343	79707889	+	overlapStart	-271	271	NearestLocation
66548	Adamtsl5	chr10	79810189	79811944	1756	66548	79803461	79811191	-	overlapStart	1002	753	NearestLocation
216166	Plk5	chr10	79818869	79819758	890	216166	79819204	79828234	+	overlapStart	-335	335	NearestLocation
237400	Mex3d	chr10	79849424	79850800	1377	237400	79843100	79850396	-	overlapStart	972	404	NearestLocation
17192	Mbd3	chr10	79861320	79862467	1148	17192	79855286	79862224	-	overlapStart	904	243	NearestLocation
21423	Tcf3	chr10	79895650	79896580	931	21423	79871910	79896398	-	overlapStart	748	182	NearestLocation
246086	Onecut3	chr10	79957501	79959075	1575	246086	79957651	79980005	+	overlapStart	-150	150	NearestLocation
118445	Klf16	chr10	80039148	80041007	1860	118445	80029866	80040041	-	overlapStart	893	893	NearestLocation
216169	Abhd17a	chr10	80052494	80053349	856	216169	80046394	80053086	-	overlapStart	592	263	NearestLocation
103236	Csnk1g2	chr10	80085339	80086055	717	103236	80085525	80103516	+	overlapStart	-186	186	NearestLocation
208198	Btbd2	chr10	80118648	80119606	959	208198	80105362	80119816	-	inside	1168	210	NearestLocation
17347	Mknk2	chr10	80138467	80139575	1109	17347	80128074	80139038	-	overlapStart	571	537	NearestLocation
208266	Dot1l	chr10	80217439	80218526	1088	208266	80217951	80257184	+	overlapStart	-512	512	NearestLocation
11705	Amh	chr10	80266748	80267676	929	11705	80267993	80270393	+	upstream	-1245	317	NearestLocation
208666	Diras1	chr10	80487664	80488434	771	208666	80482335	80488122	-	overlapStart	458	312	NearestLocation
26396	Map2k2	chr10	80568461	80569341	881	26396	80568692	80587442	+	overlapStart	-231	231	NearestLocation
16969	Zbtb7a	chr10	80598052	80601511	3460	16969	80599016	80614402	+	overlapStart	-964	964	NearestLocation
13629	Eef2	chr10	80639350	80639975	626	13629	80639376	80645254	+	overlapStart	-26	26	NearestLocation
18717	Pip5k1c	chr10	80755494	80756455	962	18717	80755717	80782719	+	overlapStart	-223	223	NearestLocation
209047	Gipc3	chr10	80805612	80806450	839	209047	80800507	80806011	-	overlapStart	399	399	NearestLocation
73822	Mfsd12	chr10	80819907	80820688	782	73822	80820315	80826780	+	overlapStart	-408	373	NearestLocation
432479	4930404N11Rik	chr10	80826305	80827711	1407	432479	80826769	80828565	-	overlapEnd	2260	464	NearestLocation
18029	Nfic	chr10	80892453	80894356	1904	18029	80858936	80893539	-	overlapStart	1086	817	NearestLocation
14672	Gna11	chr10	81007145	81008281	1137	14672	80991477	81007791	-	overlapStart	646	490	NearestLocation
14797	Aes	chr10	81021973	81023913	1941	14797	81022305	81029109	+	overlapStart	-332	332	NearestLocation
21665	Tdg	chr10	82092395	82093099	705	21665	82092583	82113239	+	overlapStart	-188	188	NearestLocation
67933	Hcfc2	chr10	82161538	82162571	1034	67933	82161752	82204137	+	overlapStart	-214	214	NearestLocation
18045	Nfyb	chr10	82226060	82226992	933	18045	82211445	82226886	-	overlapStart	826	106	NearestLocation
58250	Chst11	chr10	82447904	82448670	767	58250	82448242	82658636	+	overlapStart	-338	338	NearestLocation
338365	Slc41a2	chr10	82799783	82800831	1049	338365	82693884	82800562	-	overlapStart	779	269	NearestLocation
28109	D10Wsu102e	chr10	82822789	82823631	843	28109	82822966	82831580	+	overlapStart	-177	177	NearestLocation
319277	Washc4	chr10	83006434	83007270	837	319277	83006686	83059218	+	overlapStart	-252	252	NearestLocation
216190	Appl2	chr10	83111079	83111832	754	216190	83062779	83111409	-	overlapStart	330	330	NearestLocation
69784	1500009L16Rik	chr10	83185319	83186122	804	69784	83185610	83225507	+	overlapStart	-291	291	NearestLocation
77976	Nuak1	chr10	83902912	83904360	1449	77976	83834064	83903216	-	overlapStart	304	304	NearestLocation
216197	Ckap4	chr10	83996001	83997247	1247	216197	83989050	83996633	-	overlapStart	632	614	NearestLocation
216198	Tcp11l2	chr10	84039349	84040155	807	216198	84039692	84077100	+	overlapStart	-343	343	NearestLocation
71137	Rfx4	chr10	84217368	84218477	1110	71137	84218793	84369283	+	upstream	-1425	316	NearestLocation
237422	Ric8b	chr10	84380000	84380810	811	237422	84380361	84479192	+	overlapStart	-361	361	NearestLocation
14202	Fhl4	chr10	84564919	84566243	1325	14202	84559764	84565240	-	overlapStart	321	321	NearestLocation
12952	Cry1	chr10	84647022	84648392	1371	12952	84594445	84647799	-	overlapStart	777	593	NearestLocation
72843	Prdm4	chr10	85379004	85380064	1061	72843	85354713	85379887	-	overlapStart	883	177	NearestLocation
69754	Fbxo7	chr10	85484475	85485212	738	69754	85484674	85511073	+	overlapStart	-199	199	NearestLocation
432486	Gnptab	chr10	87841544	87842695	1152	432486	87841877	87910074	+	overlapStart	-333	333	NearestLocation
20962	Sycp3	chr10	87922228	87923519	1292	20962	87922332	87935981	+	overlapStart	-104	104	NearestLocation
212862	Chpt1	chr10	87966165	87966957	793	212862	87935558	87966715	-	overlapStart	550	242	NearestLocation
213326	Scyl2	chr10	89148331	89149191	861	213326	89102852	89149030	-	overlapStart	699	161	NearestLocation
75089	Uhrf1bp1l	chr10	89207590	89208555	966	75089	89207736	89282614	+	overlapStart	-146	146	NearestLocation
77531	Anks1b	chr10	89335499	89336507	1009	77531	89336254	90435729	+	overlapStart	-755	253	NearestLocation
67454	Ikbip	chr10	90544845	90546069	1225	67454	90545784	90565358	+	overlapStart	-939	285	NearestLocation
18674	Slc25a3	chr10	90585975	90586951	977	18674	90579323	90586708	-	overlapStart	733	243	NearestLocation
21917	Tmpo	chr10	90633340	90635054	1715	21917	90610316	90634327	-	overlapStart	987	727	NearestLocation
17997	Nedd1	chr10	92184627	92185324	698	17997	92147490	92185163	-	overlapStart	536	161	NearestLocation
237459	Cdk17	chr10	92623114	92624688	1575	237459	92623621	92729818	+	overlapStart	-507	507	NearestLocation
13713	Elk3	chr10	92772917	92774251	1335	13713	92710161	92773904	-	overlapStart	987	347	NearestLocation
16993	Lta4h	chr10	92916063	92916832	770	16993	92916141	92947641	+	overlapStart	-78	78	NearestLocation
57764	Ntn4	chr10	93103409	93105135	1727	57764	93103794	93208717	+	overlapStart	-385	385	NearestLocation
13998	Fgd6	chr10	93498615	93499461	847	13998	93498746	93608084	+	overlapStart	-131	131	NearestLocation
22025	Nr2c1	chr10	93610519	93611193	675	22025	93610676	93659959	+	overlapStart	-157	157	NearestLocation
319880	Tmcc3	chr10	93977225	93978361	1137	319880	93977602	94053699	+	overlapStart	-377	377	NearestLocation
77048	Cep83	chr10	94150875	94151971	1097	77048	94151535	94253081	+	overlapStart	-660	436	NearestLocation
54712	Plxnc1	chr10	94406266	94408158	1893	54712	94253612	94407212	-	overlapStart	946	946	NearestLocation
216233	Socs2	chr10	94878226	94880325	2100	216233	94847996	94879491	-	overlapStart	1265	834	NearestLocation
93765	Ube2n	chr10	94977256	94978635	1380	93765	94977796	95008292	+	overlapStart	-540	540	NearestLocation
71207	Nudt4	chr10	95025990	95027189	1200	71207	95009641	95026801	-	overlapStart	811	388	NearestLocation
216238	Eea1	chr10	95402947	95404137	1191	216238	95403297	95508152	+	overlapStart	-350	350	NearestLocation
12226	Btg1	chr10	96079100	96080506	1407	12226	96079635	96085445	+	overlapStart	-535	535	NearestLocation
67972	Atp2b1	chr10	98376354	98378610	2257	67972	98377786	98488777	+	overlapStart	-1432	824	NearestLocation
382406	Poc1b	chr10	98569291	98570446	1156	382406	98569805	98660622	+	overlapStart	-514	514	NearestLocation
67603	Dusp6	chr10	98723992	98725000	1009	67603	98725865	98730123	+	upstream	-1873	865	NearestLocation
278279	Tmtc2	chr10	105010506	105011589	1084	278279	104624720	105011535	-	overlapStart	1029	54	NearestLocation
52713	Ccdc59	chr10	105277838	105278698	861	52713	105278535	105284566	+	overlapStart	-697	163	NearestLocation
17931	Ppp1r12a	chr10	107598586	107600206	1621	17931	107599456	107714631	+	overlapStart	-870	750	NearestLocation
114774	Pawr	chr10	107768832	107770638	1807	114774	107769245	107851447	+	overlapStart	-413	413	NearestLocation
52679	E2f7	chr10	110181827	110183128	1302	52679	110182521	110224440	+	overlapStart	-694	607	NearestLocation
320150	Zdhhc17	chr10	110446451	110447744	1294	320150	110378836	110447122	-	overlapStart	671	622	NearestLocation
237542	Osbpl8	chr10	110601410	110602785	1376	237542	110601858	110734303	+	overlapStart	-448	448	NearestLocation
53605	Nap1l1	chr10	110910102	110911097	996	53605	110910248	110935206	+	overlapStart	-146	146	NearestLocation
21664	Phlda1	chr10	110943001	110944137	1137	21664	110943342	110945705	+	overlapStart	-341	341	NearestLocation
382423	Atxn7l3b	chr10	112365523	112366450	928	382423	112362484	112366082	-	overlapStart	559	368	NearestLocation
237553	Trhde	chr10	114237704	114239675	1972	237553	113835877	114238426	-	overlapStart	722	722	NearestLocation
216344	Rab21	chr10	114752044	114752863	820	216344	114726918	114752647	-	overlapStart	603	216	NearestLocation
67226	Tmem19	chr10	114798957	114799666	710	67226	114776730	114799318	-	overlapStart	361	348	NearestLocation
66816	Thap2	chr10	114821427	114823006	1580	66816	114807022	114821491	-	overlapStart	64	64	NearestLocation
14160	Lgr5	chr10	115024055	115025164	1110	14160	114887370	115024836	-	overlapStart	781	328	NearestLocation
58802	Kcnmb4	chr10	115910313	115911621	1309	58802	115854924	115910579	-	overlapStart	266	266	NearestLocation
72068	Cnot2	chr10	116017781	116019445	1665	72068	115922217	116018567	-	overlapStart	786	786	NearestLocation
216363	Rab3ip	chr10	116386630	116387876	1247	216363	116342840	116387436	-	overlapStart	806	440	NearestLocation
12461	Cct2	chr10	116500308	116501026	719	12461	116488054	116500870	-	overlapStart	562	156	NearestLocation
327826	Frs2	chr10	116584878	116586006	1129	327826	116507183	116585530	-	overlapStart	652	476	NearestLocation
432508	Cpsf6	chr10	116813153	116814363	1211	432508	116781724	116814029	-	overlapStart	876	334	NearestLocation
17246	Mdm2	chr10	117146915	117148153	1239	17246	117125961	117147772	-	overlapStart	857	381	NearestLocation
215449	Rap1b	chr10	117282203	117283460	1258	215449	117251653	117283030	-	overlapStart	827	430	NearestLocation
69181	Dyrk2	chr10	118304765	118306529	1765	69181	118296405	118305959	-	overlapStart	1194	570	NearestLocation
71902	Cand1	chr10	118676081	118677425	1345	71902	118635868	118677111	-	overlapStart	1030	314	NearestLocation
74053	Grip1	chr10	118890363	118892082	1720	74053	118891370	119524316	+	overlapStart	-1007	712	NearestLocation
15364	Hmga2	chr10	119911920	119914742	2823	15364	119798331	119913991	-	overlapStart	2071	751	NearestLocation
320183	Msrb3	chr10	120335305	120336320	1016	320183	120218157	120336027	-	overlapStart	722	293	NearestLocation
380664	Lemd3	chr10	120414982	120416914	1933	380664	120360467	120416386	-	overlapStart	1404	528	NearestLocation
74694	Tbc1d30	chr10	120747162	120748403	1242	74694	120700876	120748245	-	overlapStart	1083	158	NearestLocation
75612	Gns	chr10	120801938	120802652	715	75612	120802146	120834301	+	overlapStart	-208	208	NearestLocation
192678	Rassf3	chr10	120912479	120913746	1268	192678	120847407	120913306	-	overlapStart	827	440	NearestLocation
56480	Tbk1	chr10	121023261	121024186	926	56480	120983513	121023850	-	overlapStart	589	336	NearestLocation
73192	Xpot	chr10	121062829	121063725	897	73192	121024436	121063372	-	overlapStart	543	353	NearestLocation
270802	BC048403	chr10	121176618	121177469	852	270802	121176993	121189915	+	overlapStart	-375	375	NearestLocation
117600	Srgap1	chr10	121484250	121485146	897	117600	121222298	121484249	-	upstream	-1	1	NearestLocation
216395	Tmem5	chr10	121533541	121534644	1104	216395	121518316	121534158	-	overlapStart	617	486	NearestLocation
319468	Ppm1h	chr10	122115574	122116656	1083	319468	122115818	122382849	+	overlapStart	-244	244	NearestLocation
387251	Mirlet7i	chr10	122422256	122423785	1530	387251	122422696	122422780	-	includeFeature	524	440	NearestLocation
67074	Mon2	chr10	122512844	122513729	886	67074	122429117	122513561	-	overlapStart	717	168	NearestLocation
14479	Usp15	chr10	122633203	122634251	1049	14479	122550300	122633979	-	overlapStart	776	272	NearestLocation
268354	Fam19a2	chr10	122701494	122702988	1495	268354	122701132	123178035	+	inside	362	362	NearestLocation
320398	Lrig3	chr10	125403121	125404066	946	320398	125403275	125452415	+	overlapStart	-154	154	NearestLocation
68876	Atp23	chr10	126337932	126338635	704	68876	126305484	126338427	-	overlapStart	495	208	NearestLocation
52468	Ctdsp2	chr10	126415551	126417284	1734	52468	126415773	126437031	+	overlapStart	-222	222	NearestLocation
216438	March9	chr10	126496246	126497747	1502	216438	126493106	126497240	-	overlapStart	994	507	NearestLocation
216439	Agap2	chr10	126515831	126517837	2007	216439	126515963	126530225	+	overlapStart	-132	132	NearestLocation
14421	B4galnt1	chr10	126602026	126603342	1317	14421	126602281	126609386	+	overlapStart	-255	255	NearestLocation
52666	Arhgef25	chr10	126625085	126626243	1159	52666	126619577	126627110	-	inside	2025	867	NearestLocation
80904	Dtx3	chr10	126632268	126633076	809	80904	126627434	126632765	-	overlapStart	497	311	NearestLocation
117150	Pip4k2c	chr10	126648058	126648896	839	117150	126634123	126648678	-	overlapStart	620	218	NearestLocation
110962	Mbd6	chr10	126725289	126726460	1172	110962	126719012	126725827	-	overlapStart	538	538	NearestLocation
14632	Gli1	chr10	126778414	126779137	724	14632	126766938	126778942	-	overlapStart	528	195	NearestLocation
71750	R3hdm2	chr10	126817306	126818409	1104	71750	126817966	126936440	+	overlapStart	-660	443	NearestLocation
16971	Lrp1	chr10	127056952	127058198	1247	16971	126975214	127058204	-	inside	1252	6	NearestLocation
16971	Lrp1	chr10	127058408	127059036	629	16971	126975214	127058204	-	upstream	-204	204	NearestLocation
210035	Nemp1	chr10	127103146	127104379	1234	210035	127104200	127138103	+	overlapStart	-1054	179	NearestLocation
320080	Zbtb39	chr10	127176211	127177182	972	320080	127176594	127184395	+	overlapStart	-383	383	NearestLocation
17938	Naca	chr10	127472598	127473277	680	17938	127472402	127485693	+	inside	196	196	NearestLocation
56351	Ptges3	chr10	127495646	127496883	1238	56351	127496038	127514310	+	overlapStart	-392	392	NearestLocation
116848	Baz2a	chr10	127529563	127530530	968	116848	127528666	127566359	+	inside	897	897	NearestLocation
216456	Gls2	chr10	127631114	127632204	1091	216456	127631691	127647060	+	overlapStart	-577	513	NearestLocation
21853	Timeless	chr10	127668781	127669613	833	21853	127669119	127689997	+	overlapStart	-338	338	NearestLocation
237615	Ankrd52	chr10	127813735	127814912	1178	237615	127814180	127831062	+	overlapStart	-445	445	NearestLocation
68094	Smarcc2	chr10	127895563	127897080	1518	68094	127896292	127927230	+	overlapStart	-729	729	NearestLocation
19344	Rab5b	chr10	128132655	128133466	812	19344	128114239	128133324	-	overlapStart	669	142	NearestLocation
74330	Dnajc14	chr10	128242123	128242984	862	74330	128242636	128256502	+	overlapStart	-513	348	NearestLocation
14561	Gdf11	chr10	128328121	128329214	1094	14561	128321602	128328774	-	overlapStart	653	440	NearestLocation
12512	Cd63	chr10	128346475	128347829	1355	12512	128345975	128349874	+	inside	500	500	NearestLocation
78887	Sfi1	chr11	3092933	3093708	776	78887	3031853	3093466	-	overlapStart	533	242	NearestLocation
74203	Eif4enif1	chr11	3102204	3103318	1115	74203	3102356	3144591	+	overlapStart	-152	152	NearestLocation
13494	Drg1	chr11	3165951	3166825	875	13494	3149925	3166389	-	overlapStart	438	436	NearestLocation
56218	Patz1	chr11	3189313	3190765	1453	56218	3188877	3208520	+	inside	436	436	NearestLocation
74522	Morc2a	chr11	3548279	3549853	1575	74522	3549497	3590375	+	overlapStart	-1218	356	NearestLocation
71673	Rnf215	chr11	4034945	4035617	673	71673	4035163	4041195	+	overlapStart	-218	218	NearestLocation
74302	Mtmr3	chr11	4494010	4495058	1049	74302	4380871	4494818	-	overlapStart	808	240	NearestLocation
192650	Cabp7	chr11	4645827	4647551	1725	192650	4638824	4646781	-	overlapStart	954	770	NearestLocation
18016	Nf2	chr11	4748719	4749673	955	18016	4665851	4749530	-	overlapStart	811	143	NearestLocation
380684	Nefh	chr11	4846866	4848256	1391	380684	4838759	4848067	-	overlapStart	1201	189	NearestLocation
78926	Gas2l1	chr11	4964880	4965705	826	78926	4954134	4965330	-	overlapStart	450	375	NearestLocation
279766	Rhbdd3	chr11	4998425	4999917	1493	279766	4999441	5006094	+	overlapStart	-1016	476	NearestLocation
140703	Emid1	chr11	5051759	5052538	780	140703	5006269	5052225	-	overlapStart	466	313	NearestLocation
84035	Kremen1	chr11	5161054	5162008	955	84035	5091556	5161613	-	overlapStart	559	395	NearestLocation
407821	Znrf3	chr11	5343812	5345209	1398	407821	5176332	5344850	-	overlapStart	1038	359	NearestLocation
22433	Xbp1	chr11	5420687	5421564	878	22433	5420970	5425875	+	overlapStart	-283	283	NearestLocation
104479	Ccdc117	chr11	5441575	5442285	711	104479	5428891	5442220	-	overlapStart	645	65	NearestLocation
64660	Mrps24	chr11	5607108	5607834	727	64660	5603986	5607702	-	overlapStart	594	132	NearestLocation
76508	Ube2d-ps	chr11	5662068	5662717	650	76508	5662153	5684713	+	overlapStart	-85	85	NearestLocation
11568	Aebp1	chr11	5761703	5762428	726	11568	5761869	5772228	+	overlapStart	-166	166	NearestLocation
12323	Camk2b	chr11	5964751	5966288	1538	12323	5869669	5965751	-	overlapStart	1000	537	NearestLocation
52915	Zmiz2	chr11	6288951	6290032	1082	52915	6289367	6306165	+	overlapStart	-416	416	NearestLocation
268373	Ppia	chr11	6315391	6316655	1265	268373	6315873	6319813	+	overlapStart	-482	482	NearestLocation
77605	H2afv	chr11	6343804	6344663	860	77605	6327229	6344446	-	overlapStart	642	217	NearestLocation
19291	Purb	chr11	6374873	6376374	1502	19291	6374785	6375920	-	overlapStart	1047	88	NearestLocation
216527	Ccm2	chr11	6446388	6447508	1121	216527	6446890	6496764	+	overlapStart	-502	502	NearestLocation
432530	Adcy1	chr11	6963251	6964245	995	432530	6963492	7078508	+	overlapStart	-241	241	NearestLocation
16009	Igfbp3	chr11	7113261	7114294	1034	16009	7106096	7113926	-	overlapStart	665	368	NearestLocation
319939	Tns3	chr11	8563765	8564937	1173	319939	8331655	8564538	-	overlapStart	773	399	NearestLocation
15574	Hus1	chr11	8910912	8911558	647	15574	8893145	8911140	-	overlapStart	228	228	NearestLocation
53604	Zpbp	chr11	11361875	11362651	777	53604	11180043	11362422	-	overlapStart	547	229	NearestLocation
22778	Ikzf1	chr11	11585209	11586518	1310	22778	11586216	11672929	+	overlapStart	-1007	302	NearestLocation
60530	Fignl1	chr11	11708654	11709315	662	60530	11687434	11708965	-	overlapStart	311	311	NearestLocation
14783	Grb10	chr11	11936405	11937874	1470	14783	11830502	11937423	-	overlapStart	1018	451	NearestLocation
12808	Cobl	chr11	12364550	12365176	627	12808	12136679	12364963	-	overlapStart	413	213	NearestLocation
13649	Egfr	chr11	16651988	16653231	1244	13649	16652206	16813910	+	overlapStart	-218	218	NearestLocation
68145	Etaa1	chr11	17853366	17853900	535	68145	17838752	17853878	-	overlapStart	512	22	NearestLocation
17268	Meis1	chr11	18919594	18920835	1242	17268	18780431	18918972	-	upstream	-622	622	NearestLocation
114716	Spred2	chr11	19824207	19826162	1956	114716	19824445	19922600	+	overlapStart	-238	238	NearestLocation
66713	Actr2	chr11	20012296	20013499	1204	66713	19962307	20012954	-	overlapStart	658	545	NearestLocation
19324	Rab1a	chr11	20101038	20102103	1066	19324	20101605	20126859	+	overlapStart	-567	498	NearestLocation
216543	Cep68	chr11	20148869	20150062	1194	216543	20127040	20149427	-	overlapStart	558	558	NearestLocation
58172	Sertad2	chr11	20442387	20443991	1605	58172	20443256	20553026	+	overlapStart	-869	735	NearestLocation
216549	Aftph	chr11	20640744	20641817	1074	216549	20585088	20641487	-	overlapStart	743	330	NearestLocation
216551	Lgalsl	chr11	20730441	20731579	1139	216551	20723358	20731111	-	overlapStart	670	468	NearestLocation
67245	Peli1	chr11	20991190	20992263	1074	67245	20991327	21050330	+	overlapStart	-137	137	NearestLocation
245944	Vps54	chr11	21138412	21139755	1344	245944	21138892	21221136	+	overlapStart	-480	480	NearestLocation
216558	Ugp2	chr11	21270443	21271434	992	216558	21221145	21271204	-	overlapStart	761	230	NearestLocation
18423	Otx1	chr11	21901566	21902336	771	18423	21894767	21901654	-	overlapStart	88	88	NearestLocation
103765	Tmem17	chr11	22412264	22412993	730	103765	22412286	22419234	+	overlapStart	-22	22	NearestLocation
12464	Cct4	chr11	22890258	22891047	790	12464	22890593	22903336	+	overlapStart	-335	335	NearestLocation
103573	Xpo1	chr11	23155312	23157102	1791	103573	23156041	23197597	+	overlapStart	-729	729	NearestLocation
17847	Usp34	chr11	23205893	23207534	1642	17847	23206895	23390560	+	overlapStart	-1002	639	NearestLocation
268390	Ahsa2	chr11	23397373	23398294	922	268390	23387882	23397946	-	overlapStart	573	348	NearestLocation
71675	0610010F05Rik	chr11	23532882	23533931	1050	71675	23464961	23533631	-	overlapStart	749	300	NearestLocation
72129	Pex13	chr11	23565399	23566190	792	72129	23546479	23565935	-	overlapStart	536	255	NearestLocation
19696	Rel	chr11	23670404	23671583	1180	19696	23641729	23670970	-	overlapStart	566	566	NearestLocation
216578	Papolg	chr11	23794548	23795223	676	216578	23762646	23795270	-	inside	722	47	NearestLocation
14025	Bcl11a	chr11	23975992	23978134	2143	14025	23978056	24073558	+	overlapStart	-2064	78	NearestLocation
70626	5730522E02Rik	chr11	26109997	26111043	1047	70626	25516846	26110576	-	overlapStart	579	467	NearestLocation
69922	Vrk2	chr11	26493091	26493878	788	69922	26371402	26493920	-	inside	829	42	NearestLocation
108686	Ccdc88a	chr11	29273201	29274360	1160	108686	29273775	29410811	+	overlapStart	-574	574	NearestLocation
68585	Rtn4	chr11	29592894	29593976	1083	68585	29592898	29644414	+	overlapStart	-4	4	NearestLocation
20742	Sptbn1	chr11	30167253	30168606	1354	20742	29999395	30168175	-	overlapStart	922	431	NearestLocation
103554	Psme4	chr11	30671439	30672488	1050	103554	30671775	30780361	+	overlapStart	-336	336	NearestLocation
20856	Stc2	chr11	31269253	31270592	1340	20856	31259441	31270061	-	overlapStart	808	531	NearestLocation
69556	Bod1	chr11	31571381	31572098	718	69556	31565150	31571862	-	overlapStart	481	236	NearestLocation
67592	4930524B15Rik	chr11	31865511	31866170	660	67592	31865633	31879651	+	overlapStart	-122	122	NearestLocation
13650	Rhbdf1	chr11	32121362	32122573	1212	13650	32109585	32122293	-	overlapStart	931	280	NearestLocation
268396	Sh3pxd2b	chr11	32247345	32248329	985	268396	32247811	32328183	+	overlapStart	-466	466	NearestLocation
327900	Ubtd2	chr11	32354587	32356202	1616	327900	32355372	32418709	+	overlapStart	-785	785	NearestLocation
20868	Stk10	chr11	32432862	32433603	742	20868	32433266	32524595	+	overlapStart	-404	337	NearestLocation
103583	Fbxw11	chr11	32542351	32543547	1197	103583	32542875	32646814	+	overlapStart	-524	524	NearestLocation
14172	Fgf18	chr11	33046775	33048257	1483	14172	33017431	33047400	-	overlapStart	625	625	NearestLocation
27140	Tlx3	chr11	33100404	33103666	3263	27140	33100752	33103588	-	includeFeature	3184	78	NearestLocation
20564	Slit3	chr11	34934349	34935648	1300	20564	34934958	35522009	+	overlapStart	-609	609	NearestLocation
211347	Pank3	chr11	35582804	35583872	1069	211347	35582997	35604787	+	overlapStart	-193	193	NearestLocation
237730	Fbll1	chr11	35611298	35612178	881	237730	35610882	35612386	-	inside	1088	208	NearestLocation
211652	Wwc1	chr11	35792884	35794293	1410	211652	35652680	35793591	-	overlapStart	707	702	NearestLocation
380694	Ccnjl	chr11	43341827	43343021	1195	380694	43342286	43400499	+	overlapStart	-459	459	NearestLocation
70802	Pwwp2a	chr11	43495208	43496649	1442	70802	43495500	43536135	+	overlapStart	-292	292	NearestLocation
79560	Ublcp1	chr11	44283479	44284230	752	79560	44268073	44284050	-	overlapStart	571	180	NearestLocation
74315	Rnf145	chr11	44332097	44333210	1114	74315	44332466	44379022	+	overlapStart	-369	369	NearestLocation
13591	Ebf1	chr11	44431618	44432164	547	13591	44431636	44818674	+	overlapStart	-18	18	NearestLocation
216705	Clint1	chr11	45665292	45666184	893	216705	45665466	45724127	+	overlapStart	-174	174	NearestLocation
72290	Lsm11	chr11	45757722	45758671	950	72290	45741771	45758437	-	overlapStart	715	234	NearestLocation
214105	Sox30	chr11	45793449	45794638	1190	214105	45793812	45831494	+	overlapStart	-363	363	NearestLocation
76884	Cyfip2	chr11	46125075	46126186	1112	76884	46007360	46126361	-	inside	1286	175	NearestLocation
66213	Med7	chr11	46250384	46250953	570	66213	46250449	46256223	+	overlapStart	-65	65	NearestLocation
24052	Sgcd	chr11	47801892	47802936	1045	24052	46709755	47802471	-	overlapStart	579	465	NearestLocation
211007	Trim41	chr11	48629859	48631049	1191	211007	48619906	48630893	-	overlapStart	1034	156	NearestLocation
94089	Trim7	chr11	48639771	48640458	688	94089	48639640	48665711	+	inside	131	131	NearestLocation
22720	Zfp62	chr11	49016730	49017649	920	22720	49016829	49032318	+	overlapStart	-99	99	NearestLocation
17308	Mgat1	chr11	49057131	49058144	1014	17308	49057693	49076526	+	overlapStart	-562	451	NearestLocation
14257	Flt4	chr11	49422887	49423741	855	14257	49423181	49466241	+	overlapStart	-294	294	NearestLocation
104625	Cnot6	chr11	49525266	49526702	1437	104625	49485006	49526212	-	overlapStart	946	490	NearestLocation
26420	Mapk9	chr11	49659881	49660817	937	26420	49660253	49699923	+	overlapStart	-372	372	NearestLocation
59044	Rnf130	chr11	49838298	49839432	1135	59044	49838833	49934510	+	overlapStart	-535	535	NearestLocation
18412	Sqstm1	chr11	50023670	50024424	755	18412	50013654	50024292	-	overlapStart	622	132	NearestLocation
103534	Mgat4b	chr11	50038379	50039431	1053	103534	50038837	50048605	+	overlapStart	-458	458	NearestLocation
103806	Maml1	chr11	50104979	50106018	1040	103806	50069137	50105838	-	overlapStart	859	180	NearestLocation
12330	Canx	chr11	50138552	50139487	936	12330	50107459	50139175	-	overlapStart	623	312	NearestLocation
216724	Rufy1	chr11	50243960	50244793	834	216724	50202805	50244613	-	overlapStart	653	180	NearestLocation
216725	Adamts2	chr11	50415129	50417267	2139	216725	50415587	50617551	+	overlapStart	-458	458	NearestLocation
108072	Grm6	chr11	50664123	50665175	1053	108072	50664187	50679710	+	overlapStart	-64	64	NearestLocation
237759	Col23a1	chr11	51103068	51104078	1011	237759	51103422	51397427	+	overlapStart	-354	354	NearestLocation
15384	Hnrnpab	chr11	51419380	51420366	987	15384	51413602	51420383	-	inside	1003	17	NearestLocation
212706	N4bp3	chr11	51463669	51464840	1172	212706	51456591	51464575	-	overlapStart	906	265	NearestLocation
76901	Jade2	chr11	51668791	51672625	3835	76901	51626958	51670983	-	overlapStart	2192	1642	NearestLocation
52626	Cdkn2aipnl	chr11	51781030	51781575	546	52626	51781133	51790838	+	overlapStart	-103	103	NearestLocation
22210	Ube2b	chr11	51813226	51814452	1227	22210	51798648	51813968	-	overlapStart	742	484	NearestLocation
213084	Cdkl3	chr11	51817460	51818056	597	213084	51817723	51898169	+	overlapStart	-263	263	NearestLocation
19052	Ppp2ca	chr11	51912010	51913197	1188	19052	51912326	51936251	+	overlapStart	-316	316	NearestLocation
21402	Skp1a	chr11	52045303	52046116	814	21402	52045497	52060360	+	overlapStart	-194	194	NearestLocation
21414	Tcf7	chr11	52096007	52097062	1056	21414	52065797	52096516	-	overlapStart	509	509	NearestLocation
22333	Vdac1	chr11	52174009	52175326	1318	22333	52174617	52202898	+	overlapStart	-608	608	NearestLocation
320027	Fstl4	chr11	52577850	52578736	887	320027	52578208	53000849	+	overlapStart	-358	358	NearestLocation
15525	Hspa4	chr11	53113332	53113984	653	15525	53073316	53113981	-	overlapStart	649	3	NearestLocation
93736	Aff4	chr11	53163637	53164983	1347	93736	53164269	53235332	+	overlapStart	-632	632	NearestLocation
237761	Sowaha	chr11	53292096	53293896	1801	237761	53290080	53293697	-	overlapStart	1601	199	NearestLocation
20362	Sept8	chr11	53333057	53334020	964	20362	53333302	53357598	+	overlapStart	-245	245	NearestLocation
16568	Kif3a	chr11	53380852	53381442	591	16568	53380881	53417746	+	overlapStart	-29	29	NearestLocation
16362	Irf1	chr11	53583193	53584353	1161	16362	53583516	53591876	+	overlapStart	-323	323	NearestLocation
18452	P4ha2	chr11	53914071	53915024	954	18452	53914426	53945169	+	overlapStart	-355	355	NearestLocation
216739	Acsl6	chr11	54117282	54118082	801	216739	54117326	54175041	+	overlapStart	-44	44	NearestLocation
216742	Fnip1	chr11	54251256	54252364	1109	216742	54251681	54331743	+	overlapStart	-425	425	NearestLocation
72729	Cdc42se2	chr11	54600460	54601386	927	72729	54530917	54601205	-	overlapStart	745	181	NearestLocation
15254	Hint1	chr11	54679699	54680709	1011	15254	54679940	54683998	+	overlapStart	-241	241	NearestLocation
215335	Slc36a1	chr11	55017623	55018193	571	215335	55017842	55049832	+	overlapStart	-219	219	NearestLocation
27041	G3bp1	chr11	55283105	55283894	790	27041	55283254	55314389	+	overlapStart	-149	149	NearestLocation
216760	Mfap3	chr11	57331515	57332435	921	216760	57332167	57347319	+	overlapStart	-652	268	NearestLocation
171212	Galnt10	chr11	57458282	57459446	1165	171212	57458944	57601002	+	overlapStart	-662	502	NearestLocation
50724	Sap30l	chr11	57614783	57616070	1288	50724	57615139	57624117	+	overlapStart	-356	356	NearestLocation
73158	Larp1	chr11	57821947	57823724	1778	73158	57822566	57875534	+	overlapStart	-619	619	NearestLocation
69125	Cnot8	chr11	57917392	57918008	617	69125	57917655	57932096	+	overlapStart	-263	263	NearestLocation
216766	Gemin5	chr11	57981442	57982261	820	216766	57933503	57982041	-	overlapStart	599	220	NearestLocation
108660	Rnf187	chr11	58751691	58752657	967	108660	58745790	58752408	-	overlapStart	717	249	NearestLocation
67862	2310033P09Rik	chr11	59021637	59022293	657	67862	59021863	59024236	+	overlapStart	-226	226	NearestLocation
11840	Arf1	chr11	59041134	59042116	983	11840	59024914	59041769	-	overlapStart	635	347	NearestLocation
22416	Wnt3a	chr11	59103762	59104615	854	22416	59061544	59104253	-	overlapStart	491	362	NearestLocation
216795	Wnt9a	chr11	59119909	59121656	1748	216795	59120432	59147054	+	overlapStart	-523	523	NearestLocation
67826	Snap47	chr11	59263355	59263963	609	67826	59220652	59263458	-	overlapStart	103	103	NearestLocation
268417	Zkscan17	chr11	59319380	59320188	809	268417	59299023	59320142	-	overlapStart	762	46	NearestLocation
26936	Mprip	chr11	59475651	59476569	919	26936	59475997	59594362	+	overlapStart	-346	346	NearestLocation
194908	Pld6	chr11	59600663	59601432	770	194908	59597395	59601159	-	overlapStart	496	273	NearestLocation
216805	Flcn	chr11	59623013	59623853	841	216805	59605253	59623338	-	overlapStart	325	325	NearestLocation
26572	Cops3	chr11	59652687	59653418	732	26572	59631306	59653269	-	overlapStart	582	149	NearestLocation
19377	Rai1	chr11	59918274	59920164	1891	19377	59918515	60012697	+	overlapStart	-241	241	NearestLocation
246782	Atpaf2	chr11	60230303	60231608	1306	246782	60214126	60230601	-	overlapStart	298	298	NearestLocation
268420	Alkbh5	chr11	60350896	60352607	1712	268420	60351185	60372014	+	overlapStart	-289	289	NearestLocation
16897	Llgl1	chr11	60513014	60513754	741	16897	60513192	60527690	+	overlapStart	-178	178	NearestLocation
14248	Flii	chr11	60540246	60541049	804	14248	60527651	60540723	-	overlapStart	477	326	NearestLocation
216821	Tmem11	chr11	60691643	60692814	1172	216821	60677954	60692540	-	overlapStart	897	274	NearestLocation
24083	Natd1	chr11	60726737	60727536	800	24083	60715748	60727294	-	overlapStart	557	242	NearestLocation
16515	Kcnj12	chr11	60835392	60836574	1183	16515	60836066	60884633	+	overlapStart	-674	508	NearestLocation
216825	Usp22	chr11	60987650	60988728	1079	216825	60965283	60988561	-	overlapStart	911	167	NearestLocation
380701	Slc47a2	chr11	61155901	61156597	697	380701	61115133	61156362	-	overlapStart	461	235	NearestLocation
23939	Mapk7	chr11	61307093	61308377	1285	23939	61302314	61307710	-	overlapStart	617	617	NearestLocation
13855	Epn2	chr11	61392257	61393357	1101	13855	61330751	61393153	-	overlapStart	896	204	NearestLocation
69640	Fam83g	chr11	61497458	61498628	1171	69640	61497593	61523452	+	overlapStart	-135	135	NearestLocation
29869	Ulk2	chr11	61667743	61669045	1303	29869	61589100	61668594	-	overlapStart	851	451	NearestLocation
56697	Akap10	chr11	61743201	61744016	816	56697	61684809	61743728	-	overlapStart	527	288	NearestLocation
11541	Adora2b	chr11	62061793	62062837	1045	11541	62062486	62079954	+	overlapStart	-693	351	NearestLocation
69747	Zswim7	chr11	62094616	62095586	971	69747	62080726	62094897	-	overlapStart	281	281	NearestLocation
20185	Ncor1	chr11	62270108	62271430	1323	20185	62130192	62271308	-	overlapStart	1200	122	NearestLocation
73139	Cenpv	chr11	62351868	62353010	1143	73139	62338446	62352763	-	overlapStart	895	247	NearestLocation
100217426	Snord49b	chr11	62415959	62416732	774	100217426	62416588	62416650	+	includeFeature	-629	82	NearestLocation
216829	Mmgt2	chr11	62461467	62462681	1215	216829	62462166	62479861	+	overlapStart	-699	515	NearestLocation
18858	Pmp22	chr11	62945873	62946837	965	18858	62945012	62973048	+	inside	861	861	NearestLocation
54710	Hs3st3b1	chr11	63734589	63736019	1431	54710	63698195	63735786	-	overlapStart	1197	233	NearestLocation
654805	F930015N05Rik	chr11	64248453	64250330	1878	654805	64246637	64250176	-	overlapStart	1723	154	NearestLocation
216831	Arhgap44	chr11	64975734	64976641	908	216831	64815541	64976463	-	overlapStart	729	178	NearestLocation
26398	Map2k4	chr11	65600989	65602016	1028	26398	65501746	65601799	-	overlapStart	810	217	NearestLocation
237806	Dnah9	chr11	65981426	65982140	715	237806	65644826	65982053	-	overlapStart	627	87	NearestLocation
380702	Shisa6	chr11	66338744	66340586	1843	380702	66025227	66339628	-	overlapStart	884	884	NearestLocation
216835	Usp43	chr11	67735086	67736027	942	216835	67668025	67735655	-	overlapStart	569	372	NearestLocation
18208	Ntn1	chr11	68199206	68201060	1855	18208	68022866	68200328	-	overlapStart	1122	732	NearestLocation
77579	Myh10	chr11	68504698	68506120	1423	77579	68505417	68630126	+	overlapStart	-719	703	NearestLocation
71923	Borcs6	chr11	68872851	68874101	1251	71923	68873277	68875078	+	overlapStart	-426	426	NearestLocation
22318	Vamp2	chr11	68901720	68902608	889	22318	68902030	68905883	+	overlapStart	-310	310	NearestLocation
14919	Gucy2e	chr11	69049214	69049961	748	14919	69031619	69050524	-	inside	1310	563	NearestLocation
16499	Kcnab3	chr11	69139940	69140535	596	16499	69139760	69146543	+	inside	180	180	NearestLocation
80515	Chd3os	chr11	69153674	69154600	927	80515	69154271	69156149	+	overlapStart	-597	329	NearestLocation
216848	Chd3	chr11	69181550	69182882	1333	216848	69156775	69182928	-	inside	1378	46	NearestLocation
67020	Tmem88	chr11	69211657	69213690	2034	67020	69210018	69211736	-	overlapStart	79	79	NearestLocation
13643	Efnb3	chr11	69373191	69373981	791	13643	69367594	69373739	-	overlapStart	548	242	NearestLocation
11932	Atp1b2	chr11	69418273	69419434	1162	11932	69413252	69419462	-	inside	1189	28	NearestLocation
23879	Fxr2	chr11	69446175	69447166	992	23879	69446473	69466799	+	overlapStart	-298	298	NearestLocation
13681	Eif4a1	chr11	69484518	69485763	1246	13681	69480438	69485925	-	inside	1407	162	NearestLocation
80886	Senp3	chr11	69495090	69495760	671	80886	69486612	69495586	-	overlapStart	496	174	NearestLocation
21944	Tnfsf12	chr11	69508937	69509823	887	21944	69499742	69509600	-	overlapStart	663	223	NearestLocation
619441	Tnfsfm13	chr11	69508937	69509823	887	619441	69496079	69509600	-	overlapStart	663	223	NearestLocation
20020	Polr2a	chr11	69571561	69572603	1043	20020	69547912	69571725	-	overlapStart	164	164	NearestLocation
75580	Zbtb4	chr11	69579307	69580272	966	75580	69579414	69597528	+	overlapStart	-107	107	NearestLocation
14166	Fgf11	chr11	69613779	69615286	1508	14166	69610597	69615127	-	overlapStart	1348	159	NearestLocation
74341	G630025P09Rik	chr11	69617155	69617868	714	74341	69617171	69619540	+	overlapStart	-16	16	NearestLocation
216856	Nlgn2	chr11	69650005	69651654	1650	216856	69636625	69651286	-	overlapStart	1281	368	NearestLocation
216860	Neurl4	chr11	69715128	69715936	809	216860	69715380	69727324	+	overlapStart	-252	252	NearestLocation
56310	Gps2	chr11	69727404	69728165	762	56310	69727552	69730093	+	overlapStart	-148	148	NearestLocation
276770	Eif5a	chr11	69733724	69734947	1224	276770	69730214	69735460	-	inside	1736	513	NearestLocation
53422	Ybx2	chr11	69748785	69749852	1068	53422	69749401	69755101	+	overlapStart	-616	451	NearestLocation
54351	Elp5	chr11	69794123	69795261	1139	54351	69781727	69794737	-	overlapStart	614	524	NearestLocation
78246	Phf23	chr11	69808985	69811220	2236	78246	69809273	69813513	+	overlapStart	-288	288	NearestLocation
13385	Dlg4	chr11	69831736	69832579	844	13385	69832107	69859033	+	overlapStart	-371	371	NearestLocation
216867	Slc16a11	chr11	70027222	70029421	2200	216867	70027412	70029916	+	overlapStart	-190	190	NearestLocation
104457	0610010K14Rik	chr11	70052979	70053733	755	104457	70048706	70053332	-	overlapStart	353	353	NearestLocation
216869	Arrb2	chr11	70245740	70246523	784	216869	70246155	70254330	+	overlapStart	-415	368	NearestLocation
18806	Pld2	chr11	70353317	70354218	902	18806	70353666	70371612	+	overlapStart	-349	349	NearestLocation
50932	Mink1	chr11	70376067	70376968	902	50932	70376383	70427984	+	overlapStart	-316	316	NearestLocation
18643	Pfn1	chr11	70467037	70468916	1880	18643	70465349	70468152	-	overlapStart	1115	764	NearestLocation
13808	Eno3	chr11	70469067	70469852	786	13808	70470715	70476015	+	upstream	-1648	863	NearestLocation
216874	Camta2	chr11	70500727	70501622	896	216874	70482965	70501607	-	overlapStart	880	15	NearestLocation
103844	Inca1	chr11	70513632	70514602	971	103844	70501863	70513657	-	overlapStart	25	25	NearestLocation
193043	Zfp3	chr11	70577537	70578311	775	193043	70577949	70586431	+	overlapStart	-412	362	NearestLocation
54189	Rabep1	chr11	70658036	70658946	911	54189	70658265	70756607	+	overlapStart	-229	229	NearestLocation
12261	C1qbp	chr11	70796055	70796774	720	12261	70791348	70796528	-	overlapStart	473	246	NearestLocation
216877	Dhx33	chr11	70817299	70818166	868	216877	70797593	70817934	-	overlapStart	635	232	NearestLocation
216881	Wscd1	chr11	71564290	71564935	646	216881	71564205	71603148	+	inside	85	85	NearestLocation
327958	Pitpnm3	chr11	71948571	71949699	1129	327958	71861030	71949391	-	overlapStart	820	308	NearestLocation
276829	Smtnl2	chr11	72224604	72225519	916	276829	72203616	72225215	-	overlapStart	611	304	NearestLocation
216892	Spns2	chr11	72302145	72303824	1680	216892	72265140	72303406	-	overlapStart	1261	418	NearestLocation
67128	Ube2g1	chr11	72420539	72422320	1782	67128	72420763	72499983	+	overlapStart	-224	224	NearestLocation
195018	Zzef1	chr11	72609637	72610264	628	195018	72609728	72740622	+	overlapStart	-91	91	NearestLocation
53313	Atp2a3	chr11	72774378	72775111	734	53313	72774671	72806545	+	overlapStart	-293	293	NearestLocation
55984	Camkk1	chr11	72832133	72833332	1200	55984	72832510	72855567	+	overlapStart	-377	377	NearestLocation
66874	Ncbp3	chr11	72861214	72862032	819	66874	72861369	72897081	+	overlapStart	-155	155	NearestLocation
14841	Haspin	chr11	72951049	72952001	953	14841	72948986	72951796	-	overlapStart	747	205	NearestLocation
432582	Ccdc92b	chr11	74432605	74433728	1124	432582	74433107	74455018	+	overlapStart	-502	502	NearestLocation
74148	Cluh	chr11	74462852	74463814	963	74148	74462997	74484349	+	overlapStart	-145	145	NearestLocation
18472	Pafah1b1	chr11	74536839	74538266	1428	18472	74487451	74537886	-	overlapStart	1047	380	NearestLocation
17428	Mnt	chr11	74643776	74645932	2157	17428	74644426	74659227	+	overlapStart	-650	650	NearestLocation
97761	Sgsm2	chr11	74709743	74711076	1334	97761	74662766	74710582	-	overlapStart	839	494	NearestLocation
27364	Srr	chr11	74739040	74740078	1039	27364	74717530	74739300	-	overlapStart	260	260	NearestLocation
15248	Hic1	chr11	74981316	74982765	1450	15248	74978067	74983757	-	inside	2441	992	NearestLocation
387150	Mir132	chr11	74985821	74987370	1550	387150	74985977	74991135	+	overlapStart	-156	156	NearestLocation
237847	Rtn4rl1	chr11	75006678	75007908	1231	237847	75007495	75081264	+	overlapStart	-817	413	NearestLocation
237847	Rtn4rl1	chr11	75008256	75008909	654	237847	75007495	75081264	+	inside	761	761	NearestLocation
319822	Smyd4	chr11	75161540	75162246	707	319822	75161935	75219207	+	overlapStart	-395	311	NearestLocation
192652	Wdr81	chr11	75267628	75268457	830	192652	75254445	75268219	-	overlapStart	591	238	NearestLocation
280408	Rilp	chr11	75323679	75324411	733	280408	75323596	75326668	+	inside	83	83	NearestLocation
18738	Pitpna	chr11	75401387	75402353	967	18738	75401610	75442280	+	overlapStart	-223	223	NearestLocation
12928	Crk	chr11	75492573	75493496	924	12928	75492812	75519594	+	overlapStart	-239	239	NearestLocation
22627	Ywhae	chr11	75546207	75547494	1288	22627	75546389	75579343	+	overlapStart	-182	182	NearestLocation
13447	Doc2b	chr11	75608249	75610009	1761	13447	75582592	75609559	-	overlapStart	1310	450	NearestLocation
76566	Rflnb	chr11	75840373	75841844	1472	76566	75832697	75841284	-	overlapStart	911	560	NearestLocation
18230	Nxn	chr11	76211611	76212957	1347	18230	76070728	76212643	-	overlapStart	1032	314	NearestLocation
12874	Cpd	chr11	76659651	76660757	1107	12874	76590710	76660510	-	overlapStart	859	247	NearestLocation
237860	Ssh2	chr11	77029329	77030203	875	237860	77029927	77269050	+	overlapStart	-598	276	NearestLocation
268445	Ankrd13b	chr11	77302504	77303711	1208	268445	77283989	77303180	-	overlapStart	676	531	NearestLocation
216963	Git1	chr11	77306408	77307595	1188	216963	77306914	77321276	+	overlapStart	-506	506	NearestLocation
67477	Abhd15	chr11	77328242	77329347	1106	67477	77328619	77352107	+	overlapStart	-377	377	NearestLocation
216965	Taok1	chr11	77420437	77421741	1305	216965	77342664	77421317	-	overlapStart	880	424	NearestLocation
68564	Nufip2	chr11	77499528	77501527	2000	68564	77499641	77531468	+	overlapStart	-113	113	NearestLocation
360013	Myo18a	chr11	77576530	77577474	945	360013	77576803	77679482	+	overlapStart	-273	273	NearestLocation
20370	Sez6	chr11	77744219	77745323	1105	20370	77744445	77792544	+	overlapStart	-226	226	NearestLocation
268448	Phf12	chr11	77795963	77798274	2312	268448	77796318	77844037	+	overlapStart	-355	355	NearestLocation
70451	Dhrs13	chr11	77845500	77846293	794	70451	77845815	77851366	+	overlapStart	-315	315	NearestLocation
22032	Traf4	chr11	77978458	77979408	951	22032	77971925	77979052	-	overlapStart	594	356	NearestLocation
19376	Rab34	chr11	78001836	78003178	1343	19376	78001929	78005695	+	overlapStart	-93	93	NearestLocation
72503	2610507B11Rik	chr11	78074919	78075962	1044	72503	78075256	78104127	+	overlapStart	-337	337	NearestLocation
276846	Pigs	chr11	78141769	78142432	664	276846	78141924	78156278	+	overlapStart	-155	155	NearestLocation
22248	Unc119	chr11	78156838	78157538	701	22248	78157024	78162658	+	overlapStart	-186	186	NearestLocation
195040	Tmem199	chr11	78325454	78326253	800	195040	78320557	78325670	-	overlapStart	216	216	NearestLocation
18099	Nlk	chr11	78510333	78511233	901	18099	78380670	78510927	-	overlapStart	594	306	NearestLocation
16706	Ksr1	chr11	78959417	78960171	755	16706	78828303	78959856	-	overlapStart	439	315	NearestLocation
18015	Nf1	chr11	79152791	79153998	1208	18015	79153394	79395111	+	overlapStart	-603	603	NearestLocation
268451	Rab11fip4	chr11	79404271	79405220	950	268451	79404714	79507514	+	overlapStart	-443	443	NearestLocation
387188	Mir193a	chr11	79524177	79525680	1504	387188	79525471	79525536	+	includeFeature	-1294	144	NearestLocation
52615	Suz12	chr11	79805842	79807439	1598	52615	79806608	79847625	+	overlapStart	-766	766	NearestLocation
54394	Crlf3	chr11	79893924	79894685	762	54394	79860001	79894457	-	overlapStart	533	228	NearestLocation
216991	Adap2	chr11	79967578	79968367	790	216991	79967664	79992426	+	overlapStart	-86	86	NearestLocation
59040	Rhot1	chr11	80022430	80023232	803	59040	80022557	80081409	+	overlapStart	-127	127	NearestLocation
246104	Rhbdl3	chr11	80113995	80115443	1449	246104	80114414	80169488	+	overlapStart	-419	419	NearestLocation
70591	5730455P16Rik	chr11	80191007	80191695	689	70591	80173994	80191517	-	overlapStart	510	178	NearestLocation
69077	Psmd11	chr11	80242015	80242814	800	69077	80242117	80285635	+	overlapStart	-102	102	NearestLocation
12569	Cdk5r1	chr11	80289886	80291725	1840	12569	80290548	80294681	+	overlapStart	-662	662	NearestLocation
338367	Myo1d	chr11	80592929	80593918	990	338367	80295629	80593527	-	overlapStart	598	391	NearestLocation
270893	Tmem132e	chr11	82202077	82203633	1557	270893	82202402	82259829	+	overlapStart	-325	325	NearestLocation
16882	Lig3	chr11	82594481	82595293	813	16882	82594637	82617776	+	overlapStart	-156	156	NearestLocation
67338	Rffl	chr11	82684199	82685050	852	67338	82617321	82684712	-	overlapStart	513	338	NearestLocation
276952	Rasl10b	chr11	83222793	83223765	973	276952	83222819	83234540	+	overlapStart	-26	26	NearestLocation
70439	Taf15	chr11	83286227	83287308	1082	70439	83286610	83320242	+	overlapStart	-383	383	NearestLocation
217030	Synrg	chr11	83777677	83778461	785	217030	83777930	83855581	+	overlapStart	-253	253	NearestLocation
107476	Acaca	chr11	83942562	83943315	754	107476	83943174	84215153	+	overlapStart	-612	141	NearestLocation
56321	Aatf	chr11	84326568	84327412	845	56321	84236358	84327003	-	overlapStart	435	409	NearestLocation
217038	Mrm1	chr11	84632355	84633258	904	217038	84626563	84633017	-	overlapStart	662	241	NearestLocation
217039	Ggnbp2	chr11	84682962	84684837	1876	217039	84645863	84684281	-	overlapStart	1319	556	NearestLocation
70325	Pigw	chr11	84693145	84694181	1037	70325	84689815	84693787	-	overlapStart	642	394	NearestLocation
237898	Usp32	chr11	84952868	84954098	1231	237898	84797990	84953457	-	overlapStart	589	589	NearestLocation
654810	Appbp2os	chr11	85047897	85048716	820	654810	85048668	85051806	+	overlapStart	-771	48	NearestLocation
53892	Ppm1d	chr11	85124600	85125433	834	53892	85124756	85160573	+	overlapStart	-156	156	NearestLocation
21385	Tbx2	chr11	85645522	85647101	1580	21385	85646117	85655450	+	overlapStart	-595	595	NearestLocation
327987	Med13	chr11	86170500	86171921	1422	327987	86079217	86171027	-	overlapStart	527	527	NearestLocation
72508	Rps6kb1	chr11	86357516	86358313	798	72508	86312513	86358309	-	overlapStart	793	4	NearestLocation
67300	Cltc	chr11	86570594	86571869	1276	67300	86508155	86570994	-	overlapStart	400	400	NearestLocation
77864	Ypel2	chr11	86806525	86807536	1012	77864	86749927	86807264	-	overlapStart	739	272	NearestLocation
68729	Trim37	chr11	86940214	86941206	993	68729	86940579	87034184	+	overlapStart	-365	365	NearestLocation
320472	Ppm1e	chr11	87171605	87172826	1222	320472	87040408	87172496	-	overlapStart	891	330	NearestLocation
327992	Hsf5	chr11	87430178	87431598	1421	327992	87430666	87473044	+	overlapStart	-488	488	NearestLocation
20922	Supt4a	chr11	87550696	87551309	614	20922	87551067	87557119	+	overlapStart	-371	242	NearestLocation
110809	Srsf1	chr11	87860763	87862369	1607	110809	87861173	87867259	+	overlapStart	-410	410	NearestLocation
22344	Vezf1	chr11	87881081	87882910	1830	22344	87881843	87898231	+	overlapStart	-762	762	NearestLocation
103841	Cuedc1	chr11	87912328	87913598	1271	103841	87912648	88007642	+	overlapStart	-320	320	NearestLocation
100504473	100504473	chr11	88578919	88580391	1473	100504473	88547268	88579581	-	overlapStart	662	662	NearestLocation
76626	Msi2	chr11	88578919	88580391	1473	76626	88152884	88579581	-	overlapStart	662	662	NearestLocation
11640	Akap1	chr11	88725263	88726308	1046	11640	88692106	88725900	-	overlapStart	637	408	NearestLocation
18121	Nog	chr11	89162513	89164871	2359	18121	89161952	89163873	-	overlapStart	1360	561	NearestLocation
217082	Hlf	chr11	90251946	90252626	681	217082	90197849	90252231	-	overlapStart	285	285	NearestLocation
20913	Stxbp4	chr11	90499236	90500128	893	20913	90337807	90499422	-	overlapStart	186	186	NearestLocation
103537	Mbtd1	chr11	93746275	93748206	1932	103537	93747420	93808298	+	overlapStart	-1145	786	NearestLocation
70834	Spag9	chr11	93857031	93858331	1301	70834	93857405	93987399	+	overlapStart	-374	374	NearestLocation
22057	Tob1	chr11	94071992	94073667	1676	22057	94072768	94076806	+	overlapStart	-776	776	NearestLocation
67684	Luc7l3	chr11	94182711	94183598	888	67684	94152453	94183225	-	overlapStart	514	373	NearestLocation
71452	Ankrd40	chr11	94188934	94190097	1164	71452	94189315	94203161	+	overlapStart	-381	381	NearestLocation
12291	Cacna1g	chr11	94334395	94335926	1532	12291	94269705	94335512	-	overlapStart	1117	414	NearestLocation
71889	Epn3	chr11	94360851	94361457	607	71889	94350913	94361288	-	overlapStart	437	169	NearestLocation
237926	Rsad1	chr11	94410197	94410723	527	237926	94401112	94410521	-	overlapStart	324	202	NearestLocation
98238	Lrrc59	chr11	94490880	94491490	611	98238	94491138	94506530	+	overlapStart	-258	258	NearestLocation
217119	Xylt2	chr11	94538101	94539020	920	217119	94525161	94538807	-	overlapStart	706	213	NearestLocation
217124	Ppp1r9b	chr11	94851980	94854542	2563	217124	94852526	94868212	+	overlapStart	-546	546	NearestLocation
217125	Samd14	chr11	94871126	94872025	900	217125	94871193	94887401	+	overlapStart	-67	67	NearestLocation
215512	Fam117a	chr11	95198093	95199156	1064	215512	95198332	95243186	+	overlapStart	-239	239	NearestLocation
104079	Nxph3	chr11	95374703	95376268	1566	104079	95371160	95375879	-	overlapStart	1176	389	NearestLocation
237928	Phospho1	chr11	95573864	95575098	1235	237928	95574322	95696429	+	overlapStart	-458	458	NearestLocation
140486	Igf2bp1	chr11	95865829	95869139	3311	140486	95818478	95867258	-	overlapStart	1429	1429	NearestLocation
27681	Snf8	chr11	95895998	95896555	558	27681	95896231	95908719	+	overlapStart	-233	233	NearestLocation
268470	Ube2z	chr11	95925956	95926921	966	268470	95908750	95926678	-	overlapStart	722	243	NearestLocation
15417	Hoxb9	chr11	96132758	96134290	1533	15417	96132644	96137907	+	inside	114	114	NearestLocation
15412	Hoxb4	chr11	96180000	96180732	733	15412	96179581	96182952	+	inside	419	419	NearestLocation
12412	Cbx1	chr11	96650310	96651055	746	12412	96650450	96669954	+	overlapStart	-140	140	NearestLocation
18023	Nfe2l1	chr11	96690697	96691499	803	18023	96678728	96691282	-	overlapStart	585	217	NearestLocation
78912	Sp2	chr11	96838296	96839133	838	78912	96814652	96839002	-	overlapStart	706	131	NearestLocation
57765	Tbx21	chr11	96975822	96976778	957	57765	96959321	96976645	-	overlapStart	823	133	NearestLocation
73174	Tbkbp1	chr11	97011587	97013285	1699	73174	96997485	97011026	-	upstream	-561	561	NearestLocation
16211	Kpnb1	chr11	97048127	97049998	1872	16211	97021024	97049206	-	overlapStart	1079	792	NearestLocation
19155	Npepps	chr11	97140804	97142319	1516	19155	97067171	97141890	-	overlapStart	1086	429	NearestLocation
192157	Socs7	chr11	97223195	97224873	1679	192157	97223865	97259856	+	overlapStart	-670	670	NearestLocation
56013	Srcin1	chr11	97434918	97437179	2262	56013	97370654	97436440	-	overlapStart	1522	739	NearestLocation
103551	Epop	chr11	97489440	97491414	1975	103551	97488701	97491030	-	overlapStart	1590	384	NearestLocation
246198	Mllt6	chr11	97524229	97525738	1510	246198	97524726	97546772	+	overlapStart	-497	497	NearestLocation
22658	Pcgf2	chr11	97559824	97560966	1143	22658	97550137	97561811	-	inside	1987	845	NearestLocation
22658	Pcgf2	chr11	97561213	97561991	779	22658	97550137	97561811	-	overlapStart	598	180	NearestLocation
108083	Pip4k2b	chr11	97605518	97606773	1256	108083	97576471	97606018	-	overlapStart	500	500	NearestLocation
16796	Lasp1	chr11	97660412	97661843	1432	16796	97660986	97700078	+	overlapStart	-574	574	NearestLocation
72324	Plxdc1	chr11	97847090	97848037	948	72324	97784551	97847760	-	overlapStart	670	277	NearestLocation
12295	Cacnb1	chr11	97883213	97884331	1119	12295	97864215	97883941	-	overlapStart	728	390	NearestLocation
19921	Rpl19	chr11	97887920	97888782	863	19921	97888024	97891807	+	overlapStart	-104	104	NearestLocation
217154	Stac2	chr11	97913427	97914927	1501	217154	97897938	97914776	-	overlapStart	1349	151	NearestLocation
72194	Fbxl20	chr11	98010215	98012011	1797	72194	97943868	98011477	-	overlapStart	1262	534	NearestLocation
19014	Med1	chr11	98054072	98054662	591	19014	98013469	98054607	-	overlapStart	535	55	NearestLocation
69131	Cdk12	chr11	98064020	98065055	1036	69131	98064619	98139845	+	overlapStart	-599	436	NearestLocation
18013	Neurod2	chr11	98188101	98190641	2541	18013	98186731	98190959	-	inside	2858	318	NearestLocation
19049	Ppp1r1b	chr11	98209625	98210393	769	19049	98210052	98219109	+	overlapStart	-427	341	NearestLocation
13866	Erbb2	chr11	98273537	98274730	1194	13866	98273798	98299030	+	overlapStart	-261	261	NearestLocation
66612	Ormdl3	chr11	98447915	98448624	710	66612	98442608	98448559	-	overlapStart	644	65	NearestLocation
21833	Thra	chr11	98602003	98604216	2214	21833	98603187	98630320	+	overlapStart	-1184	1029	NearestLocation
74026	Msl1	chr11	98655923	98658046	2124	74026	98657083	98669173	+	overlapStart	-1160	963	NearestLocation
100037262	Gm12359	chr11	98670756	98671679	924	100037262	98659623	98671403	-	overlapStart	647	276	NearestLocation
268480	Rapgefl1	chr11	98697943	98699134	1192	268480	98698099	98714319	+	overlapStart	-156	156	NearestLocation
68524	Wipf2	chr11	98724780	98725669	890	68524	98724912	98766892	+	overlapStart	-132	132	NearestLocation
19401	Rara	chr11	98798762	98799747	986	19401	98799010	98836256	+	overlapStart	-248	248	NearestLocation
353155	Gjd3	chr11	98843394	98844270	877	353155	98843494	98844330	-	overlapEnd	936	60	NearestLocation
16010	Igfbp4	chr11	98902178	98903148	971	16010	98902574	98913957	+	overlapStart	-396	396	NearestLocation
57376	Smarce1	chr11	99091312	99092405	1094	57376	99070362	99092331	-	overlapStart	1019	74	NearestLocation
20918	Eif1	chr11	100181130	100181964	835	20918	100181310	100183410	+	overlapStart	-180	180	NearestLocation
15114	Hap1	chr11	100216497	100217768	1272	15114	100208641	100217455	-	overlapStart	958	313	NearestLocation
16480	Jup	chr11	100258365	100259195	831	16480	100231933	100259053	-	overlapStart	688	142	NearestLocation
66180	P3h4	chr11	100275126	100276318	1193	66180	100270064	100276133	-	overlapStart	1007	185	NearestLocation
56354	Dnajc7	chr11	100480460	100481184	725	56354	100444150	100481482	-	inside	1022	298	NearestLocation
14534	Kat2a	chr11	100573209	100573894	686	14534	100566060	100573781	-	overlapStart	572	113	NearestLocation
20851	Stat5b	chr11	100711262	100712533	1272	20851	100642045	100711899	-	overlapStart	637	634	NearestLocation
20850	Stat5a	chr11	100721530	100722262	733	20850	100720665	100746483	+	inside	865	865	NearestLocation
27419	Naglu	chr11	100931231	100931894	664	27419	100931191	100938985	+	inside	40	40	NearestLocation
67998	Retreg3	chr11	100980559	100981438	880	67998	100957636	100981157	-	overlapStart	598	281	NearestLocation
14055	Ezh1	chr11	101087251	101087946	696	14055	101052429	101087764	-	overlapStart	513	182	NearestLocation
28084	Vps25	chr11	101107325	101108144	820	28084	101107648	101120860	+	overlapStart	-323	323	NearestLocation
54409	Ramp2	chr11	101107325	101108144	820	54409	101107648	101109564	+	overlapStart	-323	323	NearestLocation
69847	Wnk4	chr11	101121538	101122701	1164	69847	101121881	101138723	+	overlapStart	-343	343	NearestLocation
19192	Psme3	chr11	101177293	101178085	793	19192	101177565	101184844	+	overlapStart	-272	272	NearestLocation
217201	Rundc1	chr11	101286355	101287016	662	217201	101286399	101296979	+	overlapStart	-44	44	NearestLocation
26949	Vat1	chr11	101326510	101327669	1160	26949	101318224	101327513	-	overlapStart	1003	156	NearestLocation
18612	Etv4	chr11	101645465	101646671	1207	18612	101631056	101646624	-	overlapStart	1159	47	NearestLocation
72349	Dusp3	chr11	101845573	101846398	826	72349	101832458	101846105	-	overlapStart	532	293	NearestLocation
13384	Mpp3	chr11	101887660	101888460	801	13384	101860967	101888269	-	overlapStart	609	191	NearestLocation
50997	Mpp2	chr11	101948325	101948935	611	50997	101918331	101949829	-	inside	1504	894	NearestLocation
268490	Lsm12	chr11	102045847	102046758	912	268490	102024803	102046570	-	overlapStart	723	188	NearestLocation
15184	Hdac5	chr11	102090890	102091754	865	15184	102057061	102091486	-	overlapStart	596	268	NearestLocation
217218	Atxn7l3	chr11	102157063	102158869	1807	217218	102150614	102157943	-	overlapStart	880	880	NearestLocation
21429	Ubtf	chr11	102177819	102181072	3254	21429	102165874	102180410	-	overlapStart	2591	662	NearestLocation
51799	Rundc3a	chr11	102254431	102255286	856	51799	102254749	102263869	+	overlapStart	-318	318	NearestLocation
68066	Slc25a39	chr11	102268299	102269262	964	68066	102264295	102269137	-	overlapStart	838	125	NearestLocation
217219	Fam171a2	chr11	102307780	102309194	1415	217219	102298296	102308977	-	overlapStart	1197	217	NearestLocation
237943	Gpatch8	chr11	102416937	102417973	1037	237943	102337230	102417472	-	overlapStart	535	501	NearestLocation
57265	Fzd2	chr11	102465441	102467884	2444	57265	102465745	102469372	+	overlapStart	-304	304	NearestLocation
268491	Meioc	chr11	102526486	102527795	1310	268491	102526902	102543551	+	overlapStart	-416	416	NearestLocation
11488	Adam11	chr11	102622465	102623769	1305	11488	102622753	102641576	+	overlapStart	-288	288	NearestLocation
14615	Gjc1	chr11	102679631	102681109	1479	14615	102660792	102681000	-	overlapStart	1369	109	NearestLocation
23829	C1ql1	chr11	102807291	102808352	1062	23829	102800578	102807775	-	overlapStart	484	484	NearestLocation
68087	Dcakd	chr11	102878017	102878589	573	68087	102855370	102878461	-	overlapStart	444	128	NearestLocation
71059	Hexim2	chr11	102993368	102994566	1199	71059	102994653	103001222	+	upstream	-1285	87	NearestLocation
57778	Fmnl1	chr11	103031816	103032976	1161	57778	103032452	103060214	+	overlapStart	-636	524	NearestLocation
70559	70559	chr11	103224324	103225050	727	70559	103221051	103224698	-	overlapStart	374	352	NearestLocation
353047	Plekhm1	chr11	103273527	103274223	697	353047	103226406	103273978	-	overlapStart	451	245	NearestLocation
104582	Rprml	chr11	103510675	103511774	1100	104582	103510823	103511894	+	overlapStart	-148	120	NearestLocation
56494	Gosr2	chr11	103558576	103559406	831	56494	103538163	103559024	-	overlapStart	448	382	NearestLocation
12921	Crhr1	chr11	103993693	103995438	1746	12921	103994196	104036832	+	overlapStart	-503	503	NearestLocation
17762	Mapt	chr11	104092322	104093250	929	17762	104092750	104193407	+	overlapStart	-428	428	NearestLocation
76719	Kansl1	chr11	104329964	104331044	1081	76719	104194543	104330748	-	overlapStart	784	296	NearestLocation
16416	Itgb3	chr11	104468999	104469853	855	16416	104469314	104531785	+	overlapStart	-315	315	NearestLocation
73431	1700052K11Rik	chr11	105041786	105043963	2178	73431	105040335	105042747	-	overlapStart	961	961	NearestLocation
17534	Mrc2	chr11	105153327	105154680	1354	17534	105153960	105212459	+	overlapStart	-633	633	NearestLocation
632687	March10	chr11	105317719	105318326	608	632687	105222112	105318049	-	overlapStart	330	277	NearestLocation
77097	Tanc2	chr11	105450536	105451911	1376	77097	105451300	105790617	+	overlapStart	-764	611	NearestLocation
13056	Cyb561	chr11	105804951	105805928	978	13056	105795018	105805461	-	overlapStart	510	467	NearestLocation
11421	Ace	chr11	105828789	105829801	1013	11421	105829261	105851261	+	overlapStart	-472	472	NearestLocation
26406	Map3k3	chr11	105945462	105946901	1440	26406	105946216	106016748	+	overlapStart	-754	685	NearestLocation
67803	Limd2	chr11	106020568	106021977	1410	67803	106017570	106022043	-	inside	1475	66	NearestLocation
72047	Ddx42	chr11	106078118	106078774	657	72047	106078240	106110454	+	overlapStart	-122	122	NearestLocation
83796	Smarcd2	chr11	106133505	106134659	1155	83796	106124485	106134286	-	overlapStart	781	373	NearestLocation
78943	Ern1	chr11	106348305	106349314	1010	78943	106258934	106349110	-	overlapStart	805	204	NearestLocation
21763	Tex2	chr11	106473738	106474586	849	21763	106363453	106474244	-	overlapStart	506	342	NearestLocation
50776	Polg2	chr11	106640369	106640864	496	50776	106629518	106640851	-	overlapStart	482	13	NearestLocation
13207	Ddx5	chr11	106648883	106650726	1844	13207	106641670	106650179	-	overlapStart	1296	547	NearestLocation
66313	Smurf2	chr11	106781208	106782414	1207	66313	106681378	106782029	-	overlapStart	821	385	NearestLocation
16647	Kpna2	chr11	106860167	106861028	862	16647	106849943	106860839	-	overlapStart	672	189	NearestLocation
69066	1810010H24Rik	chr11	106888941	106889809	869	69066	106889537	106891756	+	overlapStart	-596	272	NearestLocation
207165	Bptf	chr11	106992485	106993848	1364	207165	106894395	106993236	-	overlapStart	751	612	NearestLocation
71795	Pitpnc1	chr11	107330156	107331550	1395	71795	107069206	107332034	-	inside	1878	484	NearestLocation
78455	Helz	chr11	107408042	107410020	1979	78455	107409274	107548257	+	overlapStart	-1232	746	NearestLocation
54377	Cacng4	chr11	107654865	107656436	1572	54377	107596094	107655778	-	overlapStart	913	658	NearestLocation
18750	Prkca	chr11	108204119	108205825	1707	18750	107794701	108205202	-	overlapStart	1083	623	NearestLocation
76380	Cep112	chr11	108286554	108287123	570	76380	108286580	108721929	+	overlapStart	-26	26	NearestLocation
12006	Axin2	chr11	108781290	108783735	2446	12006	108781663	108812095	+	overlapStart	-373	373	NearestLocation
14674	Gna13	chr11	109223731	109225009	1279	14674	109224108	109262683	+	overlapStart	-377	377	NearestLocation
74008	Arsg	chr11	109334232	109335622	1391	74008	109334688	109434643	+	overlapStart	-456	456	NearestLocation
19084	Prkar1a	chr11	109512086	109513301	1216	19084	109511822	109530962	+	inside	264	264	NearestLocation
217265	Abca5	chr11	110198580	110199288	709	217265	110130683	110199030	-	overlapStart	450	258	NearestLocation
217294	BC006965	chr11	112643045	112644809	1765	217294	112525241	112643290	-	overlapStart	245	245	NearestLocation
16834	Cog1	chr11	113510752	113511577	826	16834	113510843	113523715	+	overlapStart	-91	91	NearestLocation
28081	Fam104a	chr11	113544525	113545584	1060	28081	113522633	113545465	-	overlapStart	940	119	NearestLocation
56699	Cdc42ep4	chr11	113611979	113613148	1170	56699	113588164	113613129	-	overlapStart	1150	19	NearestLocation
237979	Sdk2	chr11	113927203	113928851	1649	237979	113642104	113927265	-	overlapStart	62	62	NearestLocation
70355	Gprc5c	chr11	114712701	114713805	1105	70355	114712846	114733931	+	overlapStart	-145	145	NearestLocation
14813	Grin2c	chr11	115127929	115128851	923	14813	115110483	115128557	-	overlapStart	628	294	NearestLocation
328035	Fads6	chr11	115158401	115159124	724	328035	115144680	115158978	-	overlapStart	577	146	NearestLocation
237988	Cdr2l	chr11	115243005	115243929	925	237988	115243230	115257446	+	overlapStart	-225	225	NearestLocation
71679	Atp5h	chr11	115281096	115282177	1082	71679	115277011	115281233	-	overlapStart	137	137	NearestLocation
15374	Jpt1	chr11	115374821	115375666	846	15374	115358667	115375684	-	inside	863	18	NearestLocation
170930	Sumo2	chr11	115396516	115397863	1348	170930	115384423	115397544	-	overlapStart	1028	319	NearestLocation
50529	Mrps7	chr11	115464709	115465935	1227	50529	115465465	115468938	+	overlapStart	-756	470	NearestLocation
14784	Grb2	chr11	115569184	115570254	1071	14784	115505458	115569911	-	overlapStart	727	343	NearestLocation
140721	Caskin2	chr11	115674391	115675503	1113	140721	115660666	115674906	-	overlapStart	515	515	NearestLocation
76265	Tsen54	chr11	115675735	115676796	1062	76265	115676024	115684416	+	overlapStart	-289	289	NearestLocation
15081	H3f3b	chr11	115885051	115885784	734	15081	115883275	115885818	-	inside	767	34	NearestLocation
217333	Trim47	chr11	115970779	115971929	1151	217333	115967140	115971330	-	overlapStart	551	551	NearestLocation
11430	Acox1	chr11	116059878	116060576	699	11430	116033202	116060359	-	overlapStart	481	217	NearestLocation
15223	Foxj1	chr11	116195411	116197172	1762	15223	116192018	116197704	-	inside	2293	532	NearestLocation
217340	Rnf157	chr11	116273552	116274903	1352	217340	116197659	116274346	-	overlapStart	794	557	NearestLocation
319370	Ubald2	chr11	116295323	116296308	986	319370	116295408	116300391	+	overlapStart	-85	85	NearestLocation
217342	Ube2o	chr11	116442014	116443055	1042	217342	116399067	116442761	-	overlapStart	747	294	NearestLocation
114886	Cygb	chr11	116514915	116515669	755	114886	116506909	116515627	-	overlapStart	712	42	NearestLocation
67622	Mxra7	chr11	116688712	116689442	731	67622	116664714	116689360	-	overlapStart	648	82	NearestLocation
74319	Mettl23	chr11	116703913	116705308	1396	74319	116704829	116711674	+	overlapStart	-916	479	NearestLocation
69900	Mfsd11	chr11	116713275	116715470	2196	69900	116714609	116736951	+	overlapStart	-1334	861	NearestLocation
268510	Mgat5b	chr11	116779792	116780909	1118	268510	116780177	116848258	+	overlapStart	-385	385	NearestLocation
74136	Sec14l1	chr11	116976106	116977101	996	74136	116976486	117020582	+	overlapStart	-380	380	NearestLocation
217351	Tnrc6c	chr11	117515207	117517117	1911	217351	117515603	117624753	+	overlapStart	-396	396	NearestLocation
217353	Tmc6	chr11	117641004	117641899	896	217353	117627299	117641997	-	inside	993	98	NearestLocation
20973	Syngr2	chr11	117670797	117671617	821	20973	117670981	117675600	+	overlapStart	-184	184	NearestLocation
71562	Afmid	chr11	117670797	117671617	821	71562	117670981	117701222	+	overlapStart	-184	184	NearestLocation
11799	Birc5	chr11	117710234	117711089	856	11799	117710551	117717057	+	overlapStart	-317	317	NearestLocation
12702	Socs3	chr11	117828585	117831241	2657	12702	117827401	117830680	-	overlapStart	2095	561	NearestLocation
74451	Pgs1	chr11	117848087	117848726	640	74451	117848171	117885325	+	overlapStart	-84	84	NearestLocation
19157	Cyth1	chr11	118109151	118110120	970	19157	118025480	118109906	-	overlapStart	755	214	NearestLocation
72344	Usp36	chr11	118151026	118151658	633	72344	118120967	118151558	-	overlapStart	532	100	NearestLocation
21858	Timp2	chr11	118215741	118216961	1221	21858	118162375	118216725	-	overlapStart	984	236	NearestLocation
12416	Cbx2	chr11	118883947	118885326	1380	12416	118884343	118892584	+	overlapStart	-396	396	NearestLocation
12418	Cbx4	chr11	118946673	118948161	1489	12418	118938885	118947551	-	overlapStart	878	610	NearestLocation
207607	Ccdc40	chr11	119089285	119090083	799	207607	119089886	119126526	+	overlapStart	-601	197	NearestLocation
192170	Eif4a3	chr11	119160801	119161944	1144	192170	119149677	119161357	-	overlapStart	556	556	NearestLocation
338371	Endov	chr11	119352525	119353264	740	338371	119352661	119372779	+	overlapStart	-136	136	NearestLocation
18164	Nptx1	chr11	119408242	119409496	1255	18164	119400033	119409134	-	overlapStart	892	362	NearestLocation
74370	Rptor	chr11	119464238	119465131	894	74370	119464309	119760905	+	overlapStart	-71	71	NearestLocation
108100	Baiap2	chr11	119803523	119805027	1505	108100	119804406	119868096	+	overlapStart	-883	621	NearestLocation
11302	Aatk	chr11	119907738	119909203	1466	11302	119868632	119908459	-	overlapStart	721	721	NearestLocation
12009	Cep131	chr11	119947585	119948645	1061	12009	119925744	119948141	-	overlapStart	556	504	NearestLocation
100042332	2810410L24Rik	chr11	120050767	120051540	774	100042332	120047964	120051170	-	overlapStart	403	370	NearestLocation
268515	Bahcc1	chr11	120094992	120096359	1368	268515	120094261	120153611	+	inside	731	731	NearestLocation
11465	Actg1	chr11	120209159	120210512	1354	11465	120207004	120209798	-	overlapStart	639	639	NearestLocation
217365	Nploc4	chr11	120298360	120299322	963	217365	120241112	120299014	-	overlapStart	654	308	NearestLocation
56282	Mrpl12	chr11	120345808	120346391	584	56282	120345983	120350068	+	overlapStart	-175	175	NearestLocation
27376	Slc25a10	chr11	120352930	120353796	867	27376	120353151	120362475	+	overlapStart	-221	221	NearestLocation
192173	Mcrip1	chr11	120410480	120411421	942	192173	120404202	120411041	-	overlapStart	561	380	NearestLocation
192662	Arhgdia	chr11	120442312	120443531	1220	192662	120438549	120442934	-	overlapStart	622	597	NearestLocation
66156	Anapc11	chr11	120459038	120460262	1225	66156	120459735	120469512	+	overlapStart	-697	527	NearestLocation
209011	Sirt7	chr11	120485683	120486490	808	209011	120479686	120486316	-	overlapStart	633	174	NearestLocation
17134	Mafg	chr11	120493903	120495128	1226	17134	120489667	120494861	-	overlapStart	958	267	NearestLocation
77583	Notum	chr11	120520946	120522737	1792	77583	120515103	120522151	-	overlapStart	1205	586	NearestLocation
68938	Aspscr1	chr11	120534106	120534848	743	68938	120534287	120570760	+	overlapStart	-181	181	NearestLocation
170758	Rac3	chr11	120582495	120583490	996	170758	120582782	120585283	+	overlapStart	-287	287	NearestLocation
19719	Rfng	chr11	120645174	120646319	1146	19719	120642059	120645518	-	overlapStart	344	344	NearestLocation
14104	Fasn	chr11	120684783	120686464	1682	14104	120667272	120685861	-	overlapStart	1078	603	NearestLocation
80879	Slc16a3	chr11	120809997	120810961	965	80879	120809798	120820314	+	inside	199	199	NearestLocation
104318	Csnk1d	chr11	120851637	120852811	1175	104318	120819779	120852647	-	overlapStart	1010	164	NearestLocation
68837	Foxk2	chr11	121120789	121122326	1538	68837	121120997	121171210	+	overlapStart	-208	208	NearestLocation
66840	Wdr45b	chr11	121214921	121215958	1038	66840	121188517	121215761	-	overlapStart	840	197	NearestLocation
210029	Metrnl	chr11	121563555	121564352	798	210029	121563741	121578703	+	overlapStart	-186	186	NearestLocation
74675	Ptchd3	chr11	121691396	121692017	622	74675	121691532	121705228	+	overlapStart	-136	136	NearestLocation
19325	Rab10	chr12	3309208	3310272	1065	19325	3247428	3309969	-	overlapStart	761	303	NearestLocation
100043040	1110002L01Rik	chr12	3426459	3427918	1460	100043040	3403883	3426747	-	overlapStart	288	288	NearestLocation
13528	Dtnb	chr12	3572040	3573119	1080	13528	3572391	3781398	+	overlapStart	-351	351	NearestLocation
13435	Dnmt3a	chr12	3806177	3808579	2403	13435	3806523	3914443	+	overlapStart	-346	346	NearestLocation
104111	Adcy3	chr12	4133072	4133850	779	104111	4133397	4213524	+	overlapStart	-325	325	NearestLocation
17977	Ncoa1	chr12	4482969	4484637	1669	17977	4247362	4484060	-	overlapStart	1091	577	NearestLocation
20403	Itsn2	chr12	4599538	4600603	1066	20403	4599814	4720758	+	overlapStart	-276	276	NearestLocation
14226	Fkbp1b	chr12	4847942	4848693	752	14226	4839980	4848401	-	overlapStart	459	292	NearestLocation
217379	Ubxn2a	chr12	4913683	4914600	918	217379	4885838	4914326	-	overlapStart	643	274	NearestLocation
320817	Atad2b	chr12	4923685	4924982	1298	320817	4924159	5054216	+	overlapStart	-474	474	NearestLocation
208439	Klhl29	chr12	5380803	5382962	2160	208439	5084274	5382488	-	overlapStart	1685	474	NearestLocation
11852	Rhob	chr12	8506165	8506893	729	11852	8504565	8506791	-	overlapStart	626	102	NearestLocation
80913	Pum2	chr12	8680635	8681816	1182	80913	8680940	8759389	+	overlapStart	-305	305	NearestLocation
20969	Sdc1	chr12	8777758	8779849	2092	20969	8778202	8800493	+	overlapStart	-444	444	NearestLocation
75516	Ttc32	chr12	9036689	9037335	647	75516	9036803	9043203	+	overlapStart	-114	114	NearestLocation
105014	Rdh14	chr12	10397456	10398249	794	105014	10397586	10402368	+	overlapStart	-130	130	NearestLocation
209334	Gen1	chr12	11272420	11273532	1113	209334	11247732	11272593	-	overlapStart	173	173	NearestLocation
18109	Mycn	chr12	12948204	12949231	1028	18109	12942899	12948642	-	overlapStart	438	438	NearestLocation
104721	Ddx1	chr12	13255474	13256131	658	104721	13226113	13255980	-	overlapStart	506	151	NearestLocation
217410	Trib2	chr12	15822240	15824043	1804	217410	15798533	15823591	-	overlapStart	1351	452	NearestLocation
268527	Greb1	chr12	16806889	16807949	1061	268527	16677421	16807692	-	overlapStart	803	257	NearestLocation
50496	E2f6	chr12	16817373	16818206	834	50496	16817771	16846548	+	overlapStart	-398	398	NearestLocation
19878	Rock2	chr12	16901025	16902489	1465	19878	16901784	16995080	+	overlapStart	-759	705	NearestLocation
18263	Odc1	chr12	17551353	17552422	1070	18263	17551679	17558308	+	overlapStart	-326	326	NearestLocation
53602	Hpcal1	chr12	17697315	17698329	1015	53602	17697620	17798732	+	overlapStart	-305	305	NearestLocation
211914	Asap2	chr12	21117069	21118515	1447	211914	21117617	21276032	+	overlapStart	-548	548	NearestLocation
54451	Cpsf3	chr12	21291669	21292291	623	54451	21292158	21320917	+	overlapStart	-489	133	NearestLocation
22630	Ywhaq	chr12	21422644	21423697	1054	22630	21396190	21423442	-	overlapStart	798	255	NearestLocation
195733	Grhl1	chr12	25256659	25257661	1003	195733	25257152	25302256	+	overlapStart	-493	493	NearestLocation
194655	Klf11	chr12	25335804	25336901	1098	194655	25336236	25347647	+	overlapStart	-432	432	NearestLocation
12879	Cys1	chr12	25365345	25366391	1047	12879	25350703	25366660	-	inside	1315	269	NearestLocation
20135	Rrm2	chr12	25392613	25393518	906	20135	25393119	25399011	+	overlapStart	-506	399	NearestLocation
67216	Mboat2	chr12	25515640	25517194	1555	67216	25516464	25645164	+	overlapStart	-824	730	NearestLocation
108089	Rnf144a	chr12	27099438	27100288	851	108089	26991663	27100121	-	overlapStart	683	167	NearestLocation
20666	Sox11	chr12	28025931	28028553	2623	20666	28019133	28027583	-	overlapStart	1652	970	NearestLocation
20115	Rps7	chr12	29320190	29320805	616	20115	29315712	29320818	-	inside	628	13	NearestLocation
69675	Pxdn	chr12	30622712	30623714	1003	69675	30622901	30702523	+	overlapStart	-189	189	NearestLocation
12033	Bcap29	chr12	32319142	32319910	769	12033	32280219	32319523	-	overlapStart	381	381	NearestLocation
73389	Hbp1	chr12	32633962	32635180	1219	73389	32611320	32635400	-	inside	1438	220	NearestLocation
19088	Prkar2b	chr12	32745427	32746476	1050	19088	32643342	32746144	-	overlapStart	717	332	NearestLocation
72123	Ccdc71l	chr12	33063275	33064850	1576	72123	33063654	33067808	+	overlapStart	-379	379	NearestLocation
59027	Nampt	chr12	33504920	33506123	1204	59027	33505200	33538234	+	overlapStart	-280	280	NearestLocation
19027	Sypl	chr12	33638614	33639595	982	19027	33638810	33664367	+	overlapStart	-196	196	NearestLocation
22160	Twist1	chr12	34641940	34643736	1797	22160	34642536	34644696	+	overlapStart	-596	596	NearestLocation
217463	Snx13	chr12	35731363	35732638	1276	217463	35731861	35832149	+	overlapStart	-498	498	NearestLocation
11622	Ahr	chr12	36219139	36219982	844	11622	36182651	36219661	-	overlapStart	522	321	NearestLocation
66109	Tspan13	chr12	36768552	36769227	676	66109	36741142	36769065	-	overlapStart	513	162	NearestLocation
217473	Ankmy2	chr12	36882843	36883807	965	217473	36883711	36923878	+	overlapStart	-868	96	NearestLocation
75847	Ispd	chr12	37108046	37108896	851	75847	37108106	37416031	+	overlapStart	-60	60	NearestLocation
11861	Arl4a	chr12	40763773	40765084	1312	11861	40732034	40764574	-	overlapStart	801	510	NearestLocation
238130	Dock4	chr12	41172414	41173415	1002	238130	41172640	41573075	+	overlapStart	-226	226	NearestLocation
93757	Immp2l	chr12	41750581	41751216	636	93757	41750677	43056573	+	overlapStart	-96	96	NearestLocation
27362	Dnajb9	chr12	45310431	45311372	942	27362	45306884	45311055	-	overlapStart	624	317	NearestLocation
67452	Pnpla8	chr12	45322488	45323384	897	67452	45322358	45414422	+	inside	130	130	NearestLocation
217517	Stxbp6	chr12	46174750	46175664	915	217517	45953473	46175470	-	overlapStart	720	194	NearestLocation
664883	Nova1	chr12	47919193	47920859	1667	664883	47795504	47919762	-	overlapStart	569	569	NearestLocation
15228	Foxg1	chr12	50483915	50486272	2358	15228	50483870	50495114	+	inside	45	45	NearestLocation
18760	Prkd1	chr12	51749575	51750585	1011	18760	51442219	51750210	-	overlapStart	635	375	NearestLocation
217558	G2e3	chr12	52448810	52449689	880	217558	52449217	52477973	+	overlapStart	-407	407	NearestLocation
12810	Coch	chr12	52693907	52695143	1237	12810	52694328	52706760	+	overlapStart	-421	421	NearestLocation
11782	Ap4s1	chr12	52791734	52793331	1598	11782	52791953	52839926	+	overlapStart	-219	219	NearestLocation
207304	Hectd1	chr12	52929651	52931211	1561	207304	52844709	52930523	-	overlapStart	872	688	NearestLocation
320487	Heatr5a	chr12	53071665	53072609	945	320487	52976860	53072308	-	overlapStart	643	301	NearestLocation
11855	Arhgap5	chr12	53604623	53605893	1271	11855	53604959	53668838	+	overlapStart	-336	336	NearestLocation
27386	Npas3	chr12	54348913	54349822	910	27386	54349664	55173162	+	overlapStart	-751	158	NearestLocation
112407	Egln3	chr12	55304247	55305034	788	112407	55279968	55304861	-	overlapStart	614	173	NearestLocation
104725	Sptssa	chr12	55757034	55757810	777	104725	55746361	55757559	-	overlapStart	525	251	NearestLocation
72183	Snx6	chr12	55896107	55896984	878	72183	55847344	55896649	-	overlapStart	542	335	NearestLocation
12632	Cfl2	chr12	55963374	55964251	878	12632	55959806	55963864	-	overlapStart	490	387	NearestLocation
217578	Baz1a	chr12	56085841	56087559	1719	217578	55993976	56087323	-	overlapStart	1482	236	NearestLocation
18035	Nfkbia	chr12	56592610	56593715	1106	18035	56590396	56593634	-	overlapStart	1024	81	NearestLocation
56856	Insm2	chr12	56699821	56701863	2043	56856	56699904	56703004	+	overlapStart	-83	83	NearestLocation
56784	Ralgapa1	chr12	56921232	56922296	1065	56784	56703886	56922154	-	overlapStart	922	142	NearestLocation
217588	Mbip	chr12	57446370	57446971	602	217588	57429294	57446881	-	overlapStart	511	90	NearestLocation
21869	Nkx2-1	chr12	57636328	57637355	1028	21869	57632924	57637895	-	inside	1567	540	NearestLocation
15375	Foxa1	chr12	58646347	58647326	980	15375	58641619	58647108	-	overlapStart	761	218	NearestLocation
78232	Trappc6b	chr12	60162014	60162735	722	78232	60144079	60162448	-	overlapStart	434	287	NearestLocation
18949	Pnn	chr12	60167603	60168549	947	18949	60167906	60175004	+	overlapStart	-303	303	NearestLocation
217615	217615	chr12	60231713	60232979	1267	217615	60230733	60291207	+	inside	980	980	NearestLocation
70611	Fbxo33	chr12	60319713	60321166	1454	70611	60301642	60320470	-	overlapStart	757	696	NearestLocation
217648	Gm527	chr12	66018575	66019530	956	217648	66018898	66025578	+	overlapStart	-323	323	NearestLocation
328108	Togaram1	chr12	66066691	66067396	706	328108	66066729	66123560	+	overlapStart	-38	38	NearestLocation
328110	Prpf39	chr12	66137201	66137905	705	328110	66137321	66164373	+	overlapStart	-120	120	NearestLocation
30795	Fkbp3	chr12	66174447	66175313	867	30795	66163419	66174925	-	overlapStart	478	388	NearestLocation
104806	Fancm	chr12	66176427	66177054	628	104806	66176593	66233045	+	overlapStart	-166	166	NearestLocation
320772	Mdga2	chr12	68322108	68323838	1731	320772	67567046	68323536	-	overlapStart	1428	302	NearestLocation
20090	Rps29	chr12	70259562	70260958	1397	20090	70258709	70260173	-	overlapStart	611	611	NearestLocation
66483	Rpl36al	chr12	70284603	70286110	1508	66483	70283721	70285054	-	overlapStart	451	451	NearestLocation
414085	9330151L19Rik	chr12	70297683	70299327	1645	414085	70298198	70300855	+	overlapStart	-515	515	NearestLocation
271005	Klhdc1	chr12	70342584	70343264	681	271005	70342819	70384948	+	overlapStart	-235	235	NearestLocation
69554	Klhdc2	chr12	70397475	70398230	756	69554	70397668	70411674	+	overlapStart	-193	193	NearestLocation
66244	Nemf	chr12	70457605	70458221	617	66244	70412530	70458153	-	overlapStart	548	68	NearestLocation
11845	Arf6	chr12	70472550	70474026	1477	11845	70473137	70476967	+	overlapStart	-587	587	NearestLocation
20663	Sos2	chr12	70782160	70783451	1292	20663	70684748	70782839	-	overlapStart	679	612	NearestLocation
217666	L2hgdh	chr12	70825503	70826313	811	217666	70791423	70825861	-	overlapStart	358	358	NearestLocation
399510	Map4k5	chr12	70993480	70994537	1058	399510	70904744	70994150	-	overlapStart	670	387	NearestLocation
64010	Sav1	chr12	71087377	71088600	1224	64010	71065999	71087989	-	overlapStart	612	611	NearestLocation
18080	Nin	chr12	71212045	71213246	1202	18080	71112422	71212912	-	overlapStart	867	334	NearestLocation
94090	Trim9	chr12	71447663	71448913	1251	94090	71345524	71448601	-	overlapStart	938	312	NearestLocation
319710	Frmd6	chr12	71925811	71927135	1325	319710	71926501	72003221	+	overlapStart	-690	634	NearestLocation
238247	Arid4a	chr12	72116896	72118282	1387	238247	72116954	72200338	+	overlapStart	-58	58	NearestLocation
30056	Timm9	chr12	72237048	72237691	644	30056	72224159	72237662	-	overlapStart	614	29	NearestLocation
59036	Dact1	chr12	72410454	72411565	1112	59036	72410871	72421094	+	overlapStart	-417	417	NearestLocation
238252	Gpr135	chr12	73170921	73172240	1320	238252	73170605	73171978	-	overlapStart	1057	262	NearestLocation
19042	Ppm1a	chr12	73861615	73863109	1495	19042	73862198	73895927	+	overlapStart	-583	583	NearestLocation
20474	Six4	chr12	74212783	74214383	1601	20474	74201246	74214232	-	overlapStart	1449	151	NearestLocation
238257	Tmem30b	chr12	74646497	74647708	1212	238257	74644101	74647382	-	overlapStart	885	326	NearestLocation
18755	Prkch	chr12	74685187	74686256	1070	18755	74686028	74879171	+	overlapStart	-841	228	NearestLocation
26932	Ppp2r5e	chr12	76696191	76697927	1737	26932	76551868	76697187	-	overlapStart	996	740	NearestLocation
81535	Sgpp1	chr12	76836071	76837047	977	81535	76815235	76836716	-	overlapStart	645	331	NearestLocation
319565	Syne2	chr12	76919017	76920216	1200	319565	76919305	77211915	+	overlapStart	-288	288	NearestLocation
238276	Akap5	chr12	77425595	77426204	610	238276	77425878	77435138	+	overlapStart	-283	283	NearestLocation
109929	Zbtb25	chr12	77469997	77472448	2452	109929	77449887	77470547	-	overlapStart	550	550	NearestLocation
15512	Hspa2	chr12	77505927	77506613	687	15512	77505163	77507923	+	inside	764	764	NearestLocation
263406	Plekhg3	chr12	77634103	77635035	933	263406	77634547	77680026	+	overlapStart	-444	444	NearestLocation
20741	Sptb	chr12	77810281	77811509	1229	20741	77681475	77811534	-	inside	1253	25	NearestLocation
104886	Rab15	chr12	77923137	77923864	728	104886	77898950	77923511	-	overlapStart	374	353	NearestLocation
17187	Max	chr12	78062218	78063178	961	17187	78038256	78063235	-	inside	1017	57	NearestLocation
53618	Fut8	chr12	78338847	78340720	1874	53618	78339112	78576974	+	overlapStart	-265	265	NearestLocation
268566	Gphn	chr12	79326624	79328750	2127	268566	79327642	79785756	+	overlapStart	-1018	1018	NearestLocation
56217	Mpp5	chr12	79849468	79850633	1166	56217	79849898	79941700	+	overlapStart	-430	430	NearestLocation
268567	Tmem229b	chr12	80107457	80108602	1146	268567	80062782	80108326	-	overlapStart	869	276	NearestLocation
211945	Plekhh1	chr12	80129844	80130721	878	211945	80130150	80182642	+	overlapStart	-306	306	NearestLocation
53612	Vti1b	chr12	80272917	80273787	871	53612	80257004	80273445	-	overlapStart	528	342	NearestLocation
69548	2310015A10Rik	chr12	81233280	81233990	711	69548	81221533	81233831	-	overlapStart	551	159	NearestLocation
109711	Actn1	chr12	81360348	81361777	1430	109711	81268529	81361358	-	overlapStart	1010	419	NearestLocation
320808	Dcaf5	chr12	81535790	81538085	2296	320808	81436834	81537588	-	overlapStart	1798	497	NearestLocation
108760	Galnt16	chr12	81619447	81620914	1468	108760	81619458	81704883	+	overlapStart	-11	11	NearestLocation
13877	Erh	chr12	81744291	81744868	578	13877	81735010	81744848	-	overlapStart	557	20	NearestLocation
380768	Ccdc177	chr12	81858360	81860704	2345	380768	81856434	81861702	-	inside	3342	998	NearestLocation
217684	Susd6	chr12	81891278	81892369	1092	217684	81891546	81981820	+	overlapStart	-268	268	NearestLocation
20384	Srsf5	chr12	82046598	82047447	850	20384	82046491	82051494	+	inside	107	107	NearestLocation
64075	Smoc1	chr12	82127675	82128301	627	64075	82127795	82287401	+	overlapStart	-120	120	NearestLocation
110893	Slc8a3	chr12	82433499	82434297	799	110893	82298902	82434167	-	overlapStart	668	130	NearestLocation
69480	Ttc9	chr12	82731694	82732852	1159	69480	82732356	82768538	+	overlapStart	-662	496	NearestLocation
338372	Map3k9	chr12	82881321	82882417	1097	338372	82815937	82882157	-	overlapStart	836	260	NearestLocation
54604	Pcnx	chr12	82960833	82962138	1306	54604	82961017	83101911	+	overlapStart	-184	184	NearestLocation
217692	Sipa1l1	chr12	83270173	83271616	1444	217692	83270407	83552771	+	overlapStart	-234	234	NearestLocation
50779	Rgs6	chr12	83717730	83718395	666	50779	83718025	84259799	+	overlapStart	-295	295	NearestLocation
70127	Dpf3	chr12	84827442	84828626	1185	70127	84314738	84828658	-	inside	1216	32	NearestLocation
217695	Zfyve1	chr12	84937577	84938246	670	217695	84887891	84938097	-	overlapStart	520	149	NearestLocation
19164	Psen1	chr12	85029068	85029693	626	19164	85029153	85076149	+	overlapStart	-85	85	NearestLocation
18222	Numb	chr12	85261942	85262977	1036	18222	85136389	85262808	-	overlapStart	866	169	NearestLocation
71952	Riox1	chr12	85291457	85292578	1122	71952	85291558	85293903	+	overlapStart	-101	101	NearestLocation
171210	Acot2	chr12	85328815	85329552	738	171210	85328811	85334825	+	inside	4	4	NearestLocation
171282	Acot4	chr12	85379240	85380059	820	171282	85379329	85385673	+	overlapStart	-89	89	NearestLocation
70481	Pnma1	chr12	85488955	85489603	649	70481	85487081	85489439	-	overlapStart	484	164	NearestLocation
238317	Elmsan1	chr12	85559213	85560173	961	238317	85490123	85559831	-	overlapStart	618	342	NearestLocation
52708	Zfp410	chr12	85657898	85658703	806	52708	85658068	85684674	+	overlapStart	-170	170	NearestLocation
72873	Bbof1	chr12	85749171	85750148	978	72873	85750018	85774730	+	overlapStart	-847	130	NearestLocation
627191	Syndig1l	chr12	86039250	86040140	891	627191	86018228	86039757	-	overlapStart	507	383	NearestLocation
56531	Ylpm1	chr12	86337223	86338060	838	56531	86337271	86411465	+	overlapStart	-48	48	NearestLocation
78920	Dlst	chr12	86451447	86452388	942	78920	86451783	86475795	+	overlapStart	-336	336	NearestLocation
217718	Nek9	chr12	86679669	86680516	848	217718	86640464	86680312	-	overlapStart	643	204	NearestLocation
14281	Fos	chr12	86814259	86815055	797	14281	86814851	86818219	+	overlapStart	-592	204	NearestLocation
81703	Jdp2	chr12	86939728	86940946	1219	81703	86940055	86980828	+	overlapStart	-327	327	NearestLocation
238330	Irf2bpl	chr12	88222738	88226154	3417	238330	88221653	88225764	-	overlapStart	3026	390	NearestLocation
382620	Tmed8	chr12	88540497	88541471	975	382620	88507192	88541179	-	overlapStart	682	292	NearestLocation
20773	Sptlc2	chr12	88728508	88729368	861	20773	88648839	88729180	-	overlapStart	672	188	NearestLocation
83602	Gtf2a1	chr12	92827332	92829141	1810	83602	92793702	92828927	-	overlapStart	1595	214	NearestLocation
14420	Galc	chr12	99496885	99497694	810	14420	99440510	99497547	-	overlapStart	662	147	NearestLocation
24000	Ptpn21	chr12	99975405	99976030	626	24000	99914951	99975615	-	overlapStart	210	210	NearestLocation
75553	Zc3h14	chr12	99984971	99985865	895	75553	99985178	100025984	+	overlapStart	-207	207	NearestLocation
319670	Eml5	chr12	100138923	100139812	890	319670	100024814	100139694	-	overlapStart	771	118	NearestLocation
71375	Foxn3	chr12	100801433	100802243	811	71375	100433304	100801792	-	overlapStart	359	359	NearestLocation
12313	Calm1	chr12	101437229	101439216	1988	12313	101437751	101448016	+	overlapStart	-522	522	NearestLocation
104718	Ttc7b	chr12	101758394	101759505	1112	104718	101538980	101759032	-	overlapStart	638	473	NearestLocation
68339	Ccdc88c	chr12	102266579	102267709	1131	68339	102149733	102267193	-	overlapStart	614	516	NearestLocation
68734	Ppp4r3a	chr12	102320761	102322303	1543	68734	102277619	102321912	-	overlapStart	1151	391	NearestLocation
74413	Tc2n	chr12	102956078	102956934	857	74413	102884775	102956712	-	overlapStart	634	222	NearestLocation
51786	Cpsf2	chr12	103213508	103214624	1117	51786	103214184	103244203	+	overlapStart	-676	440	NearestLocation
217835	Rin3	chr12	103520962	103521896	935	217835	103521284	103629064	+	overlapStart	-322	322	NearestLocation
27277	Golga5	chr12	103707131	103707908	778	27277	103707344	103736117	+	overlapStart	-213	213	NearestLocation
12652	Chga	chr12	103792825	103793844	1020	12652	103793179	103803237	+	overlapStart	-354	354	NearestLocation
217837	Itpk1	chr12	103942643	103943862	1220	217837	103806793	103943079	-	overlapStart	436	436	NearestLocation
64113	Moap1	chr12	103981685	103982370	686	64113	103978040	103981870	-	overlapStart	185	185	NearestLocation
238386	Btbd7	chr12	104115642	104116940	1299	238386	104022858	104116616	-	overlapStart	974	324	NearestLocation
170952	Prima1	chr12	104479944	104481152	1209	170952	104435118	104480356	-	overlapStart	412	412	NearestLocation
74521	Ppp4r4	chr12	104770207	104771572	1366	74521	104770775	104852042	+	overlapStart	-568	568	NearestLocation
192119	Dicer1	chr12	105989365	105990665	1301	192119	105925952	105990162	-	overlapStart	797	503	NearestLocation
94040	Clmn	chr12	106102656	106103632	977	94040	106001324	106103286	-	overlapStart	630	346	NearestLocation
212073	Syne3	chr12	106247732	106248435	704	212073	106168159	106248019	-	overlapStart	287	287	NearestLocation
66787	Gskip	chr12	106922774	106923927	1154	66787	106923562	106941267	+	overlapStart	-788	365	NearestLocation
18789	Papola	chr12	107022599	107023599	1001	18789	107022912	107077153	+	overlapStart	-313	313	NearestLocation
22367	Vrk1	chr12	107248283	107249043	761	22367	107248473	107315620	+	overlapStart	-190	190	NearestLocation
58208	Bcl11b	chr12	109240531	109242684	2154	58208	109148613	109241624	-	overlapStart	1093	1060	NearestLocation
52690	Setd3	chr12	109416546	109417680	1135	52690	109344641	109417494	-	overlapStart	948	186	NearestLocation
668158	Ccdc85c	chr12	109512245	109514395	2151	668158	109444555	109513627	-	overlapStart	1382	768	NearestLocation
214305	Hhipl1	chr12	109544262	109545054	793	214305	109544480	109566510	+	overlapStart	-218	218	NearestLocation
13116	Cyp46a1	chr12	109572281	109573004	724	13116	109572591	109600444	+	overlapStart	-310	310	NearestLocation
14026	Evl	chr12	109792499	109793825	1327	14026	109792930	109926725	+	overlapStart	-431	431	NearestLocation
22632	Yy1	chr12	110030284	110033065	2782	22632	110031521	110054842	+	overlapStart	-1237	1237	NearestLocation
212198	Wdr25	chr12	110132059	110132618	560	212198	110132482	110266662	+	overlapStart	-423	136	NearestLocation
380785	Begain	chr12	110305731	110306777	1047	380785	110270392	110306427	-	overlapStart	696	350	NearestLocation
13386	Dlk1	chr12	110691298	110692235	938	13386	110691033	110701546	+	inside	265	265	NearestLocation
100526515	Mir1247	chr12	111516090	111517707	1618	100526515	111516258	111516339	-	includeFeature	249	168	NearestLocation
13424	Dync1h1	chr12	111839468	111840345	878	13424	111839605	111905154	+	overlapStart	-137	137	NearestLocation
15519	Hsp90aa1	chr12	111933969	111934990	1022	15519	111929246	111934605	-	overlapStart	636	385	NearestLocation
69641	Wdr20	chr12	111976098	111977015	918	69641	111976159	112042448	+	overlapStart	-61	61	NearestLocation
72805	Zfp839	chr12	112088295	112089031	737	72805	112088489	112108208	+	overlapStart	-194	194	NearestLocation
67236	Cinp	chr12	112127207	112128051	845	67236	112110820	112127355	-	overlapStart	148	148	NearestLocation
74251	Ankrd9	chr12	112216729	112217523	795	74251	112213563	112217231	-	overlapStart	502	292	NearestLocation
217864	Rcor1	chr12	112276481	112278660	2180	217864	112278009	112351597	+	overlapStart	-1528	651	NearestLocation
22031	Traf3	chr12	112404223	112405344	1122	22031	112404759	112505359	+	overlapStart	-536	536	NearestLocation
217866	Cdc42bpb	chr12	112615039	112616546	1508	217866	112531183	112615929	-	overlapStart	890	617	NearestLocation
217869	Eif5	chr12	112775627	112777383	1757	217869	112776312	112784964	+	overlapStart	-685	685	NearestLocation
17169	Mark3	chr12	112812630	112813730	1101	17169	112812721	112894438	+	overlapStart	-91	91	NearestLocation
12709	Ckb	chr12	112908653	112909855	1203	12709	112907566	112910549	-	inside	1896	694	NearestLocation
68020	Apopt1	chr12	112950693	112951837	1145	68020	112951480	112993266	+	overlapStart	-787	357	NearestLocation
16593	Klc1	chr12	112996690	112997786	1097	16593	112997060	113044986	+	overlapStart	-370	370	NearestLocation
68520	Zfyve21	chr12	113052270	113052995	726	68520	113052481	113066287	+	overlapStart	-211	211	NearestLocation
21981	Ppp1r13b	chr12	113145654	113146885	1232	21981	113066669	113146266	-	overlapStart	612	612	NearestLocation
387199	Mir203	chr12	113368395	113369385	991	387199	113369091	113369166	+	includeFeature	-696	219	NearestLocation
668303	Kif26a	chr12	113384013	113385224	1212	668303	113384419	113419958	+	overlapStart	-406	406	NearestLocation
70435	Inf2	chr12	113826676	113827382	707	70435	113826995	113853768	+	overlapStart	-319	319	NearestLocation
11651	Akt1	chr12	113911682	113912856	1175	11651	113892032	113912487	-	overlapStart	805	369	NearestLocation
382639	Zbtb42	chr12	113916810	113917811	1002	382639	113917051	113920958	+	overlapStart	-241	241	NearestLocation
217882	Cep170b	chr12	113960082	113961342	1261	217882	113960385	113984802	+	overlapStart	-303	303	NearestLocation
217887	BC022687	chr12	114046874	114047869	996	217887	114047186	114054456	+	overlapStart	-312	312	NearestLocation
71963	Cdca4	chr12	114067010	114068202	1193	71963	114058446	114067634	-	overlapStart	624	568	NearestLocation
16450	Jag2	chr12	114166561	114168510	1950	16450	114146801	114167706	-	overlapStart	1145	804	NearestLocation
399566	Btbd6	chr12	114214536	114215392	857	399566	114214693	114217151	+	overlapStart	-157	157	NearestLocation
72308	Brf1	chr12	114238147	114239124	978	72308	114198073	114238832	-	overlapStart	685	292	NearestLocation
217893	Pacs2	chr12	114252242	114253225	984	217893	114252719	114312612	+	overlapStart	-477	477	NearestLocation
116870	Mta1	chr12	114335813	114337337	1525	116870	114336489	114375417	+	overlapStart	-676	676	NearestLocation
217935	Wdr60	chr12	117501047	117501765	719	217935	117445523	117501498	-	overlapStart	451	267	NearestLocation
52635	Esyt2	chr12	117519136	117520471	1336	52635	117519695	117629523	+	overlapStart	-559	559	NearestLocation
76044	Ncapg2	chr12	117643700	117644450	751	76044	117643875	117702004	+	overlapStart	-175	175	NearestLocation
19276	Ptprn2	chr12	117724004	117724859	856	19276	117724193	118516640	+	overlapStart	-189	189	NearestLocation
217946	Cdca7l	chr12	119081879	119082933	1055	217946	119082334	119117179	+	overlapStart	-455	455	NearestLocation
20688	Sp4	chr12	119539320	119541055	1736	20688	119473406	119539913	-	overlapStart	593	593	NearestLocation
14569	Gdi2	chr13	3536900	3538016	1117	14569	3537321	3565507	+	overlapStart	-421	421	NearestLocation
105203	Fam208b	chr13	3609607	3610572	966	105203	3565281	3610354	-	overlapStart	747	218	NearestLocation
56349	Net1	chr13	3916839	3917625	787	56349	3881809	3917466	-	overlapStart	627	159	NearestLocation
217980	Larp4b	chr13	9092855	9094090	1236	217980	9093151	9172336	+	overlapStart	-296	296	NearestLocation
208440	Dip2c	chr13	9275587	9276955	1369	208440	9275771	9668172	+	overlapStart	-184	184	NearestLocation
66505	Zmynd11	chr13	9762904	9764456	1553	66505	9684082	9764560	-	inside	1656	104	NearestLocation
20191	Ryr2	chr13	12198147	12199453	1307	20191	11645370	12199212	-	overlapStart	1065	241	NearestLocation
14706	Gng4	chr13	13876338	13877297	960	14706	13876806	13920162	+	overlapStart	-468	468	NearestLocation
97884	B3galnt2	chr13	14046746	14047486	741	97884	14046941	14091370	+	overlapStart	-195	195	NearestLocation
94246	Arid4b	chr13	14155941	14157168	1228	94246	14156059	14291870	+	overlapStart	-118	118	NearestLocation
14634	Gli3	chr13	15554694	15556520	1827	14634	15555068	15821858	+	overlapStart	-374	374	NearestLocation
66308	Mplkip	chr13	17787052	17787785	734	66308	17787247	17790939	+	overlapStart	-195	195	NearestLocation
69562	Cdk13	chr13	17894982	17897350	2369	69562	17807796	17896931	-	overlapStart	1949	419	NearestLocation
56044	Rala	chr13	18035376	18036663	1288	56044	17972409	18036051	-	overlapStart	675	612	NearestLocation
140580	Elmo1	chr13	20182035	20183631	1597	140580	20182465	20698394	+	overlapStart	-430	430	NearestLocation
19720	Trim27	chr13	21271736	21273094	1359	19720	21271828	21284726	+	overlapStart	-92	92	NearestLocation
93681	Zkscan8	chr13	21622444	21623179	736	93681	21605091	21622980	-	overlapStart	536	199	NearestLocation
68732	Carmil1	chr13	24372106	24373383	1278	68732	24104353	24372659	-	overlapStart	553	553	NearestLocation
79555	BC005537	chr13	24892608	24893910	1303	79555	24893526	24904768	+	overlapStart	-918	384	NearestLocation
66834	Acot13	chr13	24923049	24924173	1125	66834	24909824	24923358	-	overlapStart	309	309	NearestLocation
214579	Aldh5a1	chr13	25029003	25029633	631	214579	24999448	25029530	-	overlapStart	527	103	NearestLocation
380836	Mrs2	chr13	25111663	25112561	899	380836	25084352	25112248	-	overlapStart	585	313	NearestLocation
20677	Sox4	chr13	29043499	29045357	1859	20677	29042599	29045551	-	inside	2052	194	NearestLocation
13557	E2f3	chr13	30075511	30077552	2042	13557	29998444	30077932	-	inside	2421	380	NearestLocation
218121	Mboat1	chr13	30227932	30228693	762	218121	30228359	30338563	+	overlapStart	-427	334	NearestLocation
66694	Uqcrfs1	chr13	30636599	30637348	750	66694	30632181	30637185	-	overlapStart	586	163	NearestLocation
105352	Dusp22	chr13	30751504	30752352	849	105352	30751965	30803094	+	overlapStart	-461	387	NearestLocation
66482	Exoc2	chr13	31065425	31066181	757	66482	30905787	31065916	-	overlapStart	491	265	NearestLocation
15220	Foxq1	chr13	31649743	31650481	739	15220	31650039	31652843	+	overlapStart	-296	296	NearestLocation
15220	Foxq1	chr13	31650840	31652063	1224	15220	31650039	31652843	+	inside	801	780	NearestLocation
14238	Foxf2	chr13	31717180	31718122	943	14238	31717685	31723275	+	overlapStart	-505	437	NearestLocation
17300	Foxc1	chr13	31897954	31900636	2683	17300	31898515	31902504	+	overlapStart	-561	561	NearestLocation
218138	Gmds	chr13	32429829	32430766	938	218138	31911455	32430413	-	overlapStart	584	353	NearestLocation
78903	Wrnip1	chr13	32893871	32894923	1053	78903	32893899	32914479	+	overlapStart	-28	28	NearestLocation
19766	Ripk1	chr13	34094073	34094917	845	19766	34094266	34127039	+	overlapStart	-193	193	NearestLocation
73102	Slc22a23	chr13	34436201	34437601	1401	73102	34271027	34437051	-	overlapStart	850	550	NearestLocation
66895	Pxdc1	chr13	34743785	34745220	1436	66895	34719710	34744550	-	overlapStart	765	670	NearestLocation
19134	Prpf4b	chr13	34967268	34968121	854	19134	34967363	34997933	+	overlapStart	-95	95	NearestLocation
76487	Ppp1r3g	chr13	36060535	36061437	903	76487	36059775	36062257	+	inside	760	760	NearestLocation
380840	Lyrm4	chr13	36209069	36209883	815	380840	36070666	36209226	-	overlapStart	157	157	NearestLocation
68750	Rreb1	chr13	37917232	37919822	2591	68750	37917907	38043874	+	overlapStart	-675	675	NearestLocation
107513	Ssr1	chr13	38085360	38086193	834	107513	38058474	38086059	-	overlapStart	699	134	NearestLocation
109620	Dsp	chr13	38242869	38243921	1053	109620	38243163	38290446	+	overlapStart	-294	294	NearestLocation
12161	Bmp6	chr13	38437101	38438664	1564	12161	38437585	38591597	+	overlapStart	-484	484	NearestLocation
105245	Txndc5	chr13	38619611	38620539	929	105245	38592142	38620693	-	inside	1082	154	NearestLocation
108652	Slc35b3	chr13	39051982	39052687	706	108652	39024009	39052744	-	inside	762	57	NearestLocation
54326	Elovl2	chr13	41315230	41316181	952	54326	41277751	41315772	-	overlapStart	542	409	NearestLocation
108934	Smim13	chr13	41345008	41345888	881	108934	41345213	41371946	+	overlapStart	-205	205	NearestLocation
621976	Tmem170b	chr13	41700839	41702129	1291	621976	41701585	41736726	+	overlapStart	-746	544	NearestLocation
110521	Hivep1	chr13	42146747	42148321	1575	110521	42147390	42280395	+	overlapStart	-643	643	NearestLocation
328232	Gfod1	chr13	43398641	43399736	1096	328232	43290888	43399541	-	overlapStart	900	195	NearestLocation
70078	Nol7	chr13	43493469	43494199	731	70078	43493745	43498227	+	overlapStart	-276	276	NearestLocation
56705	Ranbp9	chr13	43575610	43577202	1593	56705	43498042	43576342	-	overlapStart	732	732	NearestLocation
76137	Mcur1	chr13	43655002	43655836	835	76137	43633775	43655560	-	overlapStart	558	276	NearestLocation
16468	Jarid2	chr13	44824942	44826651	1710	16468	44826207	45016346	+	overlapStart	-1265	444	NearestLocation
94245	Dtnbp1	chr13	45096821	45097718	898	94245	45017449	45097465	-	overlapStart	644	253	NearestLocation
218203	Mylip	chr13	45484762	45485799	1038	218203	45485111	45507309	+	overlapStart	-349	349	NearestLocation
20238	Atxn1	chr13	46058576	46060932	2357	20238	45650262	46060345	-	overlapStart	1769	587	NearestLocation
67252	Cap2	chr13	46597092	46598048	957	67252	46597272	46745650	+	overlapStart	-180	180	NearestLocation
97863	Fam8a1	chr13	46764675	46765752	1078	97863	46764891	46771142	+	overlapStart	-216	216	NearestLocation
218210	Nup153	chr13	46822335	46823517	1183	218210	46775271	46823218	-	overlapStart	883	299	NearestLocation
16553	Kif13a	chr13	47024520	47025810	1291	16553	46844457	47025087	-	overlapStart	567	567	NearestLocation
105193	Nhlrc1	chr13	47109613	47110526	914	105193	47107926	47110219	-	overlapStart	606	307	NearestLocation
22017	Tpmt	chr13	47138555	47140214	1660	22017	47118912	47138586	-	overlapStart	31	31	NearestLocation
110052	Dek	chr13	47200888	47202055	1168	110052	47180136	47201589	-	overlapStart	701	466	NearestLocation
15904	Id4	chr13	48356122	48357703	1582	15904	48356796	48359405	+	overlapStart	-674	674	NearestLocation
218232	Ptpdc1	chr13	48720558	48721579	1022	218232	48673241	48720942	-	overlapStart	384	384	NearestLocation
12022	Barx1	chr13	48757895	48758848	954	12022	48758405	48761876	+	overlapStart	-510	443	NearestLocation
18676	Phf2	chr13	48965257	48966905	1649	18676	48897119	48966254	-	overlapStart	997	651	NearestLocation
218236	Fam120a	chr13	49062593	49064143	1551	218236	48974586	49063197	-	overlapStart	604	604	NearestLocation
75607	Wnk2	chr13	49241880	49243653	1774	75607	49131671	49243383	-	overlapStart	1503	270	NearestLocation
18081	Ninj1	chr13	49282686	49283430	745	18081	49282916	49291620	+	overlapStart	-230	230	NearestLocation
68480	Card19	chr13	49310856	49311561	706	68480	49298320	49311395	-	overlapStart	539	166	NearestLocation
66336	Cenpp	chr13	49747725	49748496	772	66336	49559428	49748100	-	overlapStart	375	375	NearestLocation
77428	9430083A17Rik	chr13	51195574	51197158	1585	77428	51193107	51196096	-	overlapStart	522	522	NearestLocation
20418	Shc3	chr13	51662082	51663107	1026	20418	51526411	51662453	-	overlapStart	371	371	NearestLocation
75420	Secisbp2	chr13	51746793	51747516	724	75420	51747083	51779015	+	overlapStart	-290	290	NearestLocation
20354	Sema4d	chr13	51888143	51889260	1118	20354	51796617	51889013	-	overlapStart	870	247	NearestLocation
23882	Gadd45g	chr13	51940869	51941589	721	23882	51942044	51943843	+	upstream	-1175	455	NearestLocation
68203	Diras2	chr13	52625657	52626301	645	68203	52599744	52626205	-	overlapStart	548	96	NearestLocation
20963	Syk	chr13	52678210	52678983	774	20963	52678806	52744161	+	overlapStart	-596	177	NearestLocation
11992	Auh	chr13	53024449	53025274	826	11992	52930479	53025046	-	overlapStart	597	228	NearestLocation
18030	Nfil3	chr13	53075841	53076807	967	18030	53062578	53076408	-	overlapStart	567	399	NearestLocation
26564	Ror2	chr13	53380791	53381859	1069	26564	53204686	53381478	-	overlapStart	687	381	NearestLocation
14057	Sfxn1	chr13	54166966	54167703	738	14057	54167214	54203714	+	overlapStart	-248	248	NearestLocation
12890	Cplx2	chr13	54472600	54473893	1294	12890	54472713	54485278	+	overlapStart	-113	113	NearestLocation
319719	Simc1	chr13	54604879	54605899	1021	319719	54605166	54652651	+	overlapStart	-287	287	NearestLocation
56795	Arl10	chr13	54676329	54676905	577	56795	54676374	54682489	+	overlapStart	-45	45	NearestLocation
105239	Rnf44	chr13	54794675	54795987	1313	105239	54780760	54795321	-	overlapStart	646	646	NearestLocation
26913	Gprin1	chr13	54850430	54851509	1080	26913	54838034	54851030	-	overlapStart	600	479	NearestLocation
107448	Unc5a	chr13	55050009	55051497	1489	107448	55050793	55107379	+	overlapStart	-784	704	NearestLocation
20184	Uimc1	chr13	55201133	55201814	682	20184	55129241	55201656	-	overlapStart	523	158	NearestLocation
18193	Nsd1	chr13	55311230	55314221	2992	18193	55311143	55419686	+	inside	87	87	NearestLocation
66494	Prelid1	chr13	55422847	55423682	836	66494	55423416	55426633	+	overlapStart	-569	266	NearestLocation
17121	Mxd3	chr13	55430678	55431779	1102	17121	55426529	55431091	-	overlapStart	413	413	NearestLocation
26385	Grk6	chr13	55546334	55547309	976	26385	55546433	55562288	+	overlapStart	-99	99	NearestLocation
432763	Prr7	chr13	55565345	55566315	971	432763	55565628	55574516	+	overlapStart	-283	283	NearestLocation
56320	Dbn1	chr13	55588436	55589721	1286	56320	55574789	55589437	-	overlapStart	1001	284	NearestLocation
67399	Pdlim7	chr13	55613992	55615090	1099	67399	55597156	55614800	-	overlapStart	808	290	NearestLocation
212483	Fam193b	chr13	55671884	55672620	737	212483	55640677	55672481	-	overlapStart	597	139	NearestLocation
212880	Ddx46	chr13	55736325	55736966	642	212880	55736388	55782617	+	overlapStart	-63	63	NearestLocation
78521	B230219D22Rik	chr13	55794273	55795262	990	78521	55794485	55804861	+	overlapStart	-212	212	NearestLocation
72562	Pcbd2	chr13	55828368	55829047	680	72562	55828729	55878191	+	overlapStart	-361	318	NearestLocation
18740	Pitx1	chr13	55931701	55933372	1672	18740	55926415	55932786	-	overlapStart	1085	586	NearestLocation
26914	H2afy	chr13	56235926	56237234	1309	26914	56174983	56236911	-	overlapStart	985	323	NearestLocation
18014	Neurog1	chr13	56352457	56353957	1501	18014	56351860	56353524	-	overlapStart	1067	433	NearestLocation
57266	Cxcl14	chr13	56397168	56398235	1068	57266	56390006	56397912	-	overlapStart	744	323	NearestLocation
17129	Smad5	chr13	56804144	56805129	986	17129	56804371	56843739	+	overlapStart	-227	227	NearestLocation
77134	Hnrnpa0	chr13	58228494	58230808	2315	77134	58227240	58229917	-	overlapStart	1423	891	NearestLocation
56085	Ubqln1	chr13	58316193	58317237	1045	56085	58277517	58317014	-	overlapStart	821	223	NearestLocation
56278	Gkap1	chr13	58374669	58376253	1585	56278	58334712	58375549	-	overlapStart	880	704	NearestLocation
15387	Hnrnpk	chr13	58502544	58504710	2167	15387	58492600	58504704	-	overlapStart	2160	6	NearestLocation
18212	Ntrk2	chr13	58907702	58908495	794	18212	58907957	59231328	+	overlapStart	-255	255	NearestLocation
18212	Ntrk2	chr13	58908721	58909712	992	18212	58907957	59231328	+	inside	764	764	NearestLocation
67269	Agtpbp1	chr13	59658084	59658845	762	67269	59550896	59658680	-	overlapStart	596	165	NearestLocation
78689	Naa35	chr13	59686412	59687413	1002	78689	59686694	59736142	+	overlapStart	-282	282	NearestLocation
69046	Isca1	chr13	59870650	59871300	651	69046	59856776	59871150	-	overlapStart	500	150	NearestLocation
214290	Zcchc6	chr13	59923920	59924938	1019	214290	59873240	59924508	-	overlapStart	588	430	NearestLocation
14451	Gas1	chr13	60276916	60279008	2093	14451	60275766	60278896	-	overlapStart	1980	112	NearestLocation
69635	Dapk1	chr13	60703001	60703909	909	69635	60703308	60864547	+	overlapStart	-307	307	NearestLocation
19206	Ptch1	chr13	63665744	63668031	2288	19206	63609644	63666828	-	overlapStart	1084	1084	NearestLocation
238673	Zfp367	chr13	64253441	64255131	1691	238673	64234365	64254507	-	overlapStart	1066	624	NearestLocation
56541	Habp4	chr13	64263060	64264066	1007	56541	64263174	64287845	+	overlapStart	-114	114	NearestLocation
218294	Cdc14b	chr13	64375436	64376491	1056	218294	64290580	64376296	-	overlapStart	860	195	NearestLocation
19210	Ptdss1	chr13	67033653	67034617	965	19210	67033766	67099337	+	overlapStart	-113	113	NearestLocation
210044	Adcy2	chr13	69137792	69138622	831	210044	68758920	69138419	-	overlapStart	627	203	NearestLocation
210106	Papd7	chr13	69672250	69674124	1875	210106	69636837	69672742	-	overlapStart	492	492	NearestLocation
76980	Ube2ql1	chr13	69877359	69879002	1644	76980	69841710	69878775	-	overlapStart	1416	227	NearestLocation
218333	Ice1	chr13	70776145	70776734	590	218333	70727567	70776512	-	overlapStart	367	222	NearestLocation
16371	Irx1	chr13	72100275	72101600	1326	16371	72095680	72101171	-	overlapStart	896	429	NearestLocation
328287	Gm20554	chr13	72765743	72767138	1396	328287	72760914	72766012	-	overlapStart	269	269	NearestLocation
210992	Lpcat1	chr13	73604610	73605407	798	210992	73604831	73651986	+	overlapStart	-221	221	NearestLocation
218335	Clptm1l	chr13	73741294	73741935	642	218335	73741749	73758053	+	overlapStart	-455	186	NearestLocation
105246	Brd9	chr13	74074822	74075493	672	105246	74075286	74098343	+	overlapStart	-464	207	NearestLocation
80898	Erap1	chr13	74777118	74777913	796	80898	74777320	74829323	+	overlapStart	-202	202	NearestLocation
192657	Ell2	chr13	75844693	75845937	1245	192657	75844932	75909806	+	overlapStart	-239	239	NearestLocation
73296	Rhobtb3	chr13	76080596	76081702	1107	73296	76006985	76081272	-	overlapStart	676	430	NearestLocation
78771	Mctp1	chr13	76521417	76522850	1434	78771	76522409	77171071	+	overlapStart	-992	441	NearestLocation
13865	Nr2f1	chr13	78337461	78338987	1527	13865	78328236	78338243	-	overlapStart	782	744	NearestLocation
105171	Arrdc3	chr13	81022066	81022744	679	105171	81022683	81035303	+	overlapStart	-617	61	NearestLocation
319983	9330111N05Rik	chr13	81101864	81102522	659	319983	81103335	81265423	+	upstream	-1471	813	NearestLocation
110789	Adgrv1	chr13	81771730	81772622	893	110789	81234067	81772143	-	overlapStart	413	413	NearestLocation
67486	Polr3g	chr13	81849907	81850729	823	67486	81812836	81850012	-	overlapStart	105	105	NearestLocation
12626	Cetn3	chr13	81922210	81922985	776	12626	81922291	81936156	+	overlapStart	-81	81	NearestLocation
218397	Rasa1	chr13	85427948	85429392	1445	218397	85354304	85429091	-	overlapStart	1143	301	NearestLocation
13612	Edil3	chr13	88960912	88961632	721	13612	88961077	89462830	+	overlapStart	-165	165	NearestLocation
108138	Xrcc4	chr13	90229201	90229786	586	108138	89988519	90229213	-	overlapStart	12	12	NearestLocation
66970	Ssbp2	chr13	91599625	91602165	2541	66970	91600702	91845780	+	overlapStart	-1077	1077	NearestLocation
19418	Rasgrf2	chr13	92900964	92902208	1245	19418	92020012	92901449	-	overlapStart	485	485	NearestLocation
218440	Ankrd34b	chr13	93195720	93196926	1207	218440	93195924	93211613	+	overlapStart	-204	204	NearestLocation
218441	Zfyve16	chr13	93300283	93301315	1033	218441	93257704	93300765	-	overlapStart	482	482	NearestLocation
218442	Serinc5	chr13	93380790	93381777	988	218442	93381093	93481901	+	overlapStart	-303	303	NearestLocation
21828	Thbs4	chr13	93564403	93565137	735	21828	93521541	93564773	-	overlapStart	370	364	NearestLocation
100715	Papd4	chr13	93961842	93962505	664	100715	93917355	93962238	-	overlapStart	396	267	NearestLocation
26556	Homer1	chr13	94073552	94074747	1196	26556	94074450	94174917	+	overlapStart	-898	297	NearestLocation
57748	Jmy	chr13	94268337	94270212	1876	57748	94204157	94269644	-	overlapStart	1307	568	NearestLocation
11881	Arsb	chr13	94541327	94542294	968	11881	94541634	94712971	+	overlapStart	-307	307	NearestLocation
218454	Lhfpl2	chr13	94827281	94828186	906	218454	94827751	94965364	+	overlapStart	-470	435	NearestLocation
107767	Scamp1	chr13	95054740	95055993	1254	107767	94971388	95055786	-	overlapStart	1046	207	NearestLocation
11774	Ap3b1	chr13	95128679	95129577	899	11774	95128915	95336271	+	overlapStart	-236	236	NearestLocation
218460	Wdr41	chr13	95746160	95746791	632	218460	95746303	95793269	+	overlapStart	-143	143	NearestLocation
66549	Aggf1	chr13	96144724	96145426	703	66549	96120672	96145289	-	overlapStart	565	137	NearestLocation
544963	Iqgap2	chr13	96661232	96662368	1137	544963	96397132	96661877	-	overlapStart	645	491	NearestLocation
27015	Polk	chr13	97312381	97313526	1146	27015	97250644	97312440	-	overlapStart	59	59	NearestLocation
15357	Hmgcr	chr13	97440319	97441251	933	15357	97418919	97440891	-	overlapStart	572	360	NearestLocation
218476	Gcnt4	chr13	97694526	97695403	878	218476	97694644	97720869	+	overlapStart	-118	118	NearestLocation
13803	Enc1	chr13	98010645	98011844	1200	13803	98011060	98022995	+	overlapStart	-415	415	NearestLocation
110596	Arhgef28	chr13	98975681	98976782	1102	110596	98668550	98976394	-	overlapStart	713	388	NearestLocation
218490	Btf3	chr13	99086153	99087162	1010	218490	99079852	99086961	-	overlapStart	808	201	NearestLocation
15229	Foxd1	chr13	99124203	99126086	1884	15229	99124200	99126660	+	inside	3	3	NearestLocation
218503	Fcho2	chr13	99584361	99585597	1237	218503	99493361	99585404	-	overlapStart	1043	193	NearestLocation
238799	Tnpo1	chr13	99695731	99696916	1186	238799	99612036	99696339	-	overlapStart	608	577	NearestLocation
218506	Mrps27	chr13	100114190	100115059	870	218506	100114741	100185516	+	overlapStart	-551	318	NearestLocation
17755	Map1b	chr13	100284843	100285774	932	17755	100191419	100286557	-	inside	1714	783	NearestLocation
17755	Map1b	chr13	100285954	100286756	803	17755	100191419	100286557	-	overlapStart	603	199	NearestLocation
20365	Serf1	chr13	100877799	100878543	745	20365	100877974	100884188	+	overlapStart	-175	175	NearestLocation
23894	Gtf2h2	chr13	101262085	101262678	594	23894	101230185	101262564	-	overlapStart	479	114	NearestLocation
218518	Marveld2	chr13	101386354	101387084	731	218518	101365912	101386926	-	overlapStart	572	158	NearestLocation
19356	Rad17	chr13	101420814	101421788	975	19356	101387119	101421014	-	overlapStart	200	200	NearestLocation
69048	Slc30a5	chr13	101602780	101603538	759	69048	101572603	101603382	-	overlapStart	602	156	NearestLocation
18708	Pik3r1	chr13	102537039	102538839	1801	18708	102450718	102538172	-	overlapStart	1133	667	NearestLocation
328329	Mast4	chr13	104123709	104124978	1270	328329	103522569	104124572	-	overlapStart	863	406	NearestLocation
59079	Erbin	chr13	104710349	104711884	1536	59079	104608866	104710594	-	overlapStart	245	245	NearestLocation
218544	Sgtb	chr13	104899229	104900210	982	218544	104899870	104931521	+	overlapStart	-641	340	NearestLocation
52882	Rgs7bp	chr13	105844032	105845011	980	52882	105737233	105845010	-	overlapStart	978	1	NearestLocation
71816	Rnf180	chr13	106083728	106084750	1023	71816	105920655	106084565	-	overlapStart	837	185	NearestLocation
76582	Ipo11	chr13	107726488	107727104	617	76582	107584519	107726995	-	overlapStart	507	109	NearestLocation
66254	Dimt1	chr13	107737138	107737662	525	66254	107737209	107750304	+	overlapStart	-71	71	NearestLocation
100040322	3830408C21Rik	chr13	107811617	107812983	1367	100040322	107812650	107845577	+	overlapStart	-1033	333	NearestLocation
67263	Zswim6	chr13	108678510	108681796	3287	67263	108514697	108680258	-	overlapStart	1748	1538	NearestLocation
74559	Elovl7	chr13	109004182	109005151	970	74559	109004598	109077301	+	overlapStart	-416	416	NearestLocation
100316683	Mir1904	chr13	110692439	110693888	1450	100316683	110694017	110694096	+	upstream	-1578	129	NearestLocation
73274	Gpbp1	chr13	112278934	112281052	2119	73274	112215888	112280249	-	overlapStart	1315	803	NearestLocation
218613	Mier3	chr13	112475889	112477856	1968	218613	112476386	112508802	+	overlapStart	-497	497	NearestLocation
26401	Map3k1	chr13	112597981	112600099	2119	26401	112536643	112599191	-	overlapStart	1210	908	NearestLocation
16195	Il6st	chr13	113253799	113254837	1039	16195	113254278	113297068	+	overlapStart	-479	479	NearestLocation
19012	Plpp1	chr13	113590962	113592020	1059	19012	113591000	113657888	+	overlapStart	-38	38	NearestLocation
218630	Ccno	chr13	113777623	113778288	666	218630	113778010	113780986	+	overlapStart	-387	278	NearestLocation
622408	Mcidas	chr13	113783613	113784645	1033	622408	113784076	113790602	+	overlapStart	-463	463	NearestLocation
170625	Snx18	chr13	114407367	114409063	1697	170625	114382387	114408772	-	overlapStart	1405	291	NearestLocation
14313	Fst	chr13	115248525	115250911	2387	14313	115242470	115248938	-	overlapStart	413	413	NearestLocation
52552	Parp8	chr13	117812925	117814842	1918	52552	117643631	117814323	-	overlapStart	1398	519	NearestLocation
13723	Emb	chr13	118009272	118010115	844	13723	118009380	118063222	+	overlapStart	-108	108	NearestLocation
15165	Hcn1	chr13	118390992	118391959	968	15165	118391127	118769835	+	overlapStart	-135	135	NearestLocation
18115	Nnt	chr13	120197367	120198102	736	18115	120123124	120197945	-	overlapStart	578	157	NearestLocation
218693	Paip1	chr13	120216948	120218899	1952	218693	120217407	120249127	+	overlapStart	-459	459	NearestLocation
633640	Tmem267	chr13	120276800	120277731	932	633640	120276846	120284312	+	overlapStart	-46	46	NearestLocation
100040671	Gm2897	chr14	3049107	3049872	766	100040671	3049286	3077025	+	overlapStart	-179	179	NearestLocation
100038847	Gm10406	chr14	8147104	8148096	993	100038847	7838629	8147551	-	overlapStart	447	447	NearestLocation
100042149	Gm3696	chr14	8490707	8491775	1069	100042149	7915539	8491068	-	overlapStart	361	361	NearestLocation
218699	Pxk	chr14	8930405	8931293	889	218699	8930727	8997625	+	overlapStart	-322	322	NearestLocation
71393	Kctd6	chr14	9046223	9047308	1086	71393	9046662	9056083	+	overlapStart	-439	439	NearestLocation
19270	Ptprg	chr14	12385622	12387207	1586	19270	12386067	13074553	+	overlapStart	-445	445	NearestLocation
27062	Cadps	chr14	13654196	13655691	1496	27062	13205077	13655593	-	overlapStart	1397	98	NearestLocation
66231	Thoc7	chr14	14793160	14794458	1299	66231	14781528	14793739	-	overlapStart	579	579	NearestLocation
246103	Atxn7	chr14	14844857	14846129	1273	246103	14845005	14939815	+	overlapStart	-148	148	NearestLocation
66413	Psmd6	chr14	14952951	14953657	707	66413	14944699	14953418	-	overlapStart	467	239	NearestLocation
16188	Il3ra	chr14	15177876	15179762	1887	16188	15179009	15188004	+	overlapStart	-1133	753	NearestLocation
218756	Slc4a7	chr14	15535382	15536321	940	218756	15535539	15632457	+	overlapStart	-157	157	NearestLocation
59007	Ngly1	chr14	17081434	17082285	852	59007	17081828	17144440	+	overlapStart	-394	394	NearestLocation
21974	Top2b	chr14	17196994	17198559	1566	21974	17197720	17263301	+	overlapStart	-726	726	NearestLocation
21834	Thrb	chr14	18492613	18493954	1342	21834	18493474	18870602	+	overlapStart	-861	480	NearestLocation
353187	Nr1d2	chr14	19070627	19071972	1346	353187	19036570	19071620	-	overlapStart	993	352	NearestLocation
22194	Ube2e1	chr14	19163482	19164775	1294	22194	19115243	19164358	-	overlapStart	876	417	NearestLocation
218793	Ube2e2	chr14	19725634	19726807	1174	218793	19406091	19726141	-	overlapStart	507	507	NearestLocation
68045	Rtraf	chr14	20642495	20643239	745	68045	20630624	20643045	-	overlapStart	550	194	NearestLocation
19056	Ppp3cb	chr14	21364965	21365992	1028	19056	21318536	21365795	-	overlapStart	830	197	NearestLocation
73068	Fut11	chr14	21514050	21515035	986	73068	21514190	21520236	+	overlapStart	-140	140	NearestLocation
268721	Zswim8	chr14	21526436	21527437	1002	268721	21526774	21542840	+	overlapStart	-338	338	NearestLocation
17423	Ndst2	chr14	21553195	21554118	924	17423	21542952	21553784	-	overlapStart	589	334	NearestLocation
12325	Camk2g	chr14	21612166	21613699	1534	12325	21554097	21613310	-	overlapStart	1144	389	NearestLocation
22330	Vcl	chr14	21748233	21749077	845	22330	21748655	21852895	+	overlapStart	-422	422	NearestLocation
54169	Kat6b	chr14	22318226	22320770	2545	54169	22319076	22491355	+	overlapStart	-850	850	NearestLocation
67630	Samd8	chr14	22569643	22570616	974	67630	22569753	22617947	+	overlapStart	-110	110	NearestLocation
22334	Vdac2	chr14	22650248	22651081	834	22334	22650783	22665101	+	overlapStart	-535	298	NearestLocation
71228	Dlg5	chr14	25064016	25065343	1328	71228	24953175	25065142	-	overlapStart	1126	201	NearestLocation
328365	Zmiz1	chr14	26278321	26280893	2573	328365	26278778	26484195	+	overlapStart	-457	457	NearestLocation
71918	Zcchc24	chr14	26587750	26588962	1213	71918	26531126	26588342	-	overlapStart	592	592	NearestLocation
83997	Slmap	chr14	27353420	27354467	1048	83997	27232661	27354417	-	overlapStart	997	50	NearestLocation
72993	Appl1	chr14	27783046	27784034	989	72993	27732174	27783737	-	overlapStart	691	297	NearestLocation
171463	Il17rd	chr14	27852074	27853032	959	171463	27852187	27920472	+	overlapStart	-113	113	NearestLocation
218850	Fam208a	chr14	28241629	28243009	1381	218850	28242033	28296740	+	overlapStart	-404	404	NearestLocation
238988	Erc2	chr14	28435310	28436159	850	238988	28435628	29291723	+	overlapStart	-318	318	NearestLocation
12294	Cacna2d3	chr14	30534579	30536232	1654	12294	29718129	30535050	-	overlapStart	471	471	NearestLocation
21881	Tkt	chr14	31362242	31363032	791	21881	31362335	31387908	+	overlapStart	-93	93	NearestLocation
18753	Prkcd	chr14	31438129	31439632	1504	18753	31408540	31439394	-	overlapStart	1265	238	NearestLocation
54650	Sfmbt1	chr14	31528205	31529910	1706	54650	31528035	31635907	+	inside	170	170	NearestLocation
76485	Glt8d1	chr14	31814562	31815242	681	76485	31814579	31825627	+	overlapStart	-17	17	NearestLocation
30877	Gnl3	chr14	31832123	31832924	802	30877	31825619	31832275	-	overlapStart	152	152	NearestLocation
64652	Nisch	chr14	32019126	32020173	1048	64652	31984114	32020012	-	overlapStart	886	161	NearestLocation
71838	Phf7	chr14	32064052	32065128	1077	71838	32050882	32064404	-	overlapStart	352	352	NearestLocation
12339	Capn7	chr14	32149637	32150377	741	12339	32149910	32185169	+	overlapStart	-273	273	NearestLocation
24056	Sh3bp5	chr14	32248463	32249426	964	24056	32173066	32249219	-	overlapStart	756	207	NearestLocation
105522	Ankrd28	chr14	32642966	32644436	1471	105522	32513201	32643601	-	overlapStart	635	635	NearestLocation
53600	Timm23	chr14	33014820	33015650	831	53600	32993352	33015077	-	overlapStart	257	257	NearestLocation
239017	Ogdhl	chr14	33135024	33135621	598	239017	33135205	33161006	+	overlapStart	-181	181	NearestLocation
20508	Slc18a3	chr14	33277168	33278981	1814	20508	33275623	33278036	-	overlapStart	868	868	NearestLocation
107751	Prrxl1	chr14	33412516	33413099	584	107751	33412594	33462432	+	overlapStart	-78	78	NearestLocation
26419	Mapk8	chr14	34259586	34260805	1220	26419	34191084	34260344	-	overlapStart	758	461	NearestLocation
432839	Gprin2	chr14	35014315	35014905	591	432839	35007627	35014819	-	overlapStart	504	86	NearestLocation
75698	Fam35a	chr14	35123321	35124870	1550	75698	35050221	35123689	-	overlapStart	368	368	NearestLocation
12166	Bmpr1a	chr14	35315071	35316566	1496	12166	35224254	35315732	-	overlapStart	661	661	NearestLocation
218914	Wapl	chr14	35486867	35487737	871	218914	35487114	35559403	+	overlapStart	-247	247	NearestLocation
14803	Grid1	chr14	35632134	35634013	1880	14803	35633322	36394301	+	overlapStart	-1188	691	NearestLocation
72972	Ccser2	chr14	37781237	37782180	944	72972	37688122	37781950	-	overlapStart	713	230	NearestLocation
66092	Ghitm	chr14	37947998	37948526	529	66092	37933632	37948508	-	overlapStart	510	18	NearestLocation
18183	Nrg3	chr14	40285365	40287128	1764	18183	39182137	40286376	-	overlapStart	1011	752	NearestLocation
52588	Tspan14	chr14	41779621	41780517	897	52588	41719733	41780096	-	overlapStart	475	421	NearestLocation
70713	Gpr137c	chr14	45839238	45840246	1009	70713	45839392	45900651	+	overlapStart	-154	154	NearestLocation
50527	Ero1l	chr14	45937531	45938836	1306	50527	45902762	45938247	-	overlapStart	716	589	NearestLocation
56291	Styx	chr14	45970406	45971700	1295	56291	45970861	45996559	+	overlapStart	-455	455	NearestLocation
54342	Gnpnat1	chr14	46007935	46008811	877	54342	45996096	46008471	-	overlapStart	536	340	NearestLocation
218952	Fermt2	chr14	46149087	46150398	1312	218952	46078467	46149740	-	overlapStart	653	653	NearestLocation
114874	Ddhd1	chr14	46276565	46278268	1704	114874	46212849	46277818	-	overlapStart	1253	450	NearestLocation
12793	Cnih1	chr14	47407326	47408231	906	12793	47395242	47408032	-	overlapStart	706	199	NearestLocation
63985	Gmfb	chr14	47441518	47442075	558	63985	47427824	47441917	-	overlapStart	399	158	NearestLocation
74480	Samd4	chr14	47502080	47503566	1487	74480	47502640	47725492	+	overlapStart	-560	560	NearestLocation
14528	Gch1	chr14	47808192	47809148	957	14528	47773570	47809077	-	overlapStart	885	71	NearestLocation
218973	Wdhd1	chr14	47896229	47897194	966	218973	47860619	47896532	-	overlapStart	303	303	NearestLocation
78938	Fbxo34	chr14	48092114	48092969	856	78938	48092236	48151637	+	overlapStart	-122	122	NearestLocation
16709	Ktn1	chr14	48268481	48269827	1347	16709	48268986	48356239	+	overlapStart	-505	505	NearestLocation
93834	Peli2	chr14	48739802	48741625	1824	93834	48740544	48880558	+	overlapStart	-742	742	NearestLocation
218989	Tmem260	chr14	49065666	49066508	843	218989	49065803	49134834	+	overlapStart	-137	137	NearestLocation
105504	Exoc5	chr14	49685431	49686433	1003	105504	49631819	49686342	-	overlapStart	911	91	NearestLocation
70646	Naa30	chr14	49791459	49792990	1532	70646	49791902	49810706	+	overlapStart	-443	443	NearestLocation
75288	Slc35f4	chr14	50144888	50145618	731	75288	49918195	50145512	-	overlapStart	624	106	NearestLocation
219024	Tmem55b	chr14	51549948	51550899	952	219024	51545745	51550526	-	overlapStart	578	373	NearestLocation
268739	Arhgef40	chr14	52604009	52605029	1021	268739	52604508	52625922	+	overlapStart	-499	499	NearestLocation
69890	Zfp219	chr14	52639176	52640305	1130	69890	52625752	52640408	-	inside	1232	103	NearestLocation
114741	Supt16	chr14	52816348	52817385	1038	114741	52780094	52816914	-	overlapStart	566	471	NearestLocation
17387	Mmp14	chr14	55050507	55051601	1095	17387	55050441	55060095	+	inside	66	66	NearestLocation
65107	Lrp10	chr14	55082927	55083743	817	65107	55082984	55089128	+	overlapStart	-57	57	NearestLocation
219072	Haus4	chr14	55172783	55173372	590	219072	55160622	55173198	-	overlapStart	415	174	NearestLocation
16475	Ajuba	chr14	55195106	55196707	1602	16475	55186309	55196253	-	overlapStart	1147	454	NearestLocation
239096	Cdh24	chr14	55259768	55260651	884	239096	55250829	55260201	-	overlapStart	433	433	NearestLocation
239099	Homez	chr14	55482443	55483175	733	239099	55471574	55482995	-	overlapStart	552	180	NearestLocation
105651	Ppp1r3e	chr14	55495118	55496571	1454	105651	55491518	55496375	-	overlapStart	1257	196	NearestLocation
54196	Pabpn1	chr14	55512833	55513657	825	54196	55512980	55517764	+	overlapStart	-147	147	NearestLocation
59049	Slc22a17	chr14	55530819	55532103	1285	59049	55525141	55531969	-	overlapStart	1150	134	NearestLocation
13644	Efs	chr14	55544311	55545966	1656	13644	55535380	55545625	-	overlapStart	1314	341	NearestLocation
319984	Jph4	chr14	55733585	55734859	1275	319984	55725663	55735115	-	inside	1530	256	NearestLocation
268747	Carmil3	chr14	56109469	56110669	1201	268747	56109930	56127101	+	overlapStart	-461	461	NearestLocation
74140	Tm9sf1	chr14	56261946	56262825	880	74140	56254803	56262643	-	overlapStart	697	182	NearestLocation
56187	Rabggta	chr14	56340630	56341276	647	56187	56334714	56341094	-	overlapStart	464	182	NearestLocation
73181	Nfatc4	chr14	56443530	56446021	2492	73181	56443632	56452780	+	overlapStart	-102	102	NearestLocation
219094	Khnyn	chr14	56503570	56504167	598	219094	56503806	56517610	+	overlapStart	-236	236	NearestLocation
219105	Zmym5	chr14	57429777	57431760	1984	219105	57409425	57430553	-	overlapStart	776	776	NearestLocation
76007	Zmym2	chr14	57504110	57506166	2057	76007	57505490	57581416	+	overlapStart	-1380	676	NearestLocation
14611	Gja3	chr14	57676179	57677123	945	14611	57654497	57676782	-	overlapStart	603	341	NearestLocation
21821	Ift88	chr14	58042771	58043444	674	21821	58042908	58136773	+	overlapStart	-137	137	NearestLocation
239114	Il17d	chr14	58143397	58144774	1378	239114	58143666	58162003	+	overlapStart	-269	269	NearestLocation
57258	Xpo4	chr14	58283582	58284386	805	57258	58201108	58283793	-	overlapStart	211	211	NearestLocation
50523	Lats2	chr14	58363914	58365299	1386	50523	58260866	58364960	-	overlapStart	1046	339	NearestLocation
100526476	Mir3077	chr14	58416681	58417584	904	100526476	58417261	58417324	+	includeFeature	-580	260	NearestLocation
219114	Ska3	chr14	58444807	58445519	713	219114	58425398	58445000	-	overlapStart	193	193	NearestLocation
68514	Micu2	chr14	58617454	58618482	1029	68514	58535117	58618099	-	overlapStart	645	383	NearestLocation
71330	Rcbtb1	chr14	59819569	59820611	1043	71330	59820065	59856102	+	overlapStart	-496	496	NearestLocation
219134	Shisa2	chr14	60244023	60245395	1373	219134	60244118	60250497	+	overlapStart	-95	95	NearestLocation
71844	Nupl1	chr14	60869645	60870440	796	71844	60824121	60870215	-	overlapStart	570	225	NearestLocation
72125	Amer2	chr14	60997002	60998232	1231	72125	60997123	60999840	+	overlapStart	-121	121	NearestLocation
16648	Kpna3	chr14	62057817	62059029	1213	16648	61984023	62058784	-	overlapStart	967	245	NearestLocation
66674	Spryd7	chr14	62175055	62175984	930	66674	62153142	62175723	-	overlapStart	668	261	NearestLocation
668253	Dleu2	chr14	62299789	62301929	2141	668253	62221673	62301210	-	overlapStart	1421	719	NearestLocation
18130	Ints6	chr14	63378606	63380765	2160	18130	63295165	63379949	-	overlapStart	1343	816	NearestLocation
13030	Ctsb	chr14	63741221	63741802	582	13030	63741302	63764758	+	overlapStart	-81	81	NearestLocation
219148	Fam167a	chr14	64054771	64055629	859	219148	64055231	64084339	+	overlapStart	-460	398	NearestLocation
219149	Xkr6	chr14	64224845	64226615	1771	219149	64225367	64439247	+	overlapStart	-522	522	NearestLocation
54616	Extl3	chr14	65716326	65717164	839	54616	65670896	65716943	-	overlapStart	617	221	NearestLocation
14365	Fzd3	chr14	65880426	65881671	1246	14365	65811278	65881300	-	overlapStart	874	371	NearestLocation
380912	Zfp395	chr14	65976657	65978122	1466	380912	65977513	66017767	+	overlapStart	-856	609	NearestLocation
52033	Pbk	chr14	66424674	66425391	718	52033	66424748	66436659	+	overlapStart	-74	74	NearestLocation
66854	Trim35	chr14	66915619	66916617	999	66854	66915862	66930261	+	overlapStart	-243	243	NearestLocation
432870	Gm5464	chr14	67487471	67488218	748	432870	67487687	67489842	+	overlapStart	-216	216	NearestLocation
239157	Pnma2	chr14	67528851	67530353	1503	239157	67530045	67538898	+	overlapStart	-1194	308	NearestLocation
12177	Bnip3l	chr14	67626878	67628078	1201	12177	67604077	67627714	-	overlapStart	836	364	NearestLocation
71978	Ppp2r2a	chr14	67690538	67691288	751	71978	67634508	67691266	-	overlapStart	728	22	NearestLocation
105440	Kctd9	chr14	68333910	68334892	983	105440	68334155	68360367	+	overlapStart	-245	245	NearestLocation
68813	Dock5	chr14	68551114	68552069	956	68813	68369985	68551629	-	overlapStart	515	440	NearestLocation
18040	Nefm	chr14	68742531	68743221	691	18040	68737602	68743061	-	overlapStart	530	160	NearestLocation
67712	Slc25a37	chr14	69902194	69903292	1099	67712	69859908	69903160	-	overlapStart	966	132	NearestLocation
94352	Loxl2	chr14	70008648	70009532	885	94352	70008936	70095641	+	overlapStart	-288	288	NearestLocation
105513	Chmp7	chr14	70131867	70132540	674	105513	70116786	70132377	-	overlapStart	510	163	NearestLocation
219158	Ccar2	chr14	70553013	70553671	659	219158	70537976	70553598	-	overlapStart	585	73	NearestLocation
19057	Ppp3cc	chr14	70688643	70689647	1005	19057	70617705	70689256	-	overlapStart	613	391	NearestLocation
213053	Slc39a14	chr14	70750735	70751414	680	213053	70703274	70751231	-	overlapStart	496	183	NearestLocation
12153	Bmp1	chr14	70919466	70920501	1036	12153	70874362	70920067	-	overlapStart	601	434	NearestLocation
65246	Xpo7	chr14	71165615	71166857	1243	65246	71054053	71166435	-	overlapStart	820	422	NearestLocation
14586	Gfra2	chr14	71289403	71290202	800	14586	71289937	71379645	+	overlapStart	-534	265	NearestLocation
319448	Fndc3a	chr14	73109049	73110321	1273	319448	72937760	73109810	-	overlapStart	761	511	NearestLocation
105670	Rcbtb2	chr14	73542651	73543559	909	105670	73542317	73607650	+	inside	334	334	NearestLocation
19645	Rb1	chr14	73724770	73726049	1280	19645	73595309	73725598	-	overlapStart	828	451	NearestLocation
16432	Itm2b	chr14	73784673	73785406	734	16432	73762039	73785078	-	overlapStart	405	328	NearestLocation
22070	Tpt1	chr14	76244624	76245928	1305	22070	76245063	76248110	+	overlapStart	-439	439	NearestLocation
21807	Tsc22d1	chr14	76813569	76816256	2688	21807	76814768	76907573	+	overlapStart	-1199	1199	NearestLocation
72661	Serp2	chr14	76955745	76956770	1026	72661	76932619	76956696	-	overlapStart	951	74	NearestLocation
108811	Ccdc122	chr14	77436057	77436914	858	108811	77436579	77512011	+	overlapStart	-522	335	NearestLocation
239188	Enox1	chr14	77556145	77557759	1615	239188	77556623	78121214	+	overlapStart	-478	478	NearestLocation
13709	Elf1	chr14	79880279	79882177	1899	13709	79881001	79982283	+	overlapStart	-722	722	NearestLocation
219249	Tdrd3	chr14	87815783	87817483	1701	219249	87816390	87945315	+	overlapStart	-607	607	NearestLocation
77744	Bora	chr14	99444731	99445679	949	77744	99445596	99473326	+	overlapStart	-865	83	NearestLocation
12224	Klf5	chr14	99697567	99698882	1316	12224	99697910	99712628	+	overlapStart	-343	343	NearestLocation
50933	Uchl3	chr14	102052892	102053735	844	50933	102053184	102095342	+	overlapStart	-292	292	NearestLocation
50789	Fbxl3	chr14	103497893	103498957	1065	50789	103479456	103498726	-	overlapStart	833	231	NearestLocation
105689	Mycbp2	chr14	103745255	103746140	886	105689	103512628	103746017	-	overlapStart	762	123	NearestLocation
105439	Slain1	chr14	104049165	104050544	1380	105439	104049460	104104016	+	overlapStart	-295	295	NearestLocation
74213	Rbm26	chr14	105575938	105576619	682	74213	105505976	105576544	-	overlapStart	606	75	NearestLocation
76273	Ndfip2	chr14	105657807	105658602	796	76273	105657890	105708515	+	overlapStart	-83	83	NearestLocation
24064	Spry2	chr14	106295919	106297423	1505	24064	106291164	106296036	-	overlapStart	117	117	NearestLocation
75409	Slitrk5	chr14	112074584	112075702	1119	75409	112074337	112082357	+	inside	247	247	NearestLocation
23888	Gpc6	chr14	117324519	117326198	1680	23888	117324537	118378751	+	overlapStart	-18	18	NearestLocation
58245	Gpr180	chr14	118535948	118537045	1098	58245	118536349	118563454	+	overlapStart	-401	401	NearestLocation
239273	Abcc4	chr14	119104768	119105854	1087	239273	118881914	119105441	-	overlapStart	673	413	NearestLocation
100037258	Dnajc3	chr14	119336669	119337961	1293	100037258	119337154	119380924	+	overlapStart	-485	485	NearestLocation
50787	Hs6st3	chr14	119536754	119538095	1342	50787	119537487	120269037	+	overlapStart	-733	608	NearestLocation
70572	Ipo5	chr14	121309549	121311124	1576	70572	121310416	121347266	+	overlapStart	-867	708	NearestLocation
223254	Farp1	chr14	121434333	121435629	1297	223254	121434796	121682948	+	overlapStart	-463	463	NearestLocation
223255	Stk24	chr14	121777389	121779079	1691	223255	121685563	121778452	-	overlapStart	1063	627	NearestLocation
105445	Dock9	chr14	122196530	122197158	629	105445	121941261	122196956	-	overlapStart	426	202	NearestLocation
65100	Zic5	chr14	122862752	122864464	1713	65100	122858382	122864880	-	inside	2128	416	NearestLocation
22772	Zic2	chr14	122873660	122875619	1960	22772	122874606	122879550	+	overlapStart	-946	946	NearestLocation
223267	Ggact	chr14	123311991	123312693	703	223267	123215445	123312387	-	overlapStart	396	306	NearestLocation
70551	Tmtc4	chr14	123381944	123382766	823	70551	123318197	123382483	-	overlapStart	539	283	NearestLocation
14600	Ghr	chr15	3532664	3533667	1004	14600	3267760	3533230	-	overlapStart	566	437	NearestLocation
106052	Fbxo4	chr15	3929075	3929788	714	106052	3913564	3929573	-	overlapStart	498	215	NearestLocation
414066	BC037032	chr15	3976307	3977443	1137	414066	3970111	3977406	-	overlapStart	1099	37	NearestLocation
105787	Prkaa1	chr15	5092953	5094524	1572	105787	5093861	5131899	+	overlapStart	-908	663	NearestLocation
78757	Rictor	chr15	6657534	6659498	1965	78757	6658381	6750400	+	overlapStart	-847	847	NearestLocation
16880	Lifr	chr15	7078956	7080214	1259	16880	7079572	7147489	+	overlapStart	-616	616	NearestLocation
14573	Gdnf	chr15	7760075	7761244	1170	14573	7761011	7787575	+	overlapStart	-936	233	NearestLocation
73692	2410089E03Rik	chr15	8118756	8119477	722	73692	8119106	8221158	+	overlapStart	-350	350	NearestLocation
68646	Nadk2	chr15	9000757	9002009	1253	68646	9001009	9040244	+	overlapStart	-252	252	NearestLocation
78244	Dnajc21	chr15	10399601	10400641	1041	78244	10376518	10400271	-	overlapStart	670	370	NearestLocation
75646	Rai14	chr15	10643554	10644753	1200	75646	10498733	10644386	-	overlapStart	832	367	NearestLocation
20024	Sub1	chr15	11924885	11925892	1008	20024	11911094	11925762	-	overlapStart	877	130	NearestLocation
22763	Zfr	chr15	12047157	12048892	1736	22763	12047606	12115205	+	overlapStart	-449	449	NearestLocation
268783	Mtmr12	chr15	12134599	12135512	914	268783	12134849	12201995	+	overlapStart	-250	250	NearestLocation
66629	Golph3	chr15	12251005	12252082	1078	66629	12251251	12281022	+	overlapStart	-246	246	NearestLocation
68070	Pdzd2	chr15	12669165	12669917	753	68070	12286809	12669679	-	overlapStart	514	238	NearestLocation
432939	Gm5468	chr15	25342516	25344100	1585	432939	25343947	25382173	+	overlapStart	-1431	153	NearestLocation
17909	Myo10	chr15	25552095	25553287	1193	17909	25552305	25743426	+	overlapStart	-210	210	NearestLocation
66270	Retreg1	chr15	25772708	25773586	879	66270	25773019	25903442	+	overlapStart	-311	311	NearestLocation
52521	Zfp622	chr15	25914219	25915158	940	52521	25914121	25928237	+	inside	98	98	NearestLocation
211147	March11	chr15	26237876	26239653	1778	211147	26238827	26339328	+	overlapStart	-951	826	NearestLocation
448987	Fbxl7	chr15	26824657	26825601	945	448987	26470214	26825319	-	overlapStart	662	282	NearestLocation
11732	Ank	chr15	27395856	27397012	1157	11732	27396432	27524662	+	overlapStart	-576	576	NearestLocation
432940	Otulin	chr15	27559882	27560726	845	432940	27535676	27560448	-	overlapStart	566	278	NearestLocation
223435	Trio	chr15	27953707	27956026	2320	223435	27660404	27955603	-	overlapStart	1896	423	NearestLocation
18163	Ctnnd2	chr15	30101999	30103299	1301	18163	30102348	30959098	+	overlapStart	-349	349	NearestLocation
67434	Ankrd33b	chr15	31296773	31297725	953	67434	31221235	31297514	-	overlapStart	741	211	NearestLocation
223455	March6	chr15	31459742	31461370	1629	223455	31385654	31460792	-	overlapStart	1050	578	NearestLocation
20356	Sema5a	chr15	32174372	32175198	827	20356	32174568	32626096	+	overlapStart	-196	196	NearestLocation
239364	Tspyl5	chr15	33616873	33617754	882	239364	33613630	33617638	-	overlapStart	765	116	NearestLocation
67154	Mtdh	chr15	34012132	34013280	1149	67154	34012474	34072140	+	overlapStart	-342	342	NearestLocation
16539	Kcns2	chr15	34767034	34767884	851	16539	34767136	34772092	+	overlapStart	-102	102	NearestLocation
56274	Stk3	chr15	35084953	35085770	818	56274	34805254	35085561	-	overlapStart	608	209	NearestLocation
666173	Vps13b	chr15	35300885	35301691	807	666173	35301301	35860984	+	overlapStart	-416	390	NearestLocation
30945	Rnf19a	chr15	36212010	36213213	1204	30945	36169689	36212902	-	overlapStart	892	311	NearestLocation
68839	Ankrd46	chr15	36426082	36426668	587	68839	36407423	36426546	-	overlapStart	464	122	NearestLocation
18458	Pabpc1	chr15	36537611	36539605	1995	18458	36525413	36538728	-	overlapStart	1117	877	NearestLocation
22631	Ywhaz	chr15	36722119	36724112	1994	22631	36700017	36724293	-	inside	2174	181	NearestLocation
68036	Zfp706	chr15	36936434	36937765	1332	68036	36926782	36937157	-	overlapStart	723	608	NearestLocation
252973	Grhl2	chr15	37163582	37164387	806	252973	37162791	37293323	+	inside	791	791	NearestLocation
52589	Ncald	chr15	37721158	37722142	985	52589	37295930	37722183	-	inside	1025	41	NearestLocation
70790	Ubr5	chr15	38007344	38009017	1674	70790	37897083	38008608	-	overlapStart	1264	409	NearestLocation
21847	Klf10	chr15	38228553	38231474	2922	21847	38224168	38230462	-	overlapStart	1909	1012	NearestLocation
54375	Azin1	chr15	38447896	38449570	1675	54375	38417185	38449021	-	overlapStart	1125	549	NearestLocation
66335	Atp6v1c1	chr15	38591343	38592145	803	66335	38591659	38622199	+	overlapStart	-316	316	NearestLocation
14368	Fzd6	chr15	38837402	38838428	1027	14368	38837826	38869736	+	overlapStart	-424	424	NearestLocation
223499	Dcaf13	chr15	38943770	38944681	912	223499	38944420	38978401	+	overlapStart	-650	261	NearestLocation
116838	Rims2	chr15	39028427	39030948	2522	116838	39029878	39513486	+	overlapStart	-1451	1070	NearestLocation
239393	Lrp12	chr15	39774633	39776066	1434	239393	39702149	39775303	-	overlapStart	670	670	NearestLocation
22762	Zfpm2	chr15	40486244	40487322	1079	22762	40486588	40936138	+	overlapStart	-344	344	NearestLocation
170719	Oxr1	chr15	41278410	41279555	1146	170719	41279028	41692593	+	overlapStart	-618	527	NearestLocation
55960	Ebag9	chr15	44450510	44451485	976	55960	44450859	44472572	+	overlapStart	-349	349	NearestLocation
83925	Trps1	chr15	50720781	50722172	1392	83925	50486305	50721587	-	overlapStart	806	585	NearestLocation
19357	Rad21	chr15	51822418	51823482	1065	19357	51794150	51823306	-	overlapStart	888	176	NearestLocation
239435	Aard	chr15	51871668	51872397	730	239435	51871653	51877269	+	inside	15	15	NearestLocation
14042	Ext1	chr15	53177203	53178354	1152	14042	52899818	53177738	-	overlapStart	535	535	NearestLocation
105853	Mal2	chr15	54402600	54403302	703	105853	54402921	54434401	+	overlapStart	-321	321	NearestLocation
72107	Dscc1	chr15	54921553	54922319	767	72107	54907656	54922033	-	overlapStart	480	286	NearestLocation
387609	Zhx2	chr15	57526372	57527645	1274	387609	57526222	57671387	+	inside	150	150	NearestLocation
22770	Zhx1	chr15	57907032	57908618	1587	22770	57878558	57908044	-	overlapStart	1012	574	NearestLocation
75758	9130401M01Rik	chr15	57907032	57908618	1587	75758	57853814	57908044	-	overlapStart	1012	574	NearestLocation
70472	Atad2	chr15	57965934	57966970	1037	70472	57925602	57966637	-	overlapStart	703	333	NearestLocation
67731	Fbxo32	chr15	58046028	58046949	922	67731	58011634	58046433	-	overlapStart	405	405	NearestLocation
74868	Tmem65	chr15	58654295	58655717	1423	74868	58613824	58654982	-	overlapStart	687	687	NearestLocation
75841	Rnf139	chr15	58720123	58721159	1037	75841	58720784	58733945	+	overlapStart	-661	375	NearestLocation
211401	Mtss1	chr15	58912617	58914141	1525	211401	58772789	58913581	-	overlapStart	964	560	NearestLocation
20775	Sqle	chr15	59146096	59146983	888	20775	59146647	59162748	+	overlapStart	-551	336	NearestLocation
68501	Nsmce2	chr15	59205392	59205960	569	68501	59205753	59433239	+	overlapStart	-361	207	NearestLocation
211770	Trib1	chr15	59479052	59480248	1197	211770	59480209	59488654	+	overlapStart	-1157	39	NearestLocation
211770	Trib1	chr15	59480631	59481265	635	211770	59480209	59488654	+	inside	422	422	NearestLocation
399603	Fam84b	chr15	60655935	60656700	766	399603	60650551	60656635	-	overlapStart	700	65	NearestLocation
223601	Fam49b	chr15	63891310	63892441	1132	223601	63760649	63892010	-	overlapStart	700	431	NearestLocation
13196	Asap1	chr15	64213556	64214683	1128	13196	63920101	64214481	-	overlapStart	925	202	NearestLocation
76740	Efr3a	chr15	65618603	65619294	692	76740	65618603	65705374	+	inside	0	0	NearestLocation
110862	Kcnq3	chr15	66117334	66118700	1367	110862	65826477	66117786	-	overlapStart	452	452	NearestLocation
239510	Phf20l1	chr15	66408901	66409783	883	239510	66409134	66476817	+	overlapStart	-233	233	NearestLocation
17988	Ndrg1	chr15	66801111	66801834	724	17988	66760880	66801203	-	overlapStart	92	92	NearestLocation
20442	St3gal1	chr15	67008309	67009037	729	20442	66934437	67008444	-	overlapStart	135	135	NearestLocation
380993	Zfat	chr15	68089889	68090580	692	380993	67915300	68090418	-	overlapStart	529	162	NearestLocation
13992	Khdrbs3	chr15	68758594	68759530	937	13992	68758850	68931641	+	overlapStart	-256	256	NearestLocation
223604	Kcnk9	chr15	72377031	72378444	1414	223604	72342549	72376709	-	upstream	-322	322	NearestLocation
93696	Chrac1	chr15	72920647	72921489	843	93696	72920842	72925204	+	overlapStart	-195	195	NearestLocation
239528	Ago2	chr15	73014230	73016042	1813	239528	72932055	73015377	-	overlapStart	1147	665	NearestLocation
14083	Ptk2	chr15	73252865	73254032	1168	14083	73035535	73253710	-	overlapStart	845	322	NearestLocation
268816	Mroh5	chr15	73669583	73670520	938	268816	73591840	73670101	-	overlapStart	518	419	NearestLocation
268816	Mroh5	chr15	73670962	73671882	921	268816	73591840	73670101	-	upstream	-861	861	NearestLocation
107831	Adgrb1	chr15	74346523	74347896	1374	107831	74346626	74419894	+	overlapStart	-103	103	NearestLocation
66769	4933427E11Rik	chr15	74539428	74540078	651	66769	74539591	74540804	+	overlapStart	-163	163	NearestLocation
223626	Them6	chr15	74551276	74552280	1005	223626	74551664	74554803	+	overlapStart	-388	388	NearestLocation
23934	Ly6h	chr15	75396250	75397719	1470	23934	75383475	75397612	-	overlapStart	1362	107	NearestLocation
378435	Mafa	chr15	75576713	75579157	2445	378435	75577273	75578352	-	includeFeature	1639	560	NearestLocation
66656	Eef1d	chr15	75739386	75740962	1577	66656	75725230	75739770	-	overlapStart	384	384	NearestLocation
78834	Zfp623	chr15	75771113	75772014	902	78834	75771382	75779830	+	overlapStart	-269	269	NearestLocation
69020	Zfp707	chr15	75799311	75800102	792	69020	75799615	75806298	+	overlapStart	-304	304	NearestLocation
105782	Scrib	chr15	75899464	75900356	893	105782	75877616	75900160	-	overlapStart	696	196	NearestLocation
67959	Puf60	chr15	75910802	75911530	729	67959	75900612	75911376	-	overlapStart	574	154	NearestLocation
223649	Nrbp2	chr15	75921556	75922363	808	223649	75916024	75922056	-	overlapStart	500	307	NearestLocation
66168	Grina	chr15	76077198	76077836	639	66168	76077237	76080334	+	overlapStart	-39	39	NearestLocation
59053	Hgh1	chr15	76199131	76200252	1122	59053	76199328	76201841	+	overlapStart	-197	197	NearestLocation
20289	Scx	chr15	76287907	76288657	751	20289	76287868	76289898	+	inside	39	39	NearestLocation
12181	Bop1	chr15	76307584	76308385	802	12181	76283426	76307699	-	overlapStart	115	115	NearestLocation
170729	Scrt1	chr15	76352175	76353636	1462	170729	76346633	76352559	-	overlapStart	384	384	NearestLocation
73062	Ppp1r16a	chr15	76501826	76502522	697	73062	76502110	76525345	+	overlapStart	-284	284	NearestLocation
378937	Lrrc24	chr15	76552223	76553330	1108	378937	76545706	76552603	-	overlapStart	380	380	NearestLocation
223666	Arhgap39	chr15	76647893	76648900	1008	223666	76554415	76648600	-	overlapStart	707	300	NearestLocation
93686	Rbfox2	chr15	77136506	77137741	1236	93686	76909420	77137483	-	overlapStart	977	258	NearestLocation
17886	Myh9	chr15	77671553	77672766	1214	17886	77591019	77672545	-	overlapStart	992	221	NearestLocation
12300	Cacng2	chr15	77949653	77950851	1199	12300	77824053	77949710	-	overlapStart	57	57	NearestLocation
207393	Elfn2	chr15	78548302	78549681	1380	207393	78500437	78549201	-	overlapStart	899	480	NearestLocation
105844	Card10	chr15	78632609	78633747	1139	105844	78605566	78633472	-	overlapStart	863	275	NearestLocation
104445	Cdc42ep1	chr15	78672680	78673544	865	104445	78673077	78681332	+	overlapStart	-397	397	NearestLocation
106039	Gga1	chr15	78707504	78708623	1120	106039	78707620	78725015	+	overlapStart	-116	116	NearestLocation
57028	Pdxp	chr15	78744061	78745134	1074	57028	78744349	78749947	+	overlapStart	-288	288	NearestLocation
14958	H1f0	chr15	78857905	78859341	1437	14958	78858642	78860930	+	overlapStart	-737	699	NearestLocation
14429	Galr3	chr15	78873024	78873924	901	14429	78872315	78873988	+	inside	709	64	NearestLocation
223690	Ankrd54	chr15	78892783	78893475	693	223690	78883524	78893289	-	overlapStart	506	186	NearestLocation
27008	Micall1	chr15	78939005	78940285	1281	27008	78939413	78967331	+	overlapStart	-408	408	NearestLocation
17133	Maff	chr15	79177863	79178583	721	17133	79178108	79189506	+	overlapStart	-245	245	NearestLocation
223693	Tmem184b	chr15	79233104	79233876	773	223693	79191114	79233733	-	overlapStart	629	143	NearestLocation
27373	Csnk1e	chr15	79271864	79272842	979	27373	79248282	79272487	-	overlapStart	623	355	NearestLocation
16520	Kcnj4	chr15	79335562	79336689	1128	16520	79314144	79335671	-	overlapStart	109	109	NearestLocation
67040	Ddx17	chr15	79376348	79376978	631	67040	79358126	79377171	-	inside	823	193	NearestLocation
74158	Josd1	chr15	79517678	79518623	946	74158	79504680	79518302	-	overlapStart	624	321	NearestLocation
14904	Gtpbp1	chr15	79521226	79521972	747	14904	79521326	79551909	+	overlapStart	-100	100	NearestLocation
223697	Sun2	chr15	79572415	79573379	965	223697	79554500	79572960	-	overlapStart	545	419	NearestLocation
73340	Nptxr	chr15	79634123	79635494	1372	73340	79616781	79635139	-	overlapStart	1016	355	NearestLocation
494448	Cbx6	chr15	79663661	79665087	1427	494448	79654328	79664763	-	overlapStart	1102	324	NearestLocation
504193	Npcd	chr15	79663661	79665087	1427	504193	79616781	79664763	-	overlapStart	1102	324	NearestLocation
18591	Pdgfb	chr15	79844131	79845431	1301	18591	79826306	79845238	-	overlapStart	1107	193	NearestLocation
20972	Syngr1	chr15	79921381	79922311	931	20972	79921764	79949931	+	overlapStart	-383	383	NearestLocation
66513	Tab1	chr15	79963309	79963995	687	66513	79963584	79992132	+	overlapStart	-275	275	NearestLocation
17309	Mgat3	chr15	80003602	80004779	1178	17309	80004151	80045949	+	overlapStart	-549	549	NearestLocation
11911	Atf4	chr15	80085757	80086476	720	11911	80085614	80087971	+	inside	143	143	NearestLocation
239556	Cacna1i	chr15	80117535	80118958	1424	239556	80117668	80228722	+	overlapStart	-133	133	NearestLocation
213956	Fam83f	chr15	80501981	80502669	689	213956	80502277	80530855	+	overlapStart	-296	296	NearestLocation
213988	Tnrc6b	chr15	80541547	80542673	1127	213988	80541743	80771516	+	overlapStart	-196	196	NearestLocation
67638	4930483J18Rik	chr15	81020399	81021373	975	67638	81021283	81023193	+	overlapStart	-884	90	NearestLocation
70356	St13	chr15	81229595	81230308	714	70356	81195474	81230503	-	inside	908	195	NearestLocation
328572	Ep300	chr15	81415399	81417066	1668	328572	81416644	81482507	+	overlapStart	-1245	422	NearestLocation
20286	Zc3h7b	chr15	81575166	81576765	1600	20286	81575278	81626699	+	overlapStart	-112	112	NearestLocation
28075	Desi1	chr15	81846068	81846737	670	28075	81822953	81846570	-	overlapStart	502	167	NearestLocation
20788	Srebf2	chr15	81977584	81978544	961	20788	81977699	82035390	+	overlapStart	-115	115	NearestLocation
66570	Cenpm	chr15	82074564	82075180	617	66570	82064206	82075177	-	overlapStart	613	3	NearestLocation
24050	Sept3	chr15	82105293	82106155	863	24050	82105365	82124872	+	overlapStart	-72	72	NearestLocation
338368	Fam109b	chr15	82171336	82172070	735	338368	82171353	82176140	+	overlapStart	-17	17	NearestLocation
21378	Tbrg3	chr15	82729097	82730654	1558	21378	82720913	82728891	-	upstream	-206	206	NearestLocation
21411	Tcf20	chr15	82741834	82742732	899	21411	82639055	82742564	-	overlapStart	730	168	NearestLocation
73826	Poldip3	chr15	82979133	82979893	761	73826	82956408	82979766	-	overlapStart	633	127	NearestLocation
109754	Cyb5r3	chr15	83002253	83003005	753	109754	82983932	83002638	-	overlapStart	385	367	NearestLocation
239559	A4galt	chr15	83081532	83082290	759	239559	83057152	83082204	-	overlapStart	672	86	NearestLocation
69291	1700001L05Rik	chr15	83197057	83197951	895	69291	83184277	83197727	-	overlapStart	670	224	NearestLocation
23970	Pacsin2	chr15	83294474	83295200	727	23970	83206037	83295036	-	overlapStart	562	164	NearestLocation
223722	Mcat	chr15	83385591	83386220	630	223722	83377227	83386141	-	overlapStart	550	79	NearestLocation
64706	Scube1	chr15	83554701	83555848	1148	64706	83433013	83555451	-	overlapStart	750	397	NearestLocation
223726	Mpped1	chr15	83609759	83610898	1140	223726	83610453	83688904	+	overlapStart	-694	445	NearestLocation
72301	1810041L15Rik	chr15	84276283	84277128	846	72301	84209633	84277527	-	inside	1244	399	NearestLocation
271305	Phf21b	chr15	84683673	84686888	3216	271305	84615806	84686559	-	overlapStart	2886	329	NearestLocation
223739	5031439G07Rik	chr15	84817899	84818542	644	223739	84776150	84818401	-	overlapStart	502	141	NearestLocation
73225	Fam118a	chr15	84867187	84867914	728	73225	84867492	84893260	+	overlapStart	-305	305	NearestLocation
14114	Fbln1	chr15	85036186	85037118	933	14114	85036438	85116724	+	overlapStart	-252	252	NearestLocation
22422	Wnt7b	chr15	85410900	85412568	1669	22422	85365867	85412251	-	overlapStart	1351	317	NearestLocation
19013	Ppara	chr15	85565326	85566514	1189	19013	85565994	85637281	+	overlapStart	-668	520	NearestLocation
72355	Cdpf1	chr15	85641739	85642282	544	72355	85637402	85642127	-	overlapStart	388	155	NearestLocation
12614	Celsr1	chr15	85863560	85864902	1343	12614	85729188	85864207	-	overlapStart	647	647	NearestLocation
223752	Gramd4	chr15	85888817	85889786	970	223752	85888137	85968064	+	inside	680	680	NearestLocation
223753	Cerk	chr15	86015429	86016597	1169	223753	85969531	86016571	-	overlapStart	1142	26	NearestLocation
106014	Fam19a5	chr15	87374332	87375717	1386	106014	87374729	87589794	+	overlapStart	-397	397	NearestLocation
223770	Brd1	chr15	88563545	88564961	1417	223770	88517465	88564649	-	overlapStart	1104	312	NearestLocation
223773	Zbed4	chr15	88581684	88582924	1241	223773	88582141	88614946	+	overlapStart	-457	457	NearestLocation
223775	Pim3	chr15	88692198	88694507	2310	223775	88692624	88696156	+	overlapStart	-426	426	NearestLocation
406218	Panx2	chr15	88890028	88890817	790	406218	88890156	88901337	+	overlapStart	-128	128	NearestLocation
67976	Trabd	chr15	88906050	88906982	933	67976	88906494	88917505	+	overlapStart	-444	444	NearestLocation
223776	Selenoo	chr15	88919420	88920193	774	223776	88919537	88930770	+	overlapStart	-117	117	NearestLocation
19094	Mapk11	chr15	88979522	88980429	908	19094	88972914	88980036	-	overlapStart	514	393	NearestLocation
140570	Plxnb2	chr15	89010655	89011736	1082	140570	88985979	89011218	-	overlapStart	563	518	NearestLocation
69440	Dennd6b	chr15	89026342	89027215	874	69440	89012643	89026905	-	overlapStart	563	310	NearestLocation
71474	Ppp6r2	chr15	89041684	89042448	765	71474	89041990	89116692	+	overlapStart	-306	306	NearestLocation
77980	Sbf1	chr15	89144994	89145964	971	77980	89118667	89145742	-	overlapStart	748	222	NearestLocation
12651	Chkb	chr15	89259563	89260311	749	12651	89256780	89260358	-	inside	795	47	NearestLocation
60597	Mapk8ip2	chr15	89283949	89284899	951	60597	89284342	89292878	+	overlapStart	-393	393	NearestLocation
58234	Shank3	chr15	89329067	89330990	1924	58234	89330288	89390691	+	overlapStart	-1221	702	NearestLocation
66871	Cpne8	chr15	90509499	90510224	726	66871	90317912	90509819	-	overlapStart	320	320	NearestLocation
16564	Kif21a	chr15	90879493	90880768	1276	16564	90763707	90880379	-	overlapStart	886	389	NearestLocation
239606	Slc2a13	chr15	91402703	91403900	1198	239606	91098122	91403692	-	overlapStart	989	208	NearestLocation
239618	Pdzrn4	chr15	92227205	92227924	720	239618	92227241	92602250	+	overlapStart	-36	36	NearestLocation
67057	Yaf2	chr15	93166239	93167835	1597	67057	93114264	93167366	-	overlapStart	1127	469	NearestLocation
223828	Pphln1	chr15	93228175	93229126	952	223828	93228781	93322343	+	overlapStart	-606	345	NearestLocation
106042	Prickle1	chr15	93425602	93426837	1236	106042	93329545	93426322	-	overlapStart	720	515	NearestLocation
223838	Adamts20	chr15	94234298	94235088	791	223838	94100594	94234781	-	overlapStart	483	307	NearestLocation
266632	Irak4	chr15	94373502	94374183	682	266632	94374091	94398747	+	overlapStart	-589	92	NearestLocation
19230	Twf1	chr15	94419759	94420578	820	19230	94408379	94420255	-	overlapStart	496	323	NearestLocation
320709	Tmem117	chr15	94459208	94460134	927	320709	94459616	94926528	+	overlapStart	-408	408	NearestLocation
54003	Nell2	chr15	95358191	95359180	990	54003	95049881	95359137	-	overlapStart	946	43	NearestLocation
105722	Ano6	chr15	95620813	95621710	898	105722	95621274	95805182	+	overlapStart	-461	436	NearestLocation
77044	Arid2	chr15	96116809	96118985	2177	77044	96117953	96235894	+	overlapStart	-1144	1032	NearestLocation
72193	Scaf11	chr15	96290256	96291964	1709	72193	96242129	96291274	-	overlapStart	1018	690	NearestLocation
105727	Slc38a1	chr15	96472813	96473656	844	105727	96401849	96473344	-	overlapStart	531	312	NearestLocation
67760	Slc38a2	chr15	96528993	96530676	1684	67760	96517823	96530129	-	overlapStart	1136	547	NearestLocation
239647	Pced1b	chr15	97077206	97078400	1195	239647	97077538	97216122	+	overlapStart	-332	332	NearestLocation
71919	Rpap3	chr15	97535661	97536341	681	71919	97505536	97536253	-	overlapStart	592	88	NearestLocation
67739	Slc48a1	chr15	97614615	97615437	823	67739	97614796	97623123	+	overlapStart	-181	181	NearestLocation
380967	Tmem106c	chr15	97794306	97795007	702	380967	97794660	97800706	+	overlapStart	-354	347	NearestLocation
223870	Senp1	chr15	97923271	97924117	847	223870	97871660	97923836	-	overlapStart	565	281	NearestLocation
239652	Zfp641	chr15	98126240	98126916	677	239652	98116553	98126514	-	overlapStart	274	274	NearestLocation
11842	Arf3	chr15	98592530	98593979	1450	11842	98568057	98593549	-	overlapStart	1019	430	NearestLocation
13199	Ddn	chr15	98637017	98637920	904	13199	98634213	98638356	-	inside	1339	436	NearestLocation
381022	Kmt2d	chr15	98701368	98703000	1633	381022	98662100	98701614	-	overlapStart	246	246	NearestLocation
74775	Lmbr1l	chr15	98747821	98748830	1010	74775	98734352	98748529	-	overlapStart	708	301	NearestLocation
19132	Prph	chr15	98885652	98886445	794	19132	98885605	98889409	+	inside	47	47	NearestLocation
72572	Spats2	chr15	98956580	98957633	1054	72572	98956491	99042897	+	inside	89	89	NearestLocation
16512	Kcnh3	chr15	99053948	99055595	1648	16512	99055407	99073248	+	overlapStart	-1459	188	NearestLocation
54614	Prpf40b	chr15	99125227	99126278	1052	54614	99125670	99147438	+	overlapStart	-443	443	NearestLocation
22379	Fmnl3	chr15	99200165	99201133	969	22379	99147654	99200897	-	overlapStart	732	236	NearestLocation
380969	Nckap5l	chr15	99287360	99288860	1501	380969	99252465	99288179	-	overlapStart	819	681	NearestLocation
11830	Aqp5	chr15	99420819	99421850	1032	11830	99421459	99425260	+	overlapStart	-640	391	NearestLocation
11419	Asic1	chr15	99500552	99501715	1164	11419	99501149	99531559	+	overlapStart	-597	566	NearestLocation
83797	Smarcd1	chr15	99532408	99533180	773	83797	99532718	99544426	+	overlapStart	-310	310	NearestLocation
66379	Cox14	chr15	99556000	99556707	708	66379	99556049	99558567	+	overlapStart	-49	49	NearestLocation
71949	Cers5	chr15	99602120	99603141	1022	71949	99566023	99602946	-	overlapStart	826	195	NearestLocation
70281	2310068J16Rik	chr15	99802987	99804150	1164	70281	99802598	99803718	-	overlapStart	731	389	NearestLocation
239667	Dip2b	chr15	99868922	99869905	984	239667	99869095	100049904	+	overlapStart	-173	173	NearestLocation
11908	Atf1	chr15	100057955	100059088	1134	11908	100058290	100091679	+	overlapStart	-335	335	NearestLocation
18174	Slc11a2	chr15	100252790	100253674	885	18174	100218331	100254645	-	inside	1855	971	NearestLocation
68614	Letmd1	chr15	100299050	100299869	820	68614	100299465	100309683	+	overlapStart	-415	404	NearestLocation
207785	Csrnp2	chr15	100324988	100325991	1004	207785	100310001	100325670	-	overlapStart	682	321	NearestLocation
19009	Pou6f1	chr15	100429624	100430951	1328	19009	100405749	100430415	-	overlapStart	791	536	NearestLocation
23994	Dazap2	chr15	100445631	100446628	998	23994	100446093	100451192	+	overlapStart	-462	462	NearestLocation
207818	Smagp	chr15	100466763	100467727	965	207818	100451771	100467296	-	overlapStart	533	431	NearestLocation
59033	Slc4a8	chr15	100592142	100592841	700	59033	100592178	100654402	+	overlapStart	-36	36	NearestLocation
20273	Scn8a	chr15	100700836	100701982	1147	20273	100700289	100876360	+	inside	547	547	NearestLocation
11479	Acvr1b	chr15	101003955	101005461	1507	11479	101004556	101043032	+	overlapStart	-601	601	NearestLocation
56149	Grasp	chr15	101054444	101055441	998	56149	101054638	101063187	+	overlapStart	-194	194	NearestLocation
68118	Atg101	chr15	101114276	101114896	621	68118	101114732	101121365	+	overlapStart	-456	164	NearestLocation
75705	Eif4b	chr15	101904054	101905152	1099	75705	101904204	101927604	+	overlapStart	-150	150	NearestLocation
209039	Tns2	chr15	101930464	101931316	853	209039	101930844	101946832	+	overlapStart	-380	380	NearestLocation
223918	Spryd3	chr15	101966172	101967174	1003	223918	101946959	101966646	-	overlapStart	474	474	NearestLocation
68744	Zfp740	chr15	102033707	102034820	1114	68744	102034079	102046032	+	overlapStart	-372	372	NearestLocation
106073	Mfsd5	chr15	102109579	102110311	733	106073	102109887	102112175	+	overlapStart	-308	308	NearestLocation
20683	Sp1	chr15	102236610	102237512	903	20683	102236747	102266835	+	overlapStart	-137	137	NearestLocation
18521	Pcbp2	chr15	102301074	102301957	884	18521	102301063	102330490	+	inside	11	11	NearestLocation
26404	Map3k12	chr15	102346948	102347614	667	26404	102328078	102347435	-	overlapStart	487	179	NearestLocation
21357	Tarbp2	chr15	102348692	102349262	571	21357	102348677	102354107	+	inside	15	15	NearestLocation
223922	Atf7	chr15	102455448	102456211	764	223922	102354270	102455852	-	overlapStart	404	359	NearestLocation
[truncated: 3,618 more rows]

## Sheet: no TSS
no TSS
GENEID	GENESYMBOL	seqnames	start	end	width	start_position	end_position	feature_strand	insideFeature	distancetoFeature	shortestDistance	fromOverlappingOrNearest
620393	Alkal1	chr1	6372810	6373392	583	6349412	6384812	+	inside	23398	11420	NearestLocation
170755	Sgk3	chr1	9838074	9838677	604	9788211	9892649	+	inside	49863	49863	NearestLocation
73824	Snhg6	chr1	9957234	9958258	1025	9932106	9934199	-	upstream	-23035	23035	NearestLocation
211660	Cspp1	chr1	10029539	10030471	933	10028299	10126849	+	inside	1240	1240	NearestLocation
98741	Kcnb2	chr1	15276392	15277272	881	15302533	15704295	+	upstream	-26141	25261	NearestLocation
17087	Ly96	chr1	16699592	16700337	746	16678537	16699686	+	overlapEnd	21055	94	NearestLocation
654464	654464	chr1	18282263	18282826	564	18250605	18255219	-	upstream	-27044	27044	NearestLocation
77673	Defb41	chr1	18282263	18282826	564	18241059	18255219	-	upstream	-27044	27044	NearestLocation
226922	Kcnq5	chr1	22271028	22271813	786	21388484	21952023	-	upstream	-319005	319005	NearestLocation
116837	Rims1	chr1	22540028	22541009	982	22278503	22812563	-	inside	272535	261525	NearestLocation
387225	Mir30a	chr1	23262745	23263940	1196	23279108	23279178	+	upstream	-16363	15168	NearestLocation
210962	Gm597	chr1	28912000	28913162	1163	28832967	28837097	-	upstream	-74903	74903	NearestLocation
13518	Dst	chr1	34067885	34068995	1111	33965070	34365497	+	inside	102815	102815	NearestLocation
12627	Cfc1	chr1	34576617	34577441	825	34592493	34601156	+	upstream	-15876	15052	NearestLocation
226970	Arhgef4	chr1	34807035	34808076	1042	34778769	34869599	+	inside	28266	28266	NearestLocation
214469	Fam168b	chr1	34858478	34859087	610	34870063	34899895	-	downstream	41417	10976	NearestLocation
214854	Neurl3	chr1	36315350	36316174	825	36321447	36330270	-	downstream	14920	5273	NearestLocation
226977	Actr1b	chr1	36783460	36784131	672	36756047	36766770	-	upstream	-16690	16690	NearestLocation
16764	Aff3	chr1	38683420	38685014	1595	38234172	38721800	-	inside	38380	36786	NearestLocation
381338	Lonrf2	chr1	38892474	38893826	1353	38851354	38878060	-	upstream	-14414	14414	NearestLocation
26921	Map4k4	chr1	39992523	39993422	900	39957758	40083155	+	inside	34765	34765	NearestLocation
381339	Tmem182	chr1	40858283	40858878	596	40862446	40912112	+	upstream	-4163	3568	NearestLocation
381339	Tmem182	chr1	41421857	41422616	760	40862446	40912112	+	downstream	559411	509745	NearestLocation
66297	Pantr1	chr1	42741102	42741878	777	42705045	42751670	-	inside	10568	9792	NearestLocation
73122	Tgfbrap1	chr1	43148887	43149825	939	43104114	43155482	-	inside	6595	5657	NearestLocation
12825	Col3a1	chr1	45007673	45008520	848	45368383	45406551	+	upstream	-360710	359863	NearestLocation
73884	Zdbf2	chr1	63355525	63356487	963	63319843	63361149	+	inside	35682	4662	NearestLocation
22779	Ikzf2	chr1	69733616	69734509	894	69577784	69732534	-	upstream	-1082	1082	NearestLocation
381270	March4	chr1	72599481	72600195	715	72473686	72583138	-	upstream	-16343	16343	NearestLocation
227292	Ctdsp1	chr1	74433051	74433846	796	74438183	74443859	+	upstream	-5132	4337	NearestLocation
11790	Speg	chr1	75378341	75379223	883	75371872	75428881	+	inside	6469	6469	NearestLocation
11790	Speg	chr1	75384176	75385771	1596	75371872	75428881	+	inside	12304	12304	NearestLocation
11790	Speg	chr1	75396331	75397009	679	75371872	75428881	+	inside	24459	24459	NearestLocation
69080	Gmppa	chr1	75418182	75420220	2039	75432518	75439751	+	upstream	-14336	12298	NearestLocation
18505	Pax3	chr1	78213109	78214427	1319	78097842	78193711	-	upstream	-19398	19398	NearestLocation
16367	Irs1	chr1	82279777	82280454	678	82229680	82288014	-	inside	8237	7560	NearestLocation
98496	Pid1	chr1	84280782	84281616	835	84032868	84337685	-	inside	56903	56069	NearestLocation
71863	Tex44	chr1	88338694	88339590	897	88322904	88324624	+	downstream	15790	14070	NearestLocation
19231	Ptma	chr1	88400262	88401134	873	88423311	88427273	+	upstream	-23049	22177	NearestLocation
19231	Ptma	chr1	88421269	88422014	746	88423311	88427273	+	upstream	-2042	1297	NearestLocation
73234	3110079O15Rik	chr1	89406123	89407162	1040	89366839	89372034	+	downstream	39284	34089	NearestLocation
74403	4933400F21Rik	chr1	91476579	91478478	1900	91573082	91580467	-	downstream	103888	94604	NearestLocation
14472	Gbx2	chr1	91819197	91820036	840	91824537	91827751	-	downstream	8554	4501	NearestLocation
70788	Klhl30	chr1	93241104	93242211	1108	93247650	93258981	+	upstream	-6546	5439	NearestLocation
110611	Hdlbp	chr1	95341477	95342370	894	95302517	95375385	-	inside	33908	33015	NearestLocation
67698	Fam174a	chr1	97351746	97352373	628	97210205	97231861	+	downstream	141541	119885	NearestLocation
18484	Pam	chr1	100038983	100039751	769	99717671	99992209	-	upstream	-46774	46774	NearestLocation
23836	Cdh20	chr1	106884121	106884740	620	106665396	106892058	+	inside	218725	7318	NearestLocation
66942	Ddx18	chr1	124253748	124254193	446	123450412	123464557	-	upstream	-789191	789191	NearestLocation
269109	Dpp10	chr1	125753585	125754168	584	125228715	125942136	-	inside	188551	187968	NearestLocation
226414	Dars	chr1	130345401	130346293	893	130260284	130313993	-	upstream	-31408	31408	NearestLocation
212980	Slc45a3	chr1	133867410	133868142	733	133859544	133879541	+	inside	7866	7866	NearestLocation
18557	Cdk18	chr1	134027502	134028530	1029	134010124	134036262	-	inside	8760	7732	NearestLocation
17248	Mdm4	chr1	134921489	134922017	529	134886422	134927160	-	inside	5671	5143	NearestLocation
108954	Ppp1r15b	chr1	135060484	135061241	758	135027743	135036377	+	downstream	32741	24107	NearestLocation
20668	Sox13	chr1	135293935	135294555	621	135278877	135320789	-	inside	26854	15058	NearestLocation
20980	Syt2	chr1	136605408	136606135	728	136543258	136645994	+	inside	62150	39859	NearestLocation
320856	320856	chr1	136695658	136696373	716	136676300	136700175	-	inside	4517	3802	NearestLocation
215690	Nav1	chr1	137481636	137482526	891	137331157	137503872	-	inside	22236	21346	NearestLocation
13007	Csrp1	chr1	137584334	137585142	809	137625774	137648806	+	upstream	-41440	40632	NearestLocation
12292	Cacna1s	chr1	137947438	137948107	670	137949478	138016399	+	upstream	-2040	1371	NearestLocation
26424	Nr5a2	chr1	138845327	138846083	757	138740161	138857025	-	inside	11698	10942	NearestLocation
26424	Nr5a2	chr1	138987624	138988119	496	138740161	138857025	-	upstream	-130599	130599	NearestLocation
59125	Nek7	chr1	140494376	140494924	549	140381291	140516273	-	inside	21897	21349	NearestLocation
12290	Cacna1e	chr1	156646193	156646815	623	156239649	156573050	-	upstream	-73143	73143	NearestLocation
15939	Ier5	chr1	156930037	156931182	1146	156943497	156946766	-	downstream	16729	12315	NearestLocation
58244	Stx6	chr1	157091049	157092136	1088	157005833	157055386	+	downstream	85216	35663	NearestLocation
240888	Gpr161	chr1	167211725	167212871	1147	167225897	167251982	+	upstream	-14172	13026	NearestLocation
433375	Creg1	chr1	167688863	167690105	1243	167693911	167705435	+	upstream	-5048	3806	NearestLocation
433375	Creg1	chr1	167697273	167698561	1289	167693911	167705435	+	inside	3362	3362	NearestLocation
12503	Cd247	chr1	167774771	167775432	662	167718812	167807407	+	inside	55959	31975	NearestLocation
100039795	Ildr2	chr1	168238924	168239636	713	168184270	168246963	+	inside	54654	7327	NearestLocation
56752	Aldh9a1	chr1	169270034	169270704	671	169280122	169298661	+	upstream	-10088	9418	NearestLocation
26904	Sh2d1b1	chr1	172185431	172185969	539	172207455	172215793	+	upstream	-22024	21486	NearestLocation
226641	Atf6	chr1	172773543	172774101	559	172634588	172797902	-	inside	24359	23801	NearestLocation
240916	Vsig8	chr1	174492867	174493675	809	174486069	174493848	+	inside	6798	173	NearestLocation
23797	Akt3	chr1	179187329	179189401	2073	178952246	179178898	-	upstream	-8431	8431	NearestLocation
66359	Cox20	chr1	180206060	180207003	944	180249284	180252824	+	upstream	-43224	42281	NearestLocation
269152	Kif26b	chr1	180398476	180399222	747	180459256	180862988	+	upstream	-60780	60034	NearestLocation
226781	Slc30a10	chr1	187281856	187282803	948	187278727	187292640	+	inside	3129	3129	NearestLocation
26381	Esrrg	chr1	189475451	189476195	745	189432908	190038763	+	inside	42543	42543	NearestLocation
22283	Ush2a	chr1	190208422	190209225	804	190085902	190788918	+	inside	122520	122520	NearestLocation
16526	Kcnk2	chr1	191167201	191167987	787	191031809	191226152	-	inside	58951	58165	NearestLocation
19250	Ptpn14	chr1	191574908	191575573	666	191552147	191700572	+	inside	22761	22761	NearestLocation
19130	Prox1	chr1	191998824	191999470	647	191945658	191994559	-	upstream	-4265	4265	NearestLocation
52477	Angel2	chr1	192752314	192753245	932	192748987	192770370	+	inside	3327	3327	NearestLocation
11910	Atf3	chr1	193048245	193048917	673	192994176	193041918	-	upstream	-6327	6327	NearestLocation
226849	Ppp2r5a	chr1	193296694	193298171	1478	193175860	193220920	-	upstream	-75774	75774	NearestLocation
214791	Sertad4	chr1	194659851	194662027	2177	194670682	194681946	-	downstream	22095	8655	NearestLocation
13853	Epm2a	chr10	11211545	11212351	807	11063230	11177275	+	downstream	148315	34270	NearestLocation
353258	Ltv1	chr10	13043623	13044373	751	12898444	12912943	-	upstream	-130680	130680	NearestLocation
215814	Ccdc28a	chr10	18037893	18039399	1507	17933491	17954787	-	upstream	-83106	83106	NearestLocation
52906	Ahi1	chr10	20674037	20674614	578	20672353	20800235	+	inside	1684	1684	NearestLocation
67692	1700020N01Rik	chr10	21308056	21308901	846	21312951	21342181	+	upstream	-4895	4050	NearestLocation
114671	4930444G20Rik	chr10	21713747	21714446	700	21786113	21787885	-	downstream	74138	71667	NearestLocation
19368	Raet1a	chr10	21870977	21871557	581	21878415	22093945	+	upstream	-7438	6858	NearestLocation
379043	Raet1e	chr10	21870977	21871557	581	21878415	21903720	+	upstream	-7438	6858	NearestLocation
667281	H60b	chr10	21870977	21871557	581	21878415	22008654	+	upstream	-7438	6858	NearestLocation
432442	Akap7	chr10	25016415	25017233	819	24888896	25018969	-	inside	2554	1736	NearestLocation
67412	Soga3	chr10	28866382	28867553	1172	28863802	28919434	+	inside	2580	2580	NearestLocation
17118	Marcks	chr10	36855740	36857540	1801	36853049	36858732	-	inside	2992	1192	NearestLocation
17118	Marcks	chr10	36860600	36861474	875	36853049	36858732	-	upstream	-1868	1868	NearestLocation
17118	Marcks	chr10	36983115	36983959	845	36853049	36858732	-	upstream	-124383	124383	NearestLocation
215929	Mfsd4b1	chr10	39736567	39737186	620	39721379	39745074	-	inside	8507	7888	NearestLocation
78334	Cdk19	chr10	40068950	40070093	1144	40059370	40203624	+	inside	9580	9580	NearestLocation
70503	Ddo	chr10	40365483	40367114	1632	40349817	40401653	+	inside	15666	15666	NearestLocation
140742	Sesn1	chr10	41606997	41607694	698	41530380	41628242	+	inside	76617	20548	NearestLocation
109205	Sobp	chr10	42740879	42742364	1486	42722306	42894336	-	inside	153457	18573	NearestLocation
414125	F930017D23Rik	chr10	43337233	43338437	1205	43313233	43350719	+	inside	24000	12282	NearestLocation
215031	Vgll2	chr10	51747227	51747991	765	51742492	51748277	+	inside	4735	286	NearestLocation
18821	Pln	chr10	53098915	53099918	1004	53057492	53065805	+	downstream	41423	33110	NearestLocation
237353	Sh3rf3	chr10	58468459	58469234	776	58276107	58601664	+	inside	192352	132430	NearestLocation
22295	Cdh23	chr10	60149201	60150397	1197	59766022	60159238	-	inside	10037	8841	NearestLocation
67895	Ppa1	chr10	61088169	61089098	930	61111369	61136913	+	upstream	-23200	22271	NearestLocation
28193	Reep3	chr10	66589268	66590448	1181	66474256	66559605	-	upstream	-29663	29663	NearestLocation
13654	Egr2	chr10	66997746	66998755	1010	67000617	67004936	+	upstream	-2871	1862	NearestLocation
22364	Vpreb3	chr10	75413549	75414108	560	75411057	75412391	+	downstream	2492	1158	NearestLocation
78906	Misp	chr10	79285073	79285575	503	79283766	79293197	+	inside	1307	1307	NearestLocation
114229	Kiss1r	chr10	79383428	79384766	1339	79379716	79385017	+	inside	3712	251	NearestLocation
625249	Gpx4	chr10	79516319	79517194	876	79509911	79519184	+	inside	6408	1990	NearestLocation
100503659	Cbarp	chr10	79599094	79600577	1484	79593179	79602112	-	inside	3018	1535	NearestLocation
12696	Cirbp	chr10	79623716	79624386	671	79630586	79634398	+	upstream	-6870	6200	NearestLocation
13637	Efna2	chr10	79652757	79654052	1296	79642227	79652755	+	downstream	10530	2	NearestLocation
216166	Plk5	chr10	79830686	79831460	775	79819204	79828234	+	downstream	11482	2452	NearestLocation
11705	Amh	chr10	80269230	80270378	1149	80267993	80270393	+	inside	1237	15	NearestLocation
103406	Zfr2	chr10	80702250	80703158	909	80695908	80714868	+	inside	6342	6342	NearestLocation
21886	Tle2	chr10	81033294	81033904	611	81038277	81053590	+	upstream	-4983	4373	NearestLocation
50493	Txnrd1	chr10	82274433	82275304	872	82296696	82360469	+	upstream	-22263	21392	NearestLocation
69784	1500009L16Rik	chr10	83416853	83417734	882	83185610	83225507	+	downstream	231243	191346	NearestLocation
103466	Nt5dc3	chr10	86241484	86242270	787	86226609	86301134	+	inside	14875	14875	NearestLocation
320091	Ano4	chr10	88807220	88807996	777	88411739	88720535	-	upstream	-86685	86685	NearestLocation
11783	Apaf1	chr10	90291485	90292767	1283	90452056	90545488	-	downstream	254003	159289	NearestLocation
237459	Cdk17	chr10	92612567	92613849	1283	92623621	92729818	+	upstream	-11054	9772	NearestLocation
327799	Usp44	chr10	93296366	93297277	912	93294300	93311283	+	inside	2066	2066	NearestLocation
215472	Gm4792	chr10	93774568	93775330	763	93756408	93761448	-	upstream	-13120	13120	NearestLocation
109335	9230102K24Rik	chr10	109892613	109893382	770	110037706	110053017	+	upstream	-145093	144324	NearestLocation
237560	Lrrc10	chr10	116462378	116463441	1064	116482397	116483824	+	upstream	-20019	18956	NearestLocation
74053	Grip1	chr10	119109815	119110324	510	118891370	119524316	+	inside	218445	218445	NearestLocation
75612	Gns	chr10	120787946	120788755	810	120802146	120834301	+	upstream	-14200	13391	NearestLocation
20503	Slc16a7	chr10	124826004	124826865	862	124664541	124765591	-	upstream	-60413	60413	NearestLocation
117150	Pip4k2c	chr10	126671206	126672101	896	126634123	126648678	-	upstream	-22528	22528	NearestLocation
216445	Arhgap9	chr10	126763201	126764208	1008	126759172	126766999	+	inside	4029	2791	NearestLocation
237611	Stac3	chr10	126930070	126930970	901	126938745	126945871	+	upstream	-8675	7775	NearestLocation
116848	Baz2a	chr10	127533766	127534811	1046	127528666	127566359	+	inside	5100	5100	NearestLocation
14561	Gdf11	chr10	128325935	128326584	650	128321602	128328774	-	inside	2839	2190	NearestLocation
236604	Pisd-ps1	chr11	3000045	3005074	5030	3024024	3031947	+	upstream	-23979	18950	NearestLocation
78887	Sfi1	chr11	3079876	3080943	1068	3031853	3093466	-	inside	13590	12523	NearestLocation
216505	Pik3ip1	chr11	3231788	3232617	830	3230734	3242974	+	inside	1054	1054	NearestLocation
29856	Smtn	chr11	3435560	3436170	611	3417525	3439295	-	inside	3735	3125	NearestLocation
544752	Tug1	chr11	3501998	3503081	1084	3539797	3548811	-	downstream	46813	36716	NearestLocation
74522	Morc2a	chr11	3604993	3605779	787	3549497	3590375	+	downstream	55496	14618	NearestLocation
74309	Osbp2	chr11	3661688	3662476	789	3603734	3763906	-	inside	102218	57954	NearestLocation
74309	Osbp2	chr11	3674220	3675064	845	3603734	3763906	-	inside	89686	70486	NearestLocation
74302	Mtmr3	chr11	4459945	4460852	908	4380871	4494818	-	inside	34873	33966	NearestLocation
78926	Gas2l1	chr11	4961040	4962474	1435	4954134	4965330	-	inside	4290	2856	NearestLocation
84035	Kremen1	chr11	5162879	5163573	695	5091556	5161613	-	upstream	-1266	1266	NearestLocation
76508	Ube2d-ps	chr11	5640615	5641593	979	5662153	5684713	+	upstream	-21538	20560	NearestLocation
319939	Tns3	chr11	8524103	8524891	789	8331655	8564538	-	inside	40435	39647	NearestLocation
268379	Abca13	chr11	9089151	9090113	963	9091945	9584262	+	upstream	-2794	1832	NearestLocation
14783	Grb10	chr11	11925539	11927074	1536	11830502	11937423	-	inside	11884	10349	NearestLocation
432536	Pom121l12	chr11	13846544	13847290	747	14499243	14500319	+	upstream	-652699	651953	NearestLocation
19058	Ppp3r1	chr11	17059040	17060176	1137	17051142	17100383	+	inside	7898	7898	NearestLocation
114716	Spred2	chr11	19819868	19820796	929	19824445	19922600	+	upstream	-4577	3649	NearestLocation
58172	Sertad2	chr11	20531580	20532762	1183	20443256	20553026	+	inside	88324	20264	NearestLocation
18423	Otx1	chr11	21892830	21893870	1041	21894767	21901654	-	downstream	8824	897	NearestLocation
216565	Ehbp1	chr11	22186360	22187236	877	21905831	22242295	-	inside	55935	55059	NearestLocation
53625	B3gnt2	chr11	22637916	22638669	754	22734739	22856692	-	downstream	218776	96070	NearestLocation
53625	B3gnt2	chr11	22758835	22760236	1402	22734739	22856692	-	inside	97857	24096	NearestLocation
72129	Pex13	chr11	23584665	23585300	636	23546479	23565935	-	upstream	-18730	18730	NearestLocation
100038617	Gm10466	chr11	24999757	25000584	828	24621006	24630722	-	upstream	-369035	369035	NearestLocation
103554	Psme4	chr11	30654714	30655574	861	30671775	30780361	+	upstream	-17061	16201	NearestLocation
69306	Efcab9	chr11	32395633	32396222	590	32422733	32427574	-	downstream	31941	26511	NearestLocation
66011	Ranbp17	chr11	33413034	33414015	982	33111794	33420681	-	inside	7647	6666	NearestLocation
16533	Kcnmb1	chr11	33743299	33743892	594	33863013	33873638	+	upstream	-119714	119121	NearestLocation
16822	Lcp2	chr11	33921955	33922600	646	33947201	33992280	+	upstream	-25246	24601	NearestLocation
23964	Tenm2	chr11	37049495	37050568	1074	35820171	36757745	-	upstream	-291750	291750	NearestLocation
23964	Tenm2	chr11	37989207	37989887	681	35820171	36757745	-	upstream	-1231462	1231462	NearestLocation
108645	Mat2b	chr11	39312394	39313019	626	40492816	40508705	-	downstream	1196311	1179797	NearestLocation
108645	Mat2b	chr11	40505711	40506318	608	40492816	40508705	-	inside	2994	2387	NearestLocation
14406	Gabrg2	chr11	41746721	41747392	672	41723697	41814180	-	inside	67459	23024	NearestLocation
14401	Gabrb2	chr11	42322734	42323398	665	42233259	42446093	+	inside	89475	89475	NearestLocation
66827	Ttc1	chr11	43589118	43589989	872	43543508	43561475	-	upstream	-27643	27643	NearestLocation
11548	Adra1b	chr11	43649619	43650412	794	43588108	43714712	-	inside	65093	61511	NearestLocation
94089	Trim7	chr11	48650667	48651760	1094	48639640	48665711	+	inside	11027	11027	NearestLocation
258273	Olfr1394	chr11	48982536	48983288	753	48973518	48974456	+	downstream	9018	8080	NearestLocation
100049547	Mir804	chr11	50172648	50173479	832	50171287	50171381	-	upstream	-1267	1267	NearestLocation
72947	Phykpl	chr11	51268765	51269617	853	51398259	51416771	+	upstream	-129494	128642	NearestLocation
77371	Sec24a	chr11	51569447	51570390	944	51505765	51577136	-	inside	7689	6746	NearestLocation
320027	Fstl4	chr11	52557251	52558069	819	52578208	53000849	+	upstream	-20957	20139	NearestLocation
71774	Shroom1	chr11	53276766	53277584	819	53270707	53281257	+	inside	6059	3673	NearestLocation
20362	Sept8	chr11	53351228	53351986	759	53333302	53357598	+	inside	17926	5612	NearestLocation
16163	Il13	chr11	53449481	53450071	591	53444825	53448204	-	upstream	-1277	1277	NearestLocation
16362	Irf1	chr11	53577036	53577761	726	53583516	53591876	+	upstream	-6480	5755	NearestLocation
216749	Nmur2	chr11	55814592	55815511	920	55838492	55854489	-	downstream	39897	22981	NearestLocation
118454	Gjc2	chr11	58989800	58990627	828	58989066	58996715	-	inside	6915	734	NearestLocation
22416	Wnt3a	chr11	59077366	59078195	830	59061544	59104253	-	inside	26887	15822	NearestLocation
19377	Rai1	chr11	59952924	59954136	1213	59918515	60012697	+	inside	34409	34409	NearestLocation
20787	Srebf1	chr11	59988999	59990655	1657	60012591	60034106	-	downstream	45107	21936	NearestLocation
432572	Specc1	chr11	61890164	61891115	952	61770265	62036515	+	inside	119899	119899	NearestLocation
14457	Gas7	chr11	67268340	67269549	1210	67346500	67502494	+	upstream	-78160	76951	NearestLocation
83431	Ndel1	chr11	68665908	68666862	955	68634949	68685357	-	inside	19449	18495	NearestLocation
84653	Hes7	chr11	68935410	68936791	1382	68933955	68936761	+	overlapEnd	1455	30	NearestLocation
216850	Kdm6b	chr11	69222674	69223677	1004	69212020	69227175	-	inside	4501	3498	NearestLocation
216850	Kdm6b	chr11	69224444	69225511	1068	69212020	69227175	-	inside	2731	1664	NearestLocation
327954	Dnah2	chr11	69359825	69360731	907	69234311	69362610	-	inside	2785	1879	NearestLocation
80886	Senp3	chr11	69493583	69494311	729	69486612	69495586	-	inside	2003	1275	NearestLocation
216856	Nlgn2	chr11	69647436	69648426	991	69636625	69651286	-	inside	3850	2860	NearestLocation
104457	0610010K14Rik	chr11	70050948	70051684	737	70048706	70053332	-	inside	2384	1648	NearestLocation
380711	Rap1gap2	chr11	74335822	74336683	862	74196985	74424417	-	inside	88595	87734	NearestLocation
74148	Cluh	chr11	74451396	74452362	967	74462997	74484349	+	upstream	-11601	10635	NearestLocation
17428	Mnt	chr11	74651099	74652314	1216	74644426	74659227	+	inside	6673	6673	NearestLocation
15248	Hic1	chr11	74978187	74981145	2959	74978067	74983757	-	inside	5570	120	NearestLocation
237847	Rtn4rl1	chr11	75027017	75028074	1058	75007495	75081264	+	inside	19522	19522	NearestLocation
17913	Myo1c	chr11	75469205	75470345	1141	75465011	75488136	+	inside	4194	4194	NearestLocation
74230	1700016K19Rik	chr11	75779773	75780770	998	75813414	75817071	+	upstream	-33641	32644	NearestLocation
13168	Dbil5	chr11	76015148	76016064	917	76031115	76032167	+	upstream	-15967	15051	NearestLocation
56322	Timm22	chr11	76250311	76251039	729	76220669	76229814	+	downstream	29642	20497	NearestLocation
109934	Abr	chr11	76307691	76308777	1087	76230236	76391229	-	inside	83538	77455	NearestLocation
109934	Abr	chr11	76384198	76385221	1024	76230236	76391229	-	inside	7031	6008	NearestLocation
109934	Abr	chr11	76435588	76437522	1935	76230236	76391229	-	upstream	-44359	44359	NearestLocation
216961	Coro6	chr11	77161482	77162136	655	77275886	77283103	+	upstream	-114404	113750	NearestLocation
216961	Coro6	chr11	77284701	77285756	1056	77275886	77283103	+	downstream	8815	1598	NearestLocation
68385	Tlcd1	chr11	77991669	77992611	943	77990213	77994274	+	inside	1456	1456	NearestLocation
387188	Mir193a	chr11	79517520	79518182	663	79525471	79525536	+	upstream	-7951	7289	NearestLocation
216987	Utp6	chr11	79787511	79788121	611	79745823	79775889	-	upstream	-11622	11622	NearestLocation
75622	Spaca3	chr11	80965102	80967309	2208	80671891	80681316	+	downstream	293211	283786	NearestLocation
270893	Tmem132e	chr11	82200339	82201158	820	82202402	82259829	+	upstream	-2063	1244	NearestLocation
327978	Slfn5	chr11	82743462	82746978	3517	82765604	82778352	+	upstream	-22142	18626	NearestLocation
628813	Gm11437	chr11	83992783	83993994	1212	83961865	83980978	-	upstream	-11805	11805	NearestLocation
21387	Tbx4	chr11	85699423	85700282	860	85703565	85729599	+	upstream	-4142	3283	NearestLocation
170749	Mtmr4	chr11	87408951	87409615	665	87405719	87429798	+	inside	3232	3232	NearestLocation
207777	Tspoap1	chr11	87577534	87578467	934	87574043	87599430	+	inside	3491	3491	NearestLocation
258408	Olfr463	chr11	87713704	87714330	627	87706489	87707424	-	upstream	-6280	6280	NearestLocation
68097	Dynll2	chr11	87800128	87801388	1261	87793027	87811800	-	inside	11672	7101	NearestLocation
64656	Mrps23	chr11	87974663	87975776	1114	88017920	88025009	+	upstream	-43257	42144	NearestLocation
56077	Dgke	chr11	88921480	88922315	836	88898896	88928164	-	inside	6684	5849	NearestLocation
18121	Nog	chr11	89152958	89153502	545	89161952	89163873	-	downstream	10915	8450	NearestLocation
67468	Mmd	chr11	90110491	90111279	789	90048997	90139887	+	inside	61494	28608	NearestLocation
217082	Hlf	chr11	90278996	90279735	740	90197849	90252231	-	upstream	-26765	26765	NearestLocation
217116	Spata20	chr11	94352243	94353028	786	94340218	94346624	-	upstream	-5619	5619	NearestLocation
93670	Tac4	chr11	95119992	95121052	1061	95122843	95130575	+	upstream	-2851	1791	NearestLocation
14710	Gngt2	chr11	95685274	95686370	1097	95703609	95707045	+	upstream	-18335	17239	NearestLocation
140486	Igf2bp1	chr11	95852145	95853189	1045	95818478	95867258	-	inside	15113	14069	NearestLocation
15410	Hoxb3	chr11	96193966	96194638	673	96184440	96209244	+	inside	9526	9526	NearestLocation
103889	Hoxb2	chr11	96206582	96207959	1378	96212946	96215328	+	upstream	-6364	4987	NearestLocation
103889	Hoxb2	chr11	96214225	96214930	706	96212946	96215328	+	inside	1279	398	NearestLocation
18023	Nfe2l1	chr11	96684780	96685907	1128	96678728	96691282	-	inside	6502	5375	NearestLocation
83395	Sp6	chr11	96879717	96880588	872	96874883	96886052	+	inside	4834	4834	NearestLocation
73174	Tbkbp1	chr11	96999971	97000630	660	96997485	97011026	-	inside	11055	2486	NearestLocation
192157	Socs7	chr11	97265550	97266330	781	97223865	97259856	+	downstream	41685	5694	NearestLocation
58996	Arhgap23	chr11	97276851	97277698	848	97311474	97363714	+	upstream	-34623	33776	NearestLocation
58996	Arhgap23	chr11	97301302	97302047	746	97311474	97363714	+	upstream	-10172	9427	NearestLocation
58996	Arhgap23	chr11	97361318	97362693	1376	97311474	97363714	+	inside	49844	1021	NearestLocation
56013	Srcin1	chr11	97395723	97396638	916	97370654	97436440	-	inside	40717	25069	NearestLocation
56013	Srcin1	chr11	97407405	97408810	1406	97370654	97436440	-	inside	29035	27630	NearestLocation
246198	Mllt6	chr11	97521280	97521891	612	97524726	97546772	+	upstream	-3446	2835	NearestLocation
246198	Mllt6	chr11	97522920	97523676	757	97524726	97546772	+	upstream	-1806	1050	NearestLocation
69131	Cdk12	chr11	98099142	98099700	559	98064619	98139845	+	inside	34523	34523	NearestLocation
18013	Neurod2	chr11	98155797	98156629	833	98186731	98190959	-	downstream	35162	30102	NearestLocation
18013	Neurod2	chr11	98199846	98200709	864	98186731	98190959	-	upstream	-8887	8887	NearestLocation
14786	Grb7	chr11	98318802	98319732	931	98308148	98316687	+	downstream	10654	2115	NearestLocation
353155	Gjd3	chr11	98821125	98822565	1441	98843494	98844330	-	downstream	23205	20929	NearestLocation
353155	Gjd3	chr11	98824488	98825317	830	98843494	98844330	-	downstream	19842	18177	NearestLocation
278304	Zfp385c	chr11	100534273	100534811	539	100487533	100512007	-	upstream	-22266	22266	NearestLocation
217198	Plekhh3	chr11	101025199	101025817	619	101023993	101032616	-	inside	7417	1206	NearestLocation
26949	Vat1	chr11	101329117	101330114	998	101318224	101327513	-	upstream	-1604	1604	NearestLocation
74499	Sost	chr11	101798312	101799125	814	101823772	101828329	-	downstream	30017	24647	NearestLocation
74499	Sost	chr11	101824745	101825647	903	101823772	101828329	-	inside	3584	973	NearestLocation
68401	G6pc3	chr11	102067635	102068507	873	102051013	102055396	+	downstream	16622	12239	NearestLocation
14824	Grn	chr11	102298551	102300130	1580	102291636	102298123	+	downstream	6915	428	NearestLocation
11488	Adam11	chr11	102635471	102636047	577	102622753	102641576	+	inside	12718	5529	NearestLocation
328019	Spata32	chr11	103060359	103061276	918	103069441	103079746	-	downstream	19387	8165	NearestLocation
70559	70559	chr11	103221472	103222384	913	103221051	103224698	-	inside	3226	421	NearestLocation
353047	Plekhm1	chr11	103370055	103370725	671	103226406	103273978	-	upstream	-96077	96077	NearestLocation
22415	Wnt3	chr11	103670971	103671958	988	103635489	103679335	+	inside	35482	7377	NearestLocation
76719	Kansl1	chr11	104302876	104304165	1290	104194543	104330748	-	inside	27872	26583	NearestLocation
16416	Itgb3	chr11	104569183	104569791	609	104469314	104531785	+	downstream	99869	37398	NearestLocation
13056	Cyb561	chr11	105817106	105817579	474	105795018	105805461	-	upstream	-11645	11645	NearestLocation
68979	Nol11	chr11	107059339	107061165	1827	107027660	107050695	-	upstream	-8644	8644	NearestLocation
12006	Axin2	chr11	108872594	108873655	1062	108781663	108812095	+	downstream	90931	60499	NearestLocation
13929	Amz2	chr11	109292480	109293042	563	109287260	109314127	+	inside	5220	5220	NearestLocation
69324	1700012B07Rik	chr11	109771601	109772324	724	109649605	109689360	-	upstream	-82241	82241	NearestLocation
56699	Cdc42ep4	chr11	113651572	113652041	470	113588164	113613129	-	upstream	-38443	38443	NearestLocation
72014	Btbd17	chr11	114652759	114653738	980	114651983	114657206	-	inside	4447	776	NearestLocation
14813	Grin2c	chr11	115111058	115111978	921	115110483	115128557	-	inside	17499	575	NearestLocation
14813	Grin2c	chr11	115119204	115119819	616	115110483	115128557	-	inside	9353	8721	NearestLocation
69674	Mif4gd	chr11	115473731	115474374	644	115469233	115476845	-	inside	3114	2471	NearestLocation
217325	Llgl2	chr11	115719611	115721339	1729	115685372	115717094	+	downstream	34239	2517	NearestLocation
338364	Trim65	chr11	115986622	115987231	610	115985596	115992442	-	inside	5820	1026	NearestLocation
15223	Foxj1	chr11	116193042	116194097	1056	116192018	116197704	-	inside	4662	1024	NearestLocation
69900	Mfsd11	chr11	116746902	116747558	657	116714609	116736951	+	downstream	32293	9951	NearestLocation
53860	Sept9	chr11	117127232	117129006	1775	117060975	117223639	+	inside	66257	66257	NearestLocation
71776	Tha1	chr11	117750039	117750831	793	117729263	117734840	-	upstream	-15199	15199	NearestLocation
71776	Tha1	chr11	117773531	117774296	766	117729263	117734840	-	upstream	-38691	38691	NearestLocation
12702	Socs3	chr11	117791830	117792637	808	117827401	117830680	-	downstream	38850	34764	NearestLocation
12702	Socs3	chr11	117810495	117811368	874	117827401	117830680	-	downstream	20185	16033	NearestLocation
217364	Engase	chr11	118430192	118431729	1538	118338274	118350512	+	downstream	91918	79680	NearestLocation
52897	Rbfox3	chr11	118769380	118771308	1929	118351074	118772911	-	inside	3531	1603	NearestLocation
30951	Cbx8	chr11	118917679	118918464	786	118899750	118902227	-	upstream	-15452	15452	NearestLocation
12418	Cbx4	chr11	118951357	118952701	1345	118938885	118947551	-	upstream	-3806	3806	NearestLocation
100042332	2810410L24Rik	chr11	120065612	120066413	802	120047964	120051170	-	upstream	-14442	14442	NearestLocation
268515	Bahcc1	chr11	120092135	120092988	854	120094261	120153611	+	upstream	-2126	1273	NearestLocation
268515	Bahcc1	chr11	120097112	120099407	2296	120094261	120153611	+	inside	2851	2851	NearestLocation
268515	Bahcc1	chr11	120147944	120148687	744	120094261	120153611	+	inside	53683	4924	NearestLocation
11465	Actg1	chr11	120166160	120166829	670	120207004	120209798	-	downstream	43638	40175	NearestLocation
11465	Actg1	chr11	120172171	120172676	506	120207004	120209798	-	downstream	37627	34328	NearestLocation
74173	Rab10os	chr12	3109521	3110461	941	3235526	3250374	+	upstream	-126005	125065	NearestLocation
16570	Kif3c	chr12	3356858	3357755	898	3365132	3406494	+	upstream	-8274	7377	NearestLocation
17977	Ncoa1	chr12	4372365	4372962	598	4247362	4484060	-	inside	111695	111098	NearestLocation
17977	Ncoa1	chr12	4430661	4431575	915	4247362	4484060	-	inside	53399	52485	NearestLocation
23967	Osr1	chr12	9921078	9921715	638	9581248	9588306	+	downstream	339830	332772	NearestLocation
105014	Rdh14	chr12	10456225	10456959	735	10397586	10402368	+	downstream	58639	53857	NearestLocation
238076	Kcns3	chr12	10968165	10970093	1929	11097008	11157648	-	downstream	189483	126915	NearestLocation
18109	Mycn	chr12	12946374	12947209	836	12942899	12948642	-	inside	2268	1433	NearestLocation
53602	Hpcal1	chr12	17888382	17889280	899	17697620	17798732	+	downstream	190762	89650	NearestLocation
100316692	100316692	chr12	18142222	18143369	1148	18186049	18186166	+	upstream	-43827	42680	NearestLocation
236366	5730507C01Rik	chr12	19181344	19182541	1198	18521316	18542060	+	downstream	660028	639284	NearestLocation
69513	1700030C10Rik	chr12	20202113	20203072	960	20810253	20821640	-	downstream	619527	607181	NearestLocation
69513	1700030C10Rik	chr12	20317575	20318965	1391	20810253	20821640	-	downstream	504065	491288	NearestLocation
69513	1700030C10Rik	chr12	20421239	20422333	1095	20810253	20821640	-	downstream	400401	387920	NearestLocation
22630	Ywhaq	chr12	22086081	22087182	1102	21396190	21423442	-	upstream	-662639	662639	NearestLocation
69732	2410018L13Rik	chr12	22810880	22811801	922	22990697	23046943	+	upstream	-179817	178896	NearestLocation
21340	Taf1b	chr12	24484965	24486105	1141	25183446	25243436	+	upstream	-698481	697341	NearestLocation
20135	Rrm2	chr12	25404415	25405322	908	25393119	25399011	+	downstream	11296	5404	NearestLocation
15902	Id2	chr12	25783208	25784055	848	25778664	25780957	-	upstream	-2251	2251	NearestLocation
15902	Id2	chr12	25785426	25786110	685	25778664	25780957	-	upstream	-4469	4469	NearestLocation
20666	Sox11	chr12	28023488	28024583	1096	28019133	28027583	-	inside	4095	3000	NearestLocation
79221	Hdac9	chr12	35591100	35592211	1112	34732447	35601767	-	inside	10667	9556	NearestLocation
67452	Pnpla8	chr12	45369986	45370687	702	45322358	45414422	+	inside	47628	43735	NearestLocation
18760	Prkd1	chr12	52041459	52042074	616	51442219	51750210	-	upstream	-291249	291249	NearestLocation
27386	Npas3	chr12	54353056	54354882	1827	54349664	55173162	+	inside	3392	3392	NearestLocation
320772	Mdga2	chr12	68159788	68161270	1483	67567046	68323536	-	inside	163748	162266	NearestLocation
100316870	Gm17821	chr12	68794013	68794819	807	68757729	68770258	-	upstream	-23755	23755	NearestLocation
66244	Nemf	chr12	70461795	70462606	812	70412530	70458153	-	upstream	-3642	3642	NearestLocation
207965	Vcpkmt	chr12	70610229	70611396	1168	70678615	70684015	-	downstream	73786	67219	NearestLocation
59036	Dact1	chr12	72418851	72419709	859	72410871	72421094	+	inside	7980	1385	NearestLocation
20476	Six6	chr12	74018273	74019069	797	74040932	74045886	+	upstream	-22659	21863	NearestLocation
75801	4930447C04Rik	chr12	74046053	74047237	1185	73982096	74041759	-	upstream	-4294	4294	NearestLocation
15251	Hif1a	chr12	75008409	75009987	1579	75002362	75048517	+	inside	6047	6047	NearestLocation
238271	Kcnh5	chr12	75904507	75905845	1339	75998204	76278319	-	downstream	373812	92359	NearestLocation
12192	Zfp36l1	chr12	81210667	81211485	819	81208747	81214000	-	inside	3333	1920	NearestLocation
12192	Zfp36l1	chr12	81216108	81217218	1111	81208747	81214000	-	upstream	-2108	2108	NearestLocation
217692	Sipa1l1	chr12	83373843	83374636	794	83270407	83552771	+	inside	103436	103436	NearestLocation
171281	Acot3	chr12	85394336	85395065	730	85393101	85400514	+	inside	1235	1235	NearestLocation
238317	Elmsan1	chr12	85533597	85534928	1332	85490123	85559831	-	inside	26234	24903	NearestLocation
238331	Zdhhc22	chr12	88330652	88331834	1183	88324331	88329626	-	upstream	-1026	1026	NearestLocation
217737	Ahsa1	chr12	88640432	88641285	854	88607678	88614902	+	downstream	32754	25530	NearestLocation
399558	Flrt2	chr12	96933233	96934188	956	96930436	97023423	+	inside	2797	2797	NearestLocation
72258	Kcnk10	chr12	99812630	99813668	1039	99672204	99816150	-	inside	3520	2482	NearestLocation
76260	Ttc8	chr12	100188170	100188927	758	100158784	100221448	+	inside	29386	29386	NearestLocation
71375	Foxn3	chr12	100630204	100631687	1484	100433304	100801792	-	inside	171588	170105	NearestLocation
71375	Foxn3	chr12	100865795	100866544	750	100433304	100801792	-	upstream	-64003	64003	NearestLocation
73086	Rps6ka5	chr12	101962579	101963635	1057	101787988	101965193	-	inside	2614	1558	NearestLocation
68149	Otub2	chr12	104626812	104627372	561	104615104	104644560	+	inside	11708	11708	NearestLocation
21432	Tcl1	chr12	106574645	106575775	1131	106454965	106460947	-	upstream	-113698	113698	NearestLocation
12062	Bdkrb2	chr12	106788105	106789003	899	106801382	106831281	+	upstream	-13277	12379	NearestLocation
71033	4933406K04Rik	chr12	108123529	108124616	1088	107923817	107954534	-	upstream	-168995	168995	NearestLocation
58208	Bcl11b	chr12	109153439	109155336	1898	109148613	109241624	-	inside	88185	4826	NearestLocation
58208	Bcl11b	chr12	109217977	109219211	1235	109148613	109241624	-	inside	23647	22413	NearestLocation
58208	Bcl11b	chr12	109244077	109244815	739	109148613	109241624	-	upstream	-2453	2453	NearestLocation
13116	Cyp46a1	chr12	109565730	109566836	1107	109572591	109600444	+	upstream	-6861	5755	NearestLocation
68519	Eml1	chr12	109660851	109661870	1020	109609167	109777774	+	inside	51684	51684	NearestLocation
380785	Begain	chr12	110271145	110272515	1371	110270392	110306427	-	inside	35282	753	NearestLocation
380785	Begain	chr12	110290357	110292737	2381	110270392	110306427	-	inside	16070	13690	NearestLocation
319786	B930059L03Rik	chr12	111684979	111685976	998	111829584	111830889	+	upstream	-144605	143608	NearestLocation
93835	Amn	chr12	112512328	112514162	1835	112509322	112514637	+	inside	3006	475	NearestLocation
212539	Gm266	chr12	112723279	112724604	1326	112688616	112737833	-	inside	14554	13229	NearestLocation
668303	Kif26a	chr12	113382018	113382854	837	113384419	113419958	+	upstream	-2401	1565	NearestLocation
238405	Adam6b	chr12	114662474	114663637	1164	114727776	114730046	+	upstream	-65302	64139	NearestLocation
56220	Zfp386	chr12	116208701	116209508	808	117285935	117299062	+	upstream	-1077234	1076427	NearestLocation
100038689	Gm10421	chr12	118391994	118392944	951	118382996	118389742	-	upstream	-2252	2252	NearestLocation
217944	Rapgef5	chr12	118771939	118773200	1262	118754952	118995451	+	inside	16987	16987	NearestLocation
217944	Rapgef5	chr12	118826632	118827833	1202	118754952	118995451	+	inside	71680	71680	NearestLocation
217946	Cdca7l	chr12	119099749	119100770	1022	119082334	119117179	+	inside	17415	16409	NearestLocation
320145	Sp8	chr12	120074911	120075604	694	120084802	120091051	+	upstream	-9891	9198	NearestLocation
320145	Sp8	chr12	120086644	120088158	1515	120084802	120091051	+	inside	1842	1842	NearestLocation
76937	76937	chr13	3359837	3360571	735	3477506	3497843	+	upstream	-117669	116935	NearestLocation
208440	Dip2c	chr13	9282032	9282660	629	9275771	9668172	+	inside	6261	6261	NearestLocation
66505	Zmynd11	chr13	9833186	9833653	468	9684082	9764560	-	upstream	-68626	68626	NearestLocation
14706	Gng4	chr13	13952574	13953657	1084	13876806	13920162	+	downstream	75768	32412	NearestLocation
193385	Ripor2	chr13	24730249	24730897	649	24706479	24825675	+	inside	23770	23770	NearestLocation
195208	Dcdc2a	chr13	25141986	25142834	849	25147873	25302575	+	upstream	-5887	5039	NearestLocation
22360	Nrsn1	chr13	25257167	25258057	891	25343908	25361865	-	downstream	104698	85851	NearestLocation
27372	Prl3c1	chr13	27297576	27298380	805	27288529	27295618	+	downstream	9047	1958	NearestLocation
20677	Sox4	chr13	29049853	29051062	1210	29042599	29045551	-	upstream	-4302	4302	NearestLocation
17300	Foxc1	chr13	31902802	31903942	1141	31898515	31902504	+	downstream	4287	298	NearestLocation
12593	Cdyl	chr13	35832361	35834250	1890	35751731	35965933	+	inside	80630	80630	NearestLocation
74145	F13a1	chr13	37070131	37070935	805	36959047	37142113	-	inside	71982	71178	NearestLocation
68750	Rreb1	chr13	37869958	37870975	1018	37917907	38043874	+	upstream	-47949	46932	NearestLocation
68750	Rreb1	chr13	37949217	37950340	1124	37917907	38043874	+	inside	31310	31310	NearestLocation
21418	Tfap2a	chr13	40825541	40827162	1622	40811044	40830289	-	inside	4748	3127	NearestLocation
16468	Jarid2	chr13	44828459	44829592	1134	44826207	45016346	+	inside	2252	2252	NearestLocation
94245	Dtnbp1	chr13	44964578	44965756	1179	45017449	45097465	-	downstream	132887	51693	NearestLocation
218203	Mylip	chr13	45496559	45497343	785	45485111	45507309	+	inside	11448	9966	NearestLocation
97863	Fam8a1	chr13	46699067	46699814	748	46764891	46771142	+	upstream	-65824	65077	NearestLocation
218215	Rnf144b	chr13	47739022	47739676	655	47218089	47343360	+	downstream	520933	395662	NearestLocation
15904	Id4	chr13	48061901	48062718	818	48356796	48359405	+	upstream	-294895	294078	NearestLocation
387244	Mirlet7a-1	chr13	48640755	48642373	1619	48633548	48633641	-	upstream	-7114	7114	NearestLocation
18030	Nfil3	chr13	53073632	53074274	643	53062578	53076408	-	inside	2776	2134	NearestLocation
12890	Cplx2	chr13	54397846	54399058	1213	54472713	54485278	+	upstream	-74867	73655	NearestLocation
105239	Rnf44	chr13	54788481	54789563	1083	54780760	54795321	-	inside	6840	5758	NearestLocation
26913	Gprin1	chr13	54839003	54839922	920	54838034	54851030	-	inside	12027	969	NearestLocation
432763	Prr7	chr13	55572657	55574442	1786	55565628	55574516	+	inside	7029	74	NearestLocation
17129	Smad5	chr13	56854195	56855318	1124	56804371	56843739	+	downstream	49824	10456	NearestLocation
75050	Kif27	chr13	58459876	58460698	823	58388877	58456223	-	upstream	-3653	3653	NearestLocation
387217	Mir23b	chr13	63265104	63266794	1691	63401792	63401865	+	upstream	-136688	134998	NearestLocation
19206	Ptch1	chr13	63664078	63665529	1452	63609644	63666828	-	inside	2750	1299	NearestLocation
19206	Ptch1	chr13	63668884	63669700	817	63609644	63666828	-	upstream	-2056	2056	NearestLocation
19206	Ptch1	chr13	63673749	63674734	986	63609644	63666828	-	upstream	-6921	6921	NearestLocation
56541	Habp4	chr13	64270931	64271504	574	64263174	64287845	+	inside	7757	7757	NearestLocation
170936	Zfp369	chr13	65343540	65344392	853	65380162	65399103	+	upstream	-36622	35770	NearestLocation
170936	Zfp369	chr13	65452890	65453833	944	65380162	65399103	+	downstream	72728	53787	NearestLocation
210009	Mtrr	chr13	68653509	68654276	768	68699657	68720998	-	downstream	67489	45381	NearestLocation
210009	Mtrr	chr13	68689687	68690362	676	68699657	68720998	-	downstream	31311	9295	NearestLocation
68675	Fam172a	chr13	77577786	77578688	903	77847951	78305501	+	upstream	-270165	269263	NearestLocation
105171	Arrdc3	chr13	81024573	81025864	1292	81022683	81035303	+	inside	1890	1890	NearestLocation
320203	C130071C03Rik	chr13	83870195	83871237	1043	83867711	83875274	+	inside	2484	2484	NearestLocation
21828	Thbs4	chr13	93539854	93540667	814	93521541	93564773	-	inside	24919	18313	NearestLocation
21371	Tbca	chr13	95365680	95366320	641	95558898	95612854	+	upstream	-193218	192578	NearestLocation
18420	Otp	chr13	95638332	95639375	1044	95645582	95653636	+	upstream	-7250	6207	NearestLocation
18420	Otp	chr13	95652763	95654255	1493	95645582	95653636	+	overlapEnd	7181	619	NearestLocation
18420	Otp	chr13	95655182	95656033	852	95645582	95653636	+	downstream	9600	1546	NearestLocation
218461	Pde8b	chr13	95992161	95993425	1265	95794060	96020259	-	inside	28098	26834	NearestLocation
320557	Fam169a	chr13	97840912	97842165	1254	97837242	97899477	+	inside	3670	3670	NearestLocation
15212	Hexb	chr13	97960130	97960945	816	97946286	97968312	-	inside	8182	7367	NearestLocation
68344	Tmem174	chr13	99274340	99275371	1032	99404933	99407365	-	downstream	133025	129562	NearestLocation
238799	Tnpo1	chr13	99660079	99661010	932	99612036	99696339	-	inside	36260	35329	NearestLocation
18708	Pik3r1	chr13	102513230	102513868	639	102450718	102538172	-	inside	24942	24304	NearestLocation
59079	Erbin	chr13	104780461	104781588	1128	104608866	104710594	-	upstream	-69867	69867	NearestLocation
67263	Zswim6	chr13	108651704	108652293	590	108514697	108680258	-	inside	28554	27965	NearestLocation
20620	Plk2	chr13	111392915	111393726	812	111185252	111191051	+	downstream	207663	201864	NearestLocation
20620	Plk2	chr13	111534171	111535022	852	111185252	111191051	+	downstream	348919	343120	NearestLocation
16392	Isl1	chr13	116532103	116532535	433	117088478	117099896	-	downstream	567793	555943	NearestLocation
320333	D830030K20Rik	chr14	3208418	3209148	731	3189214	3350168	+	inside	19204	19204	NearestLocation
545007	Gm5796	chr14	4213138	4214110	973	4056786	4307934	+	inside	156352	93824	NearestLocation
545007	Gm5796	chr14	4285091	4286165	1075	4056786	4307934	+	inside	228305	21769	NearestLocation
545007	Gm5796	chr14	4437314	4438174	861	4056786	4307934	+	downstream	380528	129380	NearestLocation
108978	4930555G01Rik	chr14	4518098	4518944	847	4972734	5754400	+	upstream	-454636	453790	NearestLocation
108978	4930555G01Rik	chr14	4601700	4602694	995	4972734	5754400	+	upstream	-371034	370040	NearestLocation
108978	4930555G01Rik	chr14	4829336	4830361	1026	4972734	5754400	+	upstream	-143398	142373	NearestLocation
108978	4930555G01Rik	chr14	5103963	5104745	783	4972734	5754400	+	inside	131229	131229	NearestLocation
108978	4930555G01Rik	chr14	5617988	5618896	909	4972734	5754400	+	inside	645254	135504	NearestLocation
108978	4930555G01Rik	chr14	6011873	6012834	962	4972734	5754400	+	downstream	1039139	257473	NearestLocation
108978	4930555G01Rik	chr14	6093101	6093944	844	4972734	5754400	+	downstream	1120367	338701	NearestLocation
100038847	Gm10406	chr14	7119296	7120171	876	7838629	8147551	-	downstream	1028255	718458	NearestLocation
100038847	Gm10406	chr14	7259091	7260253	1163	7838629	8147551	-	downstream	888460	578376	NearestLocation
100038847	Gm10406	chr14	7589131	7590145	1015	7838629	8147551	-	downstream	558420	248484	NearestLocation
100038847	Gm10406	chr14	7721981	7722933	953	7838629	8147551	-	downstream	425570	115696	NearestLocation
100038847	Gm10406	chr14	7859534	7860346	813	7838629	8147551	-	inside	288017	20905	NearestLocation
68308	4933406F09Rik	chr14	8320576	8321739	1164	8244987	8255199	+	downstream	75589	65377	NearestLocation
22194	Ube2e1	chr14	19159228	19159970	743	19115243	19164358	-	inside	5130	4388	NearestLocation
432825	Gm5458	chr14	20403888	20404724	837	20413360	20421809	-	downstream	17921	8636	NearestLocation
74571	Kcnk16	chr14	21072572	21074192	1621	21081978	21088384	-	downstream	15812	7786	NearestLocation
74571	Kcnk16	chr14	21074631	21076335	1705	21081978	21088384	-	downstream	13753	5643	NearestLocation
59011	Myoz1	chr14	21459687	21460349	663	21468324	21475762	-	downstream	16075	7975	NearestLocation
218820	Zfp503	chr14	22806404	22807347	944	22803184	22808823	-	inside	2419	1476	NearestLocation
16531	Kcnma1	chr14	24822627	24824469	1843	24117983	24833713	-	inside	11086	9244	NearestLocation
328365	Zmiz1	chr14	26137148	26137772	625	26278778	26484195	+	upstream	-141630	141006	NearestLocation
328365	Zmiz1	chr14	26197431	26198256	826	26278778	26484195	+	upstream	-81347	80522	NearestLocation
328365	Zmiz1	chr14	26276762	26277545	784	26278778	26484195	+	upstream	-2016	1233	NearestLocation
77592	4931406H21Rik	chr14	26426099	26428015	1917	26406290	26410147	+	downstream	19809	15952	NearestLocation
211922	Dennd6a	chr14	27398833	27399793	961	27393344	27451585	+	inside	5489	5489	NearestLocation
320234	Ccdc66	chr14	28341124	28341902	779	28295596	28321646	-	upstream	-19478	19478	NearestLocation
319476	Lrtm1	chr14	29613447	29614892	1446	29831394	29846828	+	upstream	-217947	216502	NearestLocation
75901	Dcp1a	chr14	31166403	31167436	1034	31292751	31340242	+	upstream	-126348	125315	NearestLocation
66487	Smim4	chr14	31943902	31944833	932	31937691	31942116	-	upstream	-1786	1786	NearestLocation
107751	Prrxl1	chr14	33410665	33411407	743	33412594	33462432	+	upstream	-1929	1187	NearestLocation
239027	Arhgap22	chr14	34132686	34133682	997	34030009	34183122	+	inside	102677	49440	NearestLocation
19256	Ptpn20	chr14	34460311	34461058	748	34402456	34453940	+	downstream	57855	6371	NearestLocation
24131	Ldb3	chr14	35361807	35362835	1029	35339885	35401867	-	inside	40060	21922	NearestLocation
218921	4930474N05Rik	chr14	37246692	37247117	426	36908151	36913298	+	downstream	338541	333394	NearestLocation
328381	Sh2d4b	chr14	41497782	41498586	805	41629157	41706254	-	downstream	208472	130571	NearestLocation
74480	Samd4	chr14	47583098	47584291	1194	47502640	47725492	+	inside	80458	80458	NearestLocation
218989	Tmem260	chr14	49094925	49095910	986	49065803	49134834	+	inside	29122	29122	NearestLocation
606497	Otx2os1	chr14	49293276	49294080	805	49288963	49413023	+	inside	4313	4313	NearestLocation
67082	1700011H14Rik	chr14	49857871	49858510	640	49846034	49865103	-	inside	7232	6593	NearestLocation
619301	Tmem253	chr14	52628085	52629378	1294	52636540	52639462	+	upstream	-8455	7162	NearestLocation
619301	Tmem253	chr14	52633529	52634757	1229	52636540	52639462	+	upstream	-3011	1783	NearestLocation
67772	Chd8	chr14	52877013	52877608	596	52817826	52857247	-	upstream	-19766	19766	NearestLocation
56335	Mettl3	chr14	52935421	52936432	1012	52914517	52924799	-	upstream	-10622	10622	NearestLocation
16475	Ajuba	chr14	55194320	55194936	617	55186309	55196253	-	inside	1933	1317	NearestLocation
73181	Nfatc4	chr14	56441949	56442628	680	56443632	56452780	+	upstream	-1683	1004	NearestLocation
14180	Fgf9	chr14	58693565	58695790	2226	58691523	58731557	+	inside	2042	2042	NearestLocation
50769	Atp8a2	chr14	60795656	60796696	1041	60266578	60816016	-	inside	20360	19320	NearestLocation
50720	Sacs	chr14	61791717	61792507	791	61757294	61859530	+	inside	34423	34423	NearestLocation
387174	Mir15a	chr14	62266748	62267888	1141	62250864	62250947	-	upstream	-15801	15801	NearestLocation
239134	Gucy1b2	chr14	63174194	63175064	871	63011513	63075126	-	upstream	-99068	99068	NearestLocation
14463	Gata4	chr14	63859389	63860058	670	63817752	63890529	-	inside	31140	30471	NearestLocation
14463	Gata4	chr14	63874432	63875034	603	63817752	63890529	-	inside	16097	15495	NearestLocation
380912	Zfp395	chr14	65962450	65963158	709	65977513	66017767	+	upstream	-15063	14355	NearestLocation
246710	Rhobtb2	chr14	70204864	70205438	575	70184797	70224659	-	inside	19795	19221	NearestLocation
13655	Egr3	chr14	70474385	70475728	1344	70477252	70482421	+	upstream	-2867	1524	NearestLocation
13655	Egr3	chr14	70479376	70480505	1130	70477252	70482421	+	inside	2124	1916	NearestLocation
213019	Pdlim2	chr14	70591427	70592322	896	70564025	70577479	-	upstream	-13948	13948	NearestLocation
72661	Serp2	chr14	76903905	76904542	638	76932619	76956696	-	downstream	52791	28077	NearestLocation
380921	Dgkh	chr14	79131855	79133091	1237	78969416	79124896	-	upstream	-6959	6959	NearestLocation
18530	Pcdh8	chr14	80168181	80169170	990	80166582	80171119	-	inside	2938	1599	NearestLocation
18996	Pou4f1	chr14	104735804	104736608	805	104861541	104867216	-	downstream	131412	124933	NearestLocation
212085	Trim52	chr14	107474176	107474968	793	106505415	106535076	+	downstream	968761	939100	NearestLocation
723905	Mir17	chr14	115439500	115441752	2253	115442893	115442976	+	upstream	-3393	1141	NearestLocation
223227	Sox21	chr14	118633949	118635106	1158	118632456	118636252	-	inside	2303	1146	NearestLocation
58187	Cldn10	chr14	119210913	119211864	952	119187093	119273747	+	inside	23820	23820	NearestLocation
223254	Farp1	chr14	121450833	121451793	961	121434796	121682948	+	inside	16037	16037	NearestLocation
19219	Ptger4	chr15	5191962	5192730	769	5183404	5193831	-	inside	1869	1101	NearestLocation
71175	Nipbl	chr15	8393423	8395377	1955	8239830	8415285	-	inside	21862	19908	NearestLocation
320277	Spef2	chr15	9667032	9668171	1140	9592491	9678561	-	inside	11529	10390	NearestLocation
239337	Adamts12	chr15	11104094	11104809	716	10994545	11276622	+	inside	109549	109549	NearestLocation
22763	Zfr	chr15	12027687	12029638	1952	12047606	12115205	+	upstream	-19919	17968	NearestLocation
68070	Pdzd2	chr15	12561564	12562300	737	12286809	12669679	-	inside	108115	107379	NearestLocation
215654	Cdh12	chr15	21585882	21586682	801	21041207	21519288	+	downstream	544675	66594	NearestLocation
70350	Basp1	chr15	25293670	25294810	1141	25293032	25343519	-	inside	49849	638	NearestLocation
448987	Fbxl7	chr15	26847396	26848568	1173	26470214	26825319	-	upstream	-22077	22077	NearestLocation
68036	Zfp706	chr15	36868052	36868868	817	36926782	36937157	-	downstream	69105	57914	NearestLocation
54375	Azin1	chr15	38400146	38400843	698	38417185	38449021	-	downstream	48875	16342	NearestLocation
223513	Abra	chr15	41619805	41621124	1320	41696839	41701266	-	downstream	81461	75715	NearestLocation
11600	Angpt1	chr15	42129196	42130004	809	42256271	42508341	-	downstream	379145	126267	NearestLocation
66736	Emc2	chr15	43218866	43219510	645	43308775	43359323	+	upstream	-89909	89265	NearestLocation
239410	A930017M01Rik	chr15	44579664	44580377	714	44583826	44716289	+	upstream	-4162	3449	NearestLocation
239420	Csmd3	chr15	47688069	47688796	728	47412184	48623535	-	inside	935466	275885	NearestLocation
75758	9130401M01Rik	chr15	57865300	57865951	652	57853814	57908044	-	inside	42744	11486	NearestLocation
211770	Trib1	chr15	59535054	59535905	852	59480209	59488654	+	downstream	54845	46400	NearestLocation
223601	Fam49b	chr15	63828933	63830067	1135	63760649	63892010	-	inside	63077	61943	NearestLocation
13196	Asap1	chr15	64143818	64144796	979	63920101	64214481	-	inside	70663	69685	NearestLocation
387228	Mir30d	chr15	68193978	68195156	1179	68172770	68172851	-	upstream	-21127	21127	NearestLocation
106068	Slc45a4	chr15	73475400	73476375	976	73410721	73455174	-	upstream	-20226	20226	NearestLocation
19245	Ptp4a3	chr15	73554877	73555698	822	73553575	73589196	+	inside	1302	1302	NearestLocation
107831	Adgrb1	chr15	74393763	74394852	1090	74346626	74419894	+	inside	47137	25042	NearestLocation
332110	Mapk15	chr15	75827885	75829583	1699	75824199	75829583	+	overlapEnd	3686	0	NearestLocation
105732	Fam83h	chr15	75839448	75840462	1015	75831522	75844766	-	inside	5318	4304	NearestLocation
100316774	Mir1942	chr15	76010022	76012647	2626	76046041	76046103	-	downstream	36081	33394	NearestLocation
18810	Plec	chr15	76059496	76060268	773	76001404	76063000	-	inside	3504	2732	NearestLocation
170729	Scrt1	chr15	76348110	76350587	2478	76346633	76352559	-	inside	4449	1477	NearestLocation
16581	Kifc2	chr15	76486690	76487751	1062	76490339	76498626	+	upstream	-3649	2588	NearestLocation
17305	Mfng	chr15	78583133	78584011	879	78586313	78603875	-	downstream	20742	2302	NearestLocation
104445	Cdc42ep1	chr15	78662730	78663634	905	78673077	78681332	+	upstream	-10347	9443	NearestLocation
110253	Triobp	chr15	78813109	78814033	925	78778154	78836299	+	inside	34955	22266	NearestLocation
57274	Slc16a8	chr15	79091347	79092613	1267	79081446	79085178	-	upstream	-6169	6169	NearestLocation
17133	Maff	chr15	79187620	79188460	841	79178108	79189506	+	inside	9512	1046	NearestLocation
27373	Csnk1e	chr15	79291715	79294005	2291	79248282	79272487	-	upstream	-19228	19228	NearestLocation
18591	Pdgfb	chr15	79842552	79843828	1277	79826306	79845238	-	inside	2686	1410	NearestLocation
56438	Rbx1	chr15	81353314	81353976	663	81296746	81306799	+	downstream	56568	46515	NearestLocation
214685	Chadl	chr15	81523871	81525647	1777	81516597	81527717	-	inside	3846	2070	NearestLocation
21685	Tef	chr15	81641141	81642439	1299	81633103	81657293	+	inside	8038	8038	NearestLocation
723897	Mir33	chr15	82037429	82038382	954	82028552	82028620	+	downstream	8877	8809	NearestLocation
72049	Tnfrsf13c	chr15	82042164	82043550	1387	82052174	82054769	-	downstream	12605	8624	NearestLocation
21411	Tcf20	chr15	82793598	82794318	721	82639055	82742564	-	upstream	-51034	51034	NearestLocation
72301	1810041L15Rik	chr15	84280719	84281287	569	84209633	84277527	-	upstream	-3192	3192	NearestLocation
109270	Prr5	chr15	84511319	84512204	886	84493674	84534103	+	inside	17645	17645	NearestLocation
22422	Wnt7b	chr15	85455985	85456791	807	85365867	85412251	-	upstream	-43734	43734	NearestLocation
723966	Mirlet7c-2	chr15	85500487	85502632	2146	85537033	85537127	+	upstream	-36546	34401	NearestLocation
723966	Mirlet7c-2	chr15	85509477	85510120	644	85537033	85537127	+	upstream	-27556	26913	NearestLocation
106014	Fam19a5	chr15	87454379	87456256	1878	87374729	87589794	+	inside	79650	79650	NearestLocation
76737	Creld2	chr15	88667673	88668274	602	88650076	88657111	+	downstream	17597	10562	NearestLocation
140570	Plxnb2	chr15	89003574	89004327	754	88985979	89011218	-	inside	7644	6891	NearestLocation
58234	Shank3	chr15	89353799	89354879	1081	89330288	89390691	+	inside	23511	23511	NearestLocation
11434	Acr	chr15	89378056	89380044	1989	89398757	89405015	+	upstream	-20701	18713	NearestLocation
106042	Prickle1	chr15	93349184	93350307	1124	93329545	93426322	-	inside	77138	19639	NearestLocation
319722	E330033B04Rik	chr15	96115142	96116406	1265	95965250	96114039	-	upstream	-1103	1103	NearestLocation
67760	Slc38a2	chr15	96539654	96540846	1193	96517823	96530129	-	upstream	-9525	9525	NearestLocation
56233	Hdac7	chr15	97661209	97662430	1222	97623112	97674733	-	inside	13524	12303	NearestLocation
78541	Asb8	chr15	97975519	97976247	729	97965071	97996009	-	inside	20490	10448	NearestLocation
70069	H1fnt	chr15	98078116	98078658	543	98086413	98087738	-	downstream	9622	7755	NearestLocation
11512	Adcy6	chr15	98439170	98440639	1470	98420421	98438064	-	upstream	-1106	1106	NearestLocation
12297	Cacnb3	chr15	98464810	98465922	1113	98462651	98474961	+	inside	2159	2159	NearestLocation
72778	Dnajc22	chr15	98923823	98924503	681	98929915	98935138	+	upstream	-6092	5412	NearestLocation
22379	Fmnl3	chr15	99210831	99211742	912	99147654	99200897	-	upstream	-9934	9934	NearestLocation
11827	Aqp2	chr15	99414207	99414818	612	99409487	99414976	+	inside	4720	158	NearestLocation
11419	Asic1	chr15	99495151	99495837	687	99501149	99531559	+	upstream	-5998	5312	NearestLocation
20273	Scn8a	chr15	100747155	100748634	1480	100700289	100876360	+	inside	46866	46866	NearestLocation
208258	Ankrd33	chr15	100876637	100877884	1248	100946186	100950455	+	upstream	-69549	68302	NearestLocation
208258	Ankrd33	chr15	100882893	100884818	1926	100946186	100950455	+	upstream	-63293	61368	NearestLocation
208258	Ankrd33	chr15	100908138	100909762	1625	100946186	100950455	+	upstream	-38048	36424	NearestLocation
56149	Grasp	chr15	101061801	101062606	806	101054638	101063187	+	inside	7163	581	NearestLocation
15370	Nr4a1	chr15	101084349	101085054	706	101097277	101105225	+	upstream	-12928	12223	NearestLocation
332131	Krt78	chr15	101807533	101808201	669	101776435	101784718	-	upstream	-22815	22815	NearestLocation
19411	Rarg	chr15	102077332	102078663	1332	102065371	102087914	-	inside	10582	9251	NearestLocation
223921	Aaas	chr15	102185758	102186725	968	102168678	102181190	-	upstream	-4568	4568	NearestLocation
80910	Gpr84	chr15	103135437	103136289	853	103138666	103140869	-	downstream	5432	2377	NearestLocation
80910	Gpr84	chr15	103144409	103145849	1441	103138666	103140869	-	upstream	-3540	3540	NearestLocation
80910	Gpr84	chr15	103153467	103154286	820	103138666	103140869	-	upstream	-12598	12598	NearestLocation
252870	Usp7	chr16	8737671	8739384	1714	8688815	8792401	-	inside	54730	48856	NearestLocation
20621	Snn	chr16	11066042	11067064	1023	11061038	11075078	+	inside	5004	5004	NearestLocation
106200	Txndc11	chr16	11143817	11144747	931	11075004	11134625	-	upstream	-9192	9192	NearestLocation
224024	Scarf2	chr16	17806812	17807842	1031	17797375	17808383	+	inside	9437	541	NearestLocation
433004	B830017H08Rik	chr16	17815533	17816069	537	17833212	17835112	+	upstream	-17679	17143	NearestLocation
13356	Dgcr2	chr16	17891152	17892088	937	17840451	17893561	-	inside	2409	1473	NearestLocation
13353	Dgcr6	chr16	18066199	18066988	790	18052953	18071435	+	inside	13246	4447	NearestLocation
13972	Gnb1l	chr16	18532996	18533753	758	18498861	18566772	+	inside	34135	33019	NearestLocation
21380	Tbx1	chr16	18581748	18583186	1439	18581806	18590764	-	overlapEnd	9016	58	NearestLocation
21380	Tbx1	chr16	18586408	18587380	973	18581806	18590764	-	inside	4356	3384	NearestLocation
18951	Sept5	chr16	18626078	18626895	818	18621904	18630031	-	inside	3953	3136	NearestLocation
13845	Ephb3	chr16	21246052	21247108	1057	21204868	21223377	+	downstream	41184	22675	NearestLocation
209018	Vps8	chr16	21347460	21348081	622	21423191	21644753	+	upstream	-75731	75110	NearestLocation
210126	Lpp	chr16	24583091	24584126	1036	24393436	24992664	+	inside	189655	189655	NearestLocation
751543	Mir690	chr16	28445844	28447322	1479	28600021	28600129	-	downstream	154285	152699	NearestLocation
751543	Mir690	chr16	28564209	28565264	1056	28600021	28600129	-	downstream	35920	34757	NearestLocation
328657	Gm1968	chr16	29813908	29814551	644	29958013	29979210	-	downstream	165302	143462	NearestLocation
15205	Hes1	chr16	30066536	30067561	1026	30065443	30067882	+	inside	1093	321	NearestLocation
15205	Hes1	chr16	30069959	30071030	1072	30065443	30067882	+	downstream	4516	2077	NearestLocation
71756	Cpn2	chr16	30187912	30188509	598	30256465	30267618	-	downstream	79706	67956	NearestLocation
14729	Gp5	chr16	30308497	30309281	785	30307779	30310865	-	inside	2368	718	NearestLocation
224093	Fam43a	chr16	30601172	30601846	675	30599809	30602883	+	inside	1363	1037	NearestLocation
71911	Bdh1	chr16	31428588	31430086	1499	31422383	31458987	+	inside	6205	6205	NearestLocation
545156	Kalrn	chr16	34572794	34574453	1660	33969159	34514113	-	upstream	-58681	58681	NearestLocation
224132	Dirc2	chr16	35659794	35660830	1037	35694989	35769442	-	downstream	109648	34159	NearestLocation
16646	Kpna1	chr16	35981422	35982214	793	35983449	36036248	+	upstream	-2027	1235	NearestLocation
213012	Abhd10	chr16	45844196	45844861	666	45729846	45743019	-	upstream	-101177	101177	NearestLocation
70508	Bbx	chr16	50429746	50430710	965	50191957	50432502	-	inside	2756	1792	NearestLocation
69339	Ccdc54	chr16	50528720	50529692	973	50589972	50591267	-	downstream	62547	60280	NearestLocation
239852	Zpld1	chr16	54867952	54868722	771	55225288	55283396	-	downstream	415444	356566	NearestLocation
80859	Nfkbiz	chr16	55821591	55822811	1221	55811490	55838754	-	inside	17163	10101	NearestLocation
66315	Senp7	chr16	56075361	56076198	838	56048451	56190124	+	inside	26910	26910	NearestLocation
67581	Tbc1d23	chr16	57241667	57242475	809	57168977	57231579	-	upstream	-10088	10088	NearestLocation
78749	Filip1l	chr16	57391267	57392161	895	57353390	57572917	+	inside	37877	37877	NearestLocation
66497	Cmss1	chr16	57548804	57549786	983	57302113	57606980	-	inside	58176	57194	NearestLocation
224273	Crybg3	chr16	59549250	59550094	845	59490601	59555578	-	inside	6328	5484	NearestLocation
56297	Arl6	chr16	59600281	59601086	806	59613147	59639165	-	downstream	38884	12061	NearestLocation
13837	Epha3	chr16	63460078	63461106	1029	63545044	63863983	-	downstream	403905	83938	NearestLocation
13837	Epha3	chr16	63461251	63463250	2000	63545044	63863983	-	downstream	402732	81794	NearestLocation
13837	Epha3	chr16	63832570	63834656	2087	63545044	63863983	-	inside	31413	29327	NearestLocation
73569	Vgll3	chr16	65909880	65911383	1504	65815878	65863311	+	downstream	94002	46569	NearestLocation
239857	Cadm2	chr16	67334304	67334921	618	66655666	67621153	-	inside	286849	286232	NearestLocation
19876	Robo1	chr16	72502571	72503381	811	72663394	73046345	+	upstream	-160823	160013	NearestLocation
387173	Mir155	chr16	84702969	84703945	977	84713277	84715489	+	upstream	-10308	9332	NearestLocation
67768	N6amt1	chr16	87180026	87180795	770	87354430	87368894	+	upstream	-174404	173635	NearestLocation
100038709	Gm10789	chr16	89939752	89940323	572	90142482	90147072	+	upstream	-202730	202159	NearestLocation
100038709	Gm10789	chr16	90071139	90071996	858	90142482	90147072	+	upstream	-71343	70486	NearestLocation
15975	Ifnar1	chr16	91454539	91455846	1308	91485460	91510767	+	upstream	-30921	29614	NearestLocation
209195	Clic6	chr16	92605670	92607175	1506	92498392	92541486	+	downstream	107278	64184	NearestLocation
224440	Setd4	chr16	93579834	93580645	812	93583706	93604060	-	downstream	24226	3061	NearestLocation
110948	Hlcs	chr16	94346900	94347747	848	94350912	94511893	-	downstream	164993	3165	NearestLocation
170765	Ripply3	chr16	94534789	94535468	680	94550029	94558542	+	upstream	-15240	14561	NearestLocation
24001	Tiam2	chr17	3314032	3314734	703	3326573	3519397	+	upstream	-12541	11839	NearestLocation
239985	Arid1b	chr17	4625801	4626984	1184	4995074	5347656	+	upstream	-369273	368090	NearestLocation
239985	Arid1b	chr17	4907734	4908721	988	4995074	5347656	+	upstream	-87340	86353	NearestLocation
66616	Snx9	chr17	5748917	5749632	716	5841380	5930711	+	upstream	-92463	91748	NearestLocation
20975	Synj2	chr17	5949074	5949967	894	5941280	6044290	+	inside	7794	7794	NearestLocation
77106	Tmem181a	chr17	6256464	6257363	900	6270475	6305783	+	upstream	-14011	13112	NearestLocation
100310872	Dynlt1a	chr17	6556226	6557153	928	6310545	6492320	-	upstream	-63906	63906	NearestLocation
66832	Rsph3a	chr17	8099645	8102418	2774	8138479	8172421	+	upstream	-38834	36061	NearestLocation
66832	Rsph3a	chr17	8102484	8103401	918	8138479	8172421	+	upstream	-35995	35078	NearestLocation
66832	Rsph3a	chr17	8103491	8106340	2850	8138479	8172421	+	upstream	-34988	32139	NearestLocation
100037283	Rnaset2a	chr17	8340325	8341104	780	8321181	8334669	-	upstream	-5656	5656	NearestLocation
66931	1700010I14Rik	chr17	8993519	8995155	1637	9181198	9201184	+	upstream	-187679	186043	NearestLocation
68799	Rgmb	chr17	15967385	15968237	853	15943217	15963550	-	upstream	-3835	3835	NearestLocation
387230	Mir99b	chr17	17963264	17966147	2884	17967152	17967221	+	upstream	-3888	1005	NearestLocation
210853	Zfp947	chr17	22217832	22218621	790	22281326	22302944	-	downstream	85112	62705	NearestLocation
56863	Cldn9	chr17	23836293	23837313	1021	23819551	23820993	-	upstream	-15300	15300	NearestLocation
18607	Pdpk1	chr17	24277864	24278799	936	24210647	24287866	-	inside	10002	9067	NearestLocation
57354	Cramp1l	chr17	25150569	25151565	997	25098171	25152705	-	inside	2136	1140	NearestLocation
240055	Neurl1b	chr17	26575516	26576452	937	26551910	26583287	+	inside	23606	6835	NearestLocation
14229	Fkbp5	chr17	28622289	28623281	993	28536040	28654469	-	inside	32180	31188	NearestLocation
14229	Fkbp5	chr17	28659713	28660518	806	28536040	28654469	-	upstream	-5244	5244	NearestLocation
12575	Cdkn1a	chr17	29231509	29232656	1148	29227931	29237667	+	inside	3578	3578	NearestLocation
26382	Fgd2	chr17	29553063	29553594	532	29497859	29516480	+	downstream	55204	36583	NearestLocation
623169	Gm6402	chr17	30506835	30507405	571	30531770	30533125	-	downstream	26290	24365	NearestLocation
54194	Akap8l	chr17	32500792	32501626	835	32458369	32487522	-	upstream	-13270	13270	NearestLocation
664702	A530088E08Rik	chr17	32533270	32533803	534	32539959	32541753	+	upstream	-6689	6156	NearestLocation
54127	Rps28	chr17	33954088	33955336	1249	33959982	33961443	-	downstream	7355	4646	NearestLocation
14961	H2-Ab1	chr17	34401335	34402301	967	34400172	34406363	+	inside	1163	1163	NearestLocation
12305	Ddr1	chr17	35837109	35838106	998	35818512	35841544	-	inside	4435	3438	NearestLocation
67676	Rpp21	chr17	36367841	36368908	1068	36392618	36394791	-	downstream	26950	23710	NearestLocation
54393	Gabbr1	chr17	37187176	37188250	1075	37182911	37211250	+	inside	4265	4265	NearestLocation
109115	Supt3	chr17	44871176	44873692	2517	44914120	45256233	+	upstream	-42944	40428	NearestLocation
210573	Tmem151b	chr17	45681723	45682847	1125	45678889	45686626	-	inside	4903	2834	NearestLocation
63959	Slc29a1	chr17	45732086	45732874	789	45722149	45736552	-	inside	4466	3678	NearestLocation
68463	Mrpl14	chr17	45870367	45871318	952	45823321	45835444	+	downstream	47046	34923	NearestLocation
108114	Slc22a7	chr17	46581695	46582552	858	46569134	46575426	-	upstream	-6269	6269	NearestLocation
210982	Bicral	chr17	46993411	46995822	2412	46935065	46969263	-	upstream	-24148	24148	NearestLocation
75462	1700001C19Rik	chr17	47605279	47605961	683	47549683	47574324	-	upstream	-30955	30955	NearestLocation
224836	Usp49	chr17	47766231	47767160	930	47748545	47821016	+	inside	17686	17686	NearestLocation
56771	Med20	chr17	47766231	47767160	930	47748545	47788562	+	inside	17686	17686	NearestLocation
74123	Foxp4	chr17	48112121	48112796	676	48004082	48061581	-	upstream	-50540	50540	NearestLocation
68224	1700067P10Rik	chr17	48168281	48169035	755	48226582	48227870	+	upstream	-58301	57547	NearestLocation
20230	Satb1	chr17	51951610	51953226	1617	51875512	51972615	-	inside	21005	19389	NearestLocation
211482	Efhb	chr17	53291495	53292251	757	53538214	53602646	-	downstream	311151	245963	NearestLocation
211482	Efhb	chr17	53450387	53450991	605	53538214	53602646	-	downstream	152259	87223	NearestLocation
76905	Lrg1	chr17	56262676	56264282	1607	56259101	56261369	-	upstream	-1307	1307	NearestLocation
20359	Sema6b	chr17	56281220	56282206	987	56262508	56279766	-	upstream	-1454	1454	NearestLocation
19280	Ptprs	chr17	56564354	56565430	1077	56551849	56615903	-	inside	51549	12505	NearestLocation
19280	Ptprs	chr17	56600943	56601695	753	56551849	56615903	-	inside	14960	14208	NearestLocation
19280	Ptprs	chr17	56612642	56614517	1876	56551849	56615903	-	inside	3261	1386	NearestLocation
20834	Znrf4	chr17	56649404	56649966	563	56650671	56651906	-	downstream	2502	705	NearestLocation
18188	Nrtn	chr17	56890659	56891849	1191	56890748	56896953	-	overlapEnd	6294	89	NearestLocation
13640	Efna5	chr17	63086537	63087328	792	62952306	63230666	-	inside	144129	134231	NearestLocation
19274	Ptprm	chr17	67684417	67685025	609	67016188	67703799	-	inside	19382	18774	NearestLocation
16772	Lama1	chr17	68090368	68091252	885	68046605	68171985	+	inside	43763	43763	NearestLocation
13823	Epb41l3	chr17	69190400	69191492	1093	69506150	69639327	+	upstream	-315750	314658	NearestLocation
21815	Tgif1	chr17	71167243	71167879	637	71193545	71202872	-	downstream	35629	25666	NearestLocation
21815	Tgif1	chr17	71200296	71200950	655	71193545	71202872	-	inside	2576	1922	NearestLocation
67052	Ndc80	chr17	71824103	71825381	1279	71845440	71876197	-	downstream	52094	20059	NearestLocation
70891	Spdya	chr17	71901193	71902026	834	71876236	71938873	+	inside	24957	24957	NearestLocation
78785	Clip4	chr17	72131684	72132494	811	72119031	72213550	+	inside	12653	12653	NearestLocation
78785	Clip4	chr17	72218757	72219428	672	72119031	72213550	+	downstream	99726	5207	NearestLocation
94224	Srd5a2	chr17	74433956	74435974	2019	74367046	74397256	-	upstream	-36700	36700	NearestLocation
12211	Birc6	chr17	74970274	74971255	982	74927635	75103113	+	inside	42639	42639	NearestLocation
268980	Strn	chr17	79060545	79061416	872	79053304	79135900	-	inside	75355	7241	NearestLocation
20541	Slc8a1	chr17	82069051	82069840	790	81772445	82137717	-	inside	68666	67877	NearestLocation
106522	Pkdcc	chr17	83442135	83442901	767	83614623	83624409	+	upstream	-172488	171722	NearestLocation
107766	Haao	chr17	84260761	84261309	549	84230694	84246130	-	upstream	-14631	14631	NearestLocation
12193	Zfp36l2	chr17	84548851	84549451	601	84583269	84587287	-	downstream	38436	33818	NearestLocation
20472	Six2	chr17	86199184	86200162	979	86083608	86087594	-	upstream	-111590	111590	NearestLocation
12314	Calm2	chr17	87929671	87930244	574	87832741	87846275	-	upstream	-83396	83396	NearestLocation
210741	Kcnk12	chr17	88145126	88146123	998	88145161	88197334	-	overlapEnd	52208	35	NearestLocation
77057	Ston1	chr17	88996847	88997559	713	89025895	89061926	+	upstream	-29048	28336	NearestLocation
18189	Nrxn1	chr17	91487128	91488403	1276	90432984	91492142	-	inside	5014	3739	NearestLocation
75415	Arhgap12	chr18	6081263	6082629	1367	6024448	6136096	-	inside	54833	53467	NearestLocation
77805	Esco1	chr18	10545312	10546324	1013	10566510	10610350	-	downstream	65038	20186	NearestLocation
14465	Gata6	chr18	11053973	11055254	1282	11052508	11085633	+	inside	1465	1465	NearestLocation
14465	Gata6	chr18	11288271	11289201	931	11052508	11085633	+	downstream	235763	202638	NearestLocation
225182	Rbbp8	chr18	11815633	11816533	901	11791785	11901716	+	inside	23848	23848	NearestLocation
76482	3110002H16Rik	chr18	12330949	12331709	761	12327239	12348478	+	inside	3710	3710	NearestLocation
72747	Ttc39c	chr18	12693541	12694538	998	12802042	12895561	+	upstream	-108501	107504	NearestLocation
71132	Cabyr	chr18	12890146	12891354	1209	12899864	12913651	+	upstream	-9718	8510	NearestLocation
64291	Osbpl1a	chr18	13020348	13021271	924	12913845	13100229	-	inside	79881	78958	NearestLocation
225207	Zfp521	chr18	14128489	14129266	778	13845523	14131242	-	inside	2753	1976	NearestLocation
106931	Kctd1	chr18	15220937	15222995	2059	15127194	15309955	-	inside	89018	86960	NearestLocation
12558	Cdh2	chr18	16965156	16965989	834	16747386	16967558	-	inside	2402	1569	NearestLocation
13507	Dsc3	chr18	19993791	19995009	1219	20119431	20160598	-	downstream	166807	124422	NearestLocation
67664	Rnf125	chr18	21119739	21120583	845	21103126	21142349	+	inside	16613	16613	NearestLocation
108013	Celf4	chr18	25645135	25646007	873	25636121	25912484	-	inside	267349	9014	NearestLocation
108013	Celf4	chr18	25837400	25838297	898	25636121	25912484	-	inside	75084	74187	NearestLocation
53603	Tslp	chr18	32858713	32860174	1462	32975037	32979453	+	upstream	-116324	114863	NearestLocation
13824	Epb41l4a	chr18	33954191	33954895	705	33955981	34166860	-	downstream	212669	1086	NearestLocation
69816	Mzb1	chr18	35811953	35813527	1575	35806919	35809021	-	upstream	-2932	2932	NearestLocation
69816	Mzb1	chr18	35813649	35815091	1443	35806919	35809021	-	upstream	-4628	4628	NearestLocation
67393	Cxxc5	chr18	36032862	36033752	891	35989472	36021342	+	downstream	43390	11520	NearestLocation
67393	Cxxc5	chr18	36047196	36048257	1062	35989472	36021342	+	downstream	57724	25854	NearestLocation
67393	Cxxc5	chr18	36048539	36049805	1267	35989472	36021342	+	downstream	59067	27197	NearestLocation
74002	Psd2	chr18	36079257	36080106	850	36124489	36174369	+	upstream	-45232	44383	NearestLocation
74002	Psd2	chr18	36177438	36178512	1075	36124489	36174369	+	downstream	52949	3069	NearestLocation
74966	4930471G03Rik	chr18	36227644	36228673	1030	36265857	36269608	+	upstream	-38213	37184	NearestLocation
19290	Pura	chr18	36445582	36447705	2124	36440816	36447898	+	inside	4766	193	NearestLocation
66060	Cystm1	chr18	36479577	36480499	923	36508278	36562632	+	upstream	-28701	27779	NearestLocation
75599	Pcdh1	chr18	38370882	38372132	1251	38349199	38369416	-	upstream	-1466	1466	NearestLocation
24066	Spry4	chr18	38790965	38791814	850	38745919	38760922	-	upstream	-30043	30043	NearestLocation
140492	Kcnn2	chr18	45717811	45720111	2301	45428514	45845537	+	inside	289297	125426	NearestLocation
15488	Hsd17b4	chr18	50323502	50324149	648	50287993	50355920	+	inside	35509	31771	NearestLocation
67365	Pudp	chr18	50662623	50664158	1536	50727310	50728353	-	downstream	65730	63152	NearestLocation
69226	Snx24	chr18	53373411	53374552	1142	53405316	53550479	+	upstream	-31905	30764	NearestLocation
225518	Prdm6	chr18	53662628	53664309	1682	53624200	53735511	+	inside	38428	38428	NearestLocation
225518	Prdm6	chr18	53664580	53665640	1061	53624200	53735511	+	inside	40380	40380	NearestLocation
269023	Zfp608	chr18	54858355	54859147	793	55047699	55152245	-	downstream	293890	188552	NearestLocation
269023	Zfp608	chr18	55133012	55133777	766	55047699	55152245	-	inside	19233	18468	NearestLocation
269023	Zfp608	chr18	55273127	55273790	664	55047699	55152245	-	upstream	-120882	120882	NearestLocation
225579	Slc27a6	chr18	58661236	58662081	846	58715894	58772523	+	upstream	-54658	53813	NearestLocation
104027	Synpo	chr18	60783562	60784207	646	60753644	60789739	-	inside	6177	5532	NearestLocation
16149	Cd74	chr18	60950125	60951044	920	60963503	60972306	+	upstream	-13378	12459	NearestLocation
20451	St8sia3	chr18	64425495	64426490	996	64414013	64435798	+	inside	11482	9308	NearestLocation
240354	Malt1	chr18	65586755	65587559	805	65590651	65638446	+	upstream	-3896	3092	NearestLocation
14680	Gnal	chr18	67292776	67293441	666	67247990	67386445	+	inside	44786	44786	NearestLocation
70799	Cep192	chr18	67996387	67997056	670	67959761	68044824	+	inside	36626	36626	NearestLocation
21413	Tcf4	chr18	69505505	69506535	1031	69504146	69847621	+	inside	1359	1359	NearestLocation
17131	Smad7	chr18	75502148	75503191	1044	75527019	75555588	+	upstream	-24871	23828	NearestLocation
17131	Smad7	chr18	75528095	75529326	1232	75527019	75555588	+	inside	1076	1076	NearestLocation
664805	Skor2	chr18	77097941	77099856	1916	77095144	77139081	+	inside	2797	2797	NearestLocation
108052	Slc14a1	chr18	78394699	78395513	815	78296830	78338858	-	upstream	-55841	55841	NearestLocation
27411	Slc14a2	chr18	78782820	78783506	687	78342883	78793689	-	inside	10869	10183	NearestLocation
66943	Pqlc1	chr18	80452703	80453785	1083	80450031	80489463	+	inside	2672	2672	NearestLocation
66943	Pqlc1	chr18	80492483	80493094	612	80450031	80489463	+	downstream	42452	3020	NearestLocation
240444	Kcng2	chr18	80518996	80520141	1146	80491283	80560993	-	inside	41997	27713	NearestLocation
18018	Nfatc1	chr18	80904230	80905489	1260	80802944	80909810	-	inside	5580	4321	NearestLocation
329003	Zfp516	chr18	83083591	83084613	1023	83080271	83174706	+	inside	3320	3320	NearestLocation
12405	Cbln2	chr18	87708000	87708602	603	86880502	86887675	+	downstream	827498	820325	NearestLocation
12894	Cpt1a	chr19	3317799	3318976	1178	3323301	3385733	+	upstream	-5502	4325	NearestLocation
18190	Nrxn2	chr19	6427764	6429194	1431	6418765	6544169	+	inside	8999	8999	NearestLocation
20521	Slc22a12	chr19	6497281	6498929	1649	6535856	6543070	-	downstream	45789	36927	NearestLocation
20521	Slc22a12	chr19	6531032	6532363	1332	6535856	6543070	-	downstream	12038	3493	NearestLocation
107260	Otub1	chr19	7239249	7240995	1747	7272696	7280774	-	downstream	41525	31701	NearestLocation
108899	2700081O15Rik	chr19	7495605	7498376	2772	7492115	7500394	+	inside	3490	2018	NearestLocation
236293	Slc22a29	chr19	8326354	8327228	875	8234658	8293329	-	upstream	-33025	33025	NearestLocation
225908	Myrf	chr19	10298740	10300199	1460	10282761	10315238	-	inside	16498	15039	NearestLocation
225908	Myrf	chr19	10305594	10306174	581	10282761	10315238	-	inside	9644	9064	NearestLocation
54525	Syt7	chr19	10496293	10497673	1381	10463580	10527671	+	inside	32713	29998	NearestLocation
257938	Olfr1419	chr19	11943011	11943950	940	11944673	11945704	-	downstream	2693	723	NearestLocation
16601	Klf9	chr19	23210038	23210877	840	23215716	23241401	+	upstream	-5678	4839	NearestLocation
226026	Smc5	chr19	23316257	23316924	668	23283222	23348367	-	inside	32110	31443	NearestLocation
381217	Fam189a2	chr19	24117138	24117692	555	24047240	24105509	-	upstream	-11629	11629	NearestLocation
21873	Tjp2	chr19	24248131	24249220	1090	24168992	24299516	-	inside	51385	50296	NearestLocation
21873	Tjp2	chr19	24293889	24294736	848	24168992	24299516	-	inside	5627	4780	NearestLocation
226049	Dmrt2	chr19	26148482	26149722	1241	25746901	25753481	+	downstream	401581	395001	NearestLocation
19726	Rfx3	chr19	28316113	28317210	1098	27836211	28085656	-	upstream	-230457	230457	NearestLocation
13380	Dkk1	chr19	30640915	30641649	735	30620374	30623986	-	upstream	-16929	16929	NearestLocation
76073	Pcgf5	chr19	36483935	36484920	986	36422944	36530694	+	inside	60991	45774	NearestLocation
208922	Cpeb3	chr19	37248575	37249514	940	37095781	37281998	-	inside	33423	32484	NearestLocation
546726	Cyp26c1	chr19	37751818	37752606	789	37760170	37767797	+	upstream	-8352	7564	NearestLocation
13082	Cyp26a1	chr19	37767272	37767862	591	37772298	37776026	+	upstream	-5026	4436	NearestLocation
74055	Plce1	chr19	38555111	38556131	1021	38598687	38859590	+	upstream	-43576	42556	NearestLocation
15201	Hells	chr19	38989080	38989789	710	39005480	39042767	+	upstream	-16400	15691	NearestLocation
72672	Zfp518a	chr19	40947487	40948269	783	40969195	40992437	+	upstream	-21708	20926	NearestLocation
71146	Golga7b	chr19	42330074	42330852	779	42322068	42344838	+	inside	8006	8006	NearestLocation
71972	Dnmbp	chr19	43953807	43954504	698	43922457	43986882	-	inside	33075	31350	NearestLocation
71972	Dnmbp	chr19	44014010	44014856	847	43922457	43986882	-	upstream	-27128	27128	NearestLocation
20250	Scd2	chr19	44341261	44342368	1108	44368166	44381352	+	upstream	-26905	25798	NearestLocation
319594	Hif1an	chr19	44681187	44682005	819	44637344	44650764	+	downstream	43843	30423	NearestLocation
18504	Pax2	chr19	44744892	44745567	676	44831884	44910517	+	upstream	-86992	86317	NearestLocation
18504	Pax2	chr19	44800450	44801351	902	44831884	44910517	+	upstream	-31434	30533	NearestLocation
226154	Lzts2	chr19	45091709	45092998	1290	45089666	45101594	+	inside	2043	2043	NearestLocation
226154	Lzts2	chr19	45100347	45101080	734	45089666	45101594	+	inside	10681	514	NearestLocation
16814	Lbx1	chr19	45279153	45280504	1352	45308218	45309726	-	downstream	30573	27714	NearestLocation
14179	Fgf8	chr19	45811246	45812236	991	45811288	45817374	-	overlapEnd	6128	42	NearestLocation
12686	Elovl3	chr19	46210452	46211763	1312	46206389	46210184	+	downstream	4063	268	NearestLocation
73728	Psd	chr19	46391934	46392865	932	46386577	46401646	-	inside	9712	5357	NearestLocation
751550	Mir146b	chr19	46423116	46424003	888	46417252	46417360	+	downstream	5864	5756	NearestLocation
93679	Trim8	chr19	46592660	46593462	803	46576138	46590945	+	downstream	16522	1715	NearestLocation
226180	Ina	chr19	47036105	47037169	1065	47089188	47098836	+	upstream	-53083	52019	NearestLocation
18011	Neurl1a	chr19	47327590	47328402	813	47253310	47333931	+	inside	74280	5529	NearestLocation
18011	Neurl1a	chr19	47388439	47389261	823	47253310	47333931	+	downstream	135129	54508	NearestLocation
27360	Add3	chr19	53216704	53218307	1604	53214935	53321889	+	inside	1769	1769	NearestLocation
17859	Mxi1	chr19	53386974	53388431	1458	53384996	53450300	+	inside	1978	1978	NearestLocation
17859	Mxi1	chr19	53403722	53404996	1275	53384996	53450300	+	inside	18726	18726	NearestLocation
17859	Mxi1	chr19	53423177	53424128	952	53384996	53450300	+	inside	38181	26172	NearestLocation
18569	Pdcd4	chr19	53977497	53978711	1215	53966721	54004351	+	inside	10776	10776	NearestLocation
14732	Gpam	chr19	55173452	55174270	819	55141758	55201706	-	inside	28254	27436	NearestLocation
21416	Tcf7l2	chr19	55817953	55818891	939	55816300	56008145	+	inside	1653	1653	NearestLocation
226255	Atrnl1	chr19	58000674	58001523	850	57685524	58207830	+	inside	315150	206307	NearestLocation
22326	Vax1	chr19	59240726	59241347	622	59240677	59244519	-	inside	3793	49	NearestLocation
14773	Grk5	chr19	61000235	61001037	803	60965652	61168458	+	inside	34583	34583	NearestLocation
12982	Csf2ra	chr19	61300843	61301870	1028	61300305	61304321	-	inside	3478	538	NearestLocation
12982	Csf2ra	chr19	61302234	61303217	984	61300305	61304321	-	inside	2087	1104	NearestLocation
269233	Fam171a1	chr2	3035312	3036550	1239	3031496	3145081	+	inside	3816	3816	NearestLocation
209630	Frmd4a	chr2	4321787	4322686	900	4073909	4535089	+	inside	247878	212403	NearestLocation
74186	Ccdc3	chr2	5300321	5300777	457	5058822	5151912	+	downstream	241499	148409	NearestLocation
227545	Proser2	chr2	5999221	6000637	1417	6019546	6051231	-	downstream	52010	18909	NearestLocation
68144	5031426D15Rik	chr2	6792824	6794230	1407	6843748	6849768	-	downstream	56944	49518	NearestLocation
14007	Celf2	chr2	7716285	7717242	958	6460744	7317825	-	upstream	-398460	398460	NearestLocation
241226	Itga8	chr2	11990571	11991405	835	12028287	12223547	-	downstream	232976	36882	NearestLocation
67448	Plxdc2	chr2	16604339	16605151	813	16277949	16673742	+	inside	326390	68591	NearestLocation
68231	H2al2a	chr2	17863256	17863912	657	17918049	17918573	-	downstream	55317	54137	NearestLocation
17354	Mllt10	chr2	17985525	17987544	2020	17976898	18134017	+	inside	8627	8627	NearestLocation
381350	Spag6	chr2	18615512	18616690	1179	18620649	18671232	+	upstream	-5137	3959	NearestLocation
71435	Arhgap21	chr2	20441013	20441717	705	20769546	20889348	-	downstream	448335	327829	NearestLocation
71233	Enkur	chr2	21063342	21064075	734	21102358	21126992	-	downstream	63650	38283	NearestLocation
667663	Myo3a	chr2	22259941	22260560	620	22149130	22473772	+	inside	110811	110811	NearestLocation
54519	Apbb1ip	chr2	22599685	22600811	1127	22629847	22731173	+	upstream	-30162	29036	NearestLocation
67122	Nrarp	chr2	25023361	25024047	687	25036278	25038852	+	upstream	-12917	12231	NearestLocation
67122	Nrarp	chr2	25041184	25041871	688	25036278	25038852	+	downstream	4906	2332	NearestLocation
227632	Kcnt1	chr2	25733101	25733857	757	25719374	25773793	+	inside	13727	13727	NearestLocation
67991	Nacc2	chr2	25946726	25947619	894	25911056	25978331	-	inside	31605	30712	NearestLocation
67991	Nacc2	chr2	25995371	25996101	731	25911056	25978331	-	upstream	-17040	17040	NearestLocation
387145	Mir126a	chr2	26442004	26442642	639	26446877	26446949	+	upstream	-4873	4235	NearestLocation
67382	Brd3	chr2	27330416	27331644	1229	27301101	27363182	-	inside	32766	29315	NearestLocation
56177	Olfm1	chr2	28039336	28040517	1182	28048613	28086256	+	upstream	-9277	8096	NearestLocation
56177	Olfm1	chr2	28060878	28061945	1068	28048613	28086256	+	inside	12265	12265	NearestLocation
54422	Barhl1	chr2	28772982	28773764	783	28763200	28771960	-	upstream	-1022	1022	NearestLocation
171171	Ntng2	chr2	29050062	29051234	1173	29050341	29103560	-	overlapEnd	53498	279	NearestLocation
433416	Gm13547	chr2	29602565	29603328	764	29617048	29619609	+	upstream	-14483	13720	NearestLocation
56086	Set	chr2	29921489	29923149	1661	29917293	29927314	+	inside	4196	4165	NearestLocation
100526499	Mir3089	chr2	30548070	30549338	1269	30576730	30576813	+	upstream	-28660	27392	NearestLocation
100526499	Mir3089	chr2	30563027	30564076	1050	30576730	30576813	+	upstream	-13703	12654	NearestLocation
100526499	Mir3089	chr2	30567226	30567945	720	30576730	30576813	+	upstream	-9504	8785	NearestLocation
73598	1700001O22Rik	chr2	30656528	30657467	940	30651089	30659177	-	inside	2649	1710	NearestLocation
11898	Ass1	chr2	31317866	31318455	590	31325790	31376190	+	upstream	-7924	7335	NearestLocation
50935	St6galnac6	chr2	32462296	32463279	984	32455229	32476326	+	inside	7067	7067	NearestLocation
30933	Tor2a	chr2	32596571	32597761	1191	32612791	32617764	+	upstream	-16220	15030	NearestLocation
72543	Mvb12b	chr2	33789101	33789924	824	33585476	33743466	-	upstream	-45635	45635	NearestLocation
14828	Hspa5	chr2	34619801	34620652	852	34627610	34632049	+	upstream	-7809	6958	NearestLocation
69601	Dab2ip	chr2	35437101	35437827	727	35413978	35586514	+	inside	23123	23123	NearestLocation
69601	Dab2ip	chr2	35437954	35438734	781	35413978	35586514	+	inside	23976	23976	NearestLocation
69601	Dab2ip	chr2	35516291	35517760	1470	35413978	35586514	+	inside	102313	68754	NearestLocation
227800	Rabgap1	chr2	37307555	37308296	742	37298805	37421957	+	inside	8750	8750	NearestLocation
16870	Lhx2	chr2	38206284	38207717	1434	38194801	38225248	+	inside	11483	11483	NearestLocation
26423	Nr5a1	chr2	38566944	38568213	1270	38548180	38570062	-	inside	3118	1849	NearestLocation
11480	Acvr2a	chr2	46864076	46864835	760	48669629	48758784	+	upstream	-1805553	1804794	NearestLocation
11480	Acvr2a	chr2	47498097	47498652	556	48669629	48758784	+	upstream	-1171532	1170977	NearestLocation
71684	Rbm43	chr2	51802709	51803553	845	51779969	51790529	-	upstream	-12180	12180	NearestLocation
18227	Nr4a2	chr2	56966763	56967578	816	56959637	56976414	-	inside	9651	7126	NearestLocation
241391	Galnt5	chr2	57481623	57482449	827	57850566	57891639	+	upstream	-368943	368117	NearestLocation
17076	Ly75	chr2	60240435	60241257	823	60131817	60221288	-	upstream	-19147	19147	NearestLocation
56878	Rbms1	chr2	60718808	60719978	1171	60590010	60801261	-	inside	82453	81283	NearestLocation
21375	Tbr1	chr2	61649523	61650716	1194	61642510	61652170	+	inside	7013	1454	NearestLocation
21375	Tbr1	chr2	61653191	61654461	1271	61642510	61652170	+	downstream	10681	1021	NearestLocation
14425	Galnt3	chr2	66026905	66027851	947	65920823	65962850	-	upstream	-64055	64055	NearestLocation
241431	Xirp2	chr2	67403391	67404228	838	67032813	67364663	+	downstream	370578	38728	NearestLocation
20687	Sp3	chr2	72647346	72648201	856	72774490	72818503	-	downstream	171157	126289	NearestLocation
20687	Sp3	chr2	72850598	72851365	768	72774490	72818503	-	upstream	-32095	32095	NearestLocation
68526	Gpr155	chr2	73274947	73275772	826	73179564	73224455	-	upstream	-50492	50492	NearestLocation
14029	Evx2	chr2	74493137	74494342	1206	74493673	74497476	-	overlapEnd	4339	536	NearestLocation
15429	Hoxd1	chr2	74584476	74585311	836	74601037	74603199	+	upstream	-16561	15726	NearestLocation
23992	Prkra	chr2	76375499	76376382	884	76467994	76486051	-	downstream	110552	91612	NearestLocation
18573	Pde1a	chr2	79777181	79777625	445	79674610	79969569	-	inside	192388	102571	NearestLocation
320769	Prdx6b	chr2	80104130	80104869	740	80132629	80135514	+	upstream	-28499	27760	NearestLocation
69082	Zc3h15	chr2	83386891	83387609	719	83484735	83504773	+	upstream	-97844	97126	NearestLocation
387149	Mir130a	chr2	84582517	84584129	1613	84581272	84581335	-	upstream	-1182	1182	NearestLocation
228140	Tnks1bp1	chr2	84888061	84888810	750	84890617	84913205	+	upstream	-2556	1807	NearestLocation
67445	C1qtnf4	chr2	90729318	90730826	1509	90725943	90730683	+	overlapEnd	3375	143	NearestLocation
104418	Dgkz	chr2	91803299	91804062	764	91772979	91805757	-	inside	2458	1695	NearestLocation
104418	Dgkz	chr2	91815705	91816663	959	91772979	91805757	-	upstream	-9948	9948	NearestLocation
26427	Creb3l1	chr2	91933487	91934286	800	91822485	91864327	-	upstream	-69160	69160	NearestLocation
75641	1700029I15Rik	chr2	92228813	92229903	1091	92223075	92223760	+	downstream	5738	5053	NearestLocation
100042784	Prdm11	chr2	92854321	92855623	1303	92815063	92886301	-	inside	31980	30678	NearestLocation
735259	Mir670	chr2	94113293	94114230	938	94092036	94104915	-	upstream	-8378	8378	NearestLocation
241568	Lrrc4c	chr2	98502044	98504546	2503	96158326	97471821	+	downstream	2343718	1030223	NearestLocation
241568	Lrrc4c	chr2	98504736	98505700	965	96158326	97471821	+	downstream	2346410	1032915	NearestLocation
241568	Lrrc4c	chr2	98506067	98507820	1754	96158326	97471821	+	downstream	2347741	1034246	NearestLocation
16909	Lmo2	chr2	103810036	103811175	1140	103798152	103822035	+	inside	11884	10860	NearestLocation
12064	Bdnf	chr2	109517079	109518127	1049	109514857	109567200	+	inside	2222	2222	NearestLocation
67356	Tmco5	chr2	116801234	116802008	775	116704427	116718236	+	downstream	96807	82998	NearestLocation
214230	Pak6	chr2	118502635	118503594	960	118489313	118523756	+	inside	13322	13322	NearestLocation
228536	Bahd1	chr2	118722110	118722797	688	118727351	118750260	+	upstream	-5241	4554	NearestLocation
72136	Chst14	chr2	118802029	118802600	572	118752233	118754319	+	downstream	49796	47710	NearestLocation
100043609	Gm14207	chr2	119163370	119163919	550	119146935	119151933	-	upstream	-11437	11437	NearestLocation
76246	Rtf1	chr2	119527583	119528342	760	119500804	119561143	+	inside	26779	26779	NearestLocation
17005	Ltk	chr2	119583550	119584709	1160	119577062	119586167	-	inside	2617	1458	NearestLocation
241627	Wdr76	chr2	121347685	121348929	1245	121332459	121370595	+	inside	15226	15226	NearestLocation
435684	Shf	chr2	122174130	122174931	802	122174628	122194654	-	overlapEnd	20524	303	NearestLocation
433470	AA467197	chr2	122456239	122457471	1233	122463623	122466812	+	upstream	-7384	6152	NearestLocation
14118	Fbn1	chr2	125331238	125332718	1481	125126330	125333729	-	inside	2491	1011	NearestLocation
68126	Fahd2a	chr2	127307569	127308555	987	127261951	127270301	-	upstream	-37268	37268	NearestLocation
12125	Bcl2l11	chr2	127952884	127953699	816	127951774	127988283	+	inside	1110	1110	NearestLocation
14588	Gfra4	chr2	130866628	130867563	936	130865912	130868824	-	inside	2196	716	NearestLocation
20614	Snap25	chr2	136504333	136504879	547	136539186	136608164	+	upstream	-34853	34307	NearestLocation
81910	Rrbp1	chr2	143845026	143845865	840	143773131	143836999	-	upstream	-8027	8027	NearestLocation
545474	Scrt2	chr2	151873909	151875153	1245	151907265	151921538	+	upstream	-33356	32112	NearestLocation
545474	Scrt2	chr2	151918638	151919868	1231	151907265	151921538	+	inside	11373	1670	NearestLocation
329540	Nol4l	chr2	153269563	153271473	1911	153233197	153355707	-	inside	86144	36366	NearestLocation
329540	Nol4l	chr2	153317855	153319062	1208	153233197	153355707	-	inside	37852	36645	NearestLocation
76407	Sun5	chr2	153683239	153684183	945	153681926	153696820	-	inside	13581	1313	NearestLocation
13821	Epb41l1	chr2	156300983	156302011	1029	156246788	156368950	+	inside	54195	54195	NearestLocation
68295	Aar2	chr2	156309566	156311027	1462	156373312	156394708	+	upstream	-63746	62285	NearestLocation
98932	Myl9	chr2	156546254	156547409	1156	156601200	156607393	+	upstream	-54946	53791	NearestLocation
277432	Vstm2l	chr2	157769390	157770510	1121	157740389	157770455	+	overlapEnd	29001	55	NearestLocation
269389	Tox2	chr2	163029770	163031005	1236	163051190	163148838	+	upstream	-21420	20185	NearestLocation
72211	1700025C18Rik	chr2	164937429	164938581	1153	164904193	164916250	-	upstream	-21179	21179	NearestLocation
72043	Sulf2	chr2	165953466	165954215	750	165898589	165981156	-	inside	27690	26941	NearestLocation
76367	Trp53rkb	chr2	166619047	166619881	835	166618031	166624992	+	inside	1016	1016	NearestLocation
263876	Spata2	chr2	167328846	167329799	954	167306636	167318374	-	upstream	-10472	10472	NearestLocation
12608	Cebpb	chr2	167486609	167487431	823	167514415	167515918	+	upstream	-27806	26984	NearestLocation
329562	A530013C23Rik	chr2	167532765	167533715	951	167516259	167522913	+	downstream	16506	9852	NearestLocation
58220	Pard6b	chr2	167942713	167943656	944	167906504	167926703	+	downstream	36209	16010	NearestLocation
13480	Dpm1	chr2	168031599	168033255	1657	168034548	168055879	-	downstream	24280	1293	NearestLocation
241794	Kcng1	chr2	168106087	168107135	1049	168087198	168094831	-	upstream	-11256	11256	NearestLocation
228911	Tshz2	chr2	169303296	169304020	725	169459146	169897316	+	upstream	-155850	155126	NearestLocation
228913	Zfp217	chr2	169955676	169957305	1630	169934143	169968175	-	inside	12499	10870	NearestLocation
13081	Cyp24a1	chr2	170336616	170337434	819	170308465	170322638	-	upstream	-13978	13978	NearestLocation
58203	Zbp1	chr2	173053272	173053968	697	173032114	173044423	-	upstream	-8849	8849	NearestLocation
56491	Vapb	chr2	173595160	173596119	960	173563072	173609837	+	inside	32088	13718	NearestLocation
56802	Nespas	chr2	174124514	174126086	1573	174106738	174120937	-	upstream	-3577	3577	NearestLocation
56802	Nespas	chr2	174152718	174156793	4076	174106738	174120937	-	upstream	-31781	31781	NearestLocation
628308	Zfp970	chr2	176878623	176879393	771	177249447	177263899	+	upstream	-370824	370054	NearestLocation
67005	Polr3k	chr2	181746967	181748069	1103	181599065	181605531	+	downstream	147902	141436	NearestLocation
19302	Pex2	chr3	5859979	5861126	1148	5560188	5576239	-	upstream	-283740	283740	NearestLocation
69347	1700008P02Rik	chr3	6115667	6116611	945	6615413	6620443	-	downstream	504776	498802	NearestLocation
16592	Fabp5	chr3	9959527	9960341	815	10012606	10016610	+	upstream	-53079	52265	NearestLocation
70441	Mir124-2hg	chr3	17686073	17687160	1088	17689921	17700071	+	upstream	-3848	2761	NearestLocation
75439	Cypt12	chr3	17881135	17881923	789	17848444	17848952	+	downstream	32691	32183	NearestLocation
81004	Tbl1xr1	chr3	21834694	21835645	952	21975574	22115516	+	upstream	-140880	139929	NearestLocation
192167	Nlgn1	chr3	25042671	25043510	840	25330763	26230831	-	downstream	1188160	287253	NearestLocation
14013	Mecom	chr3	30407053	30408509	1457	29850218	30446930	-	inside	39877	38421	NearestLocation
71862	Gpr160	chr3	30782326	30783855	1530	30754872	30796114	+	inside	27454	12259	NearestLocation
22401	Zmat3	chr3	32295918	32296969	1052	32233716	32264587	-	upstream	-31331	31331	NearestLocation
76295	Atp11b	chr3	35123610	35124444	835	35653060	35755198	+	upstream	-529450	528616	NearestLocation
380614	Intu	chr3	39901559	39902364	806	40430208	40508662	+	upstream	-528649	527844	NearestLocation
380614	Intu	chr3	40439452	40440293	842	40430208	40508662	+	inside	9244	9244	NearestLocation
269424	Jade1	chr3	41366945	41367770	826	41359656	41420786	+	inside	7289	7289	NearestLocation
269424	Jade1	chr3	41368617	41370251	1635	41359656	41420786	+	inside	8961	8961	NearestLocation
12457	Noct	chr3	51079966	51081832	1867	51028369	51055576	+	downstream	51597	24390	NearestLocation
433586	Maml3	chr3	51905707	51907226	1520	51491535	51908928	-	inside	3221	1702	NearestLocation
56790	Supt20	chr3	54376110	54376742	633	54496780	54532685	+	upstream	-120670	120038	NearestLocation
26422	Nbea	chr3	56379064	56380004	941	55429120	55987623	-	upstream	-391441	391441	NearestLocation
56758	Mbnl1	chr3	60304734	60305927	1194	60277032	60433670	+	inside	27702	27702	NearestLocation
622434	Arhgef26	chr3	61962408	61963655	1248	62142699	62266143	+	upstream	-180291	179044	NearestLocation
624866	Lekr1	chr3	65462655	65463664	1010	65470150	65635084	+	upstream	-7495	6486	NearestLocation
20429	Shox2	chr3	66639531	66640305	775	66775649	66785693	-	downstream	146162	135344	NearestLocation
16159	Il12a	chr3	68297324	68299511	2188	68494566	68502469	+	upstream	-197242	195055	NearestLocation
100233207	Gm17359	chr3	79090235	79091598	1364	79149298	79268050	+	upstream	-59063	57700	NearestLocation
403175	Tigd4	chr3	84385950	84386954	1005	84397496	84400954	+	upstream	-11546	10542	NearestLocation
368202	Prss48	chr3	85774864	85775528	665	85797732	85806413	-	downstream	31549	22204	NearestLocation
12479	Cd1d1	chr3	86823183	86823807	625	86799758	86803262	-	upstream	-19921	19921	NearestLocation
73940	Hapln2	chr3	87826366	87827678	1313	87825672	87831433	-	inside	5067	694	NearestLocation
100526540	Mir3093	chr3	88004437	88005193	757	88018407	88025782	+	upstream	-13970	13214	NearestLocation
16800	Arhgef2	chr3	88424788	88425791	1004	88420129	88451974	+	inside	4659	4659	NearestLocation
72296	Rusc1	chr3	88894326	88895330	1005	88887901	88897285	-	inside	2959	1955	NearestLocation
59069	Tpm3	chr3	89883746	89884483	738	89876616	89904526	+	inside	7130	7130	NearestLocation
16939	Lor	chr3	91884361	91885844	1484	91884193	91887064	-	inside	2703	168	NearestLocation
20360	Sema6c	chr3	94976129	94977799	1671	94964416	94977238	+	overlapEnd	11713	561	NearestLocation
242109	Zfp697	chr3	98231285	98232527	1243	98186404	98557735	+	inside	44881	44881	NearestLocation
74362	Spag17	chr3	99784824	99785636	813	99689340	99947245	+	inside	95484	95484	NearestLocation
329727	Dennd2c	chr3	102906361	102907040	680	102931479	102973656	+	upstream	-25118	24439	NearestLocation
99887	Tmem56	chr3	120965124	120966193	1070	120904679	120986016	-	inside	20892	19823	NearestLocation
64580	Ndst4	chr3	124930920	124931757	838	125107009	125427904	+	upstream	-176089	175252	NearestLocation
22239	Ugt8a	chr3	125640554	125642040	1487	125568261	125659571	-	inside	19017	17531	NearestLocation
170439	Elovl6	chr3	129210649	129211914	1266	129235304	129341411	+	upstream	-24655	23390	NearestLocation
170439	Elovl6	chr3	129236411	129237504	1094	129235304	129341411	+	inside	1107	1107	NearestLocation
12368	Casp6	chr3	129634310	129635172	863	129604343	129617020	+	downstream	29967	17290	NearestLocation
71519	Cyp2u1	chr3	131020304	131021625	1322	130993409	131006145	-	upstream	-14159	14159	NearestLocation
23971	Papss1	chr3	131152753	131153734	982	131227732	131306635	+	upstream	-74979	73998	NearestLocation
13722	Aimp1	chr3	132284387	132285270	884	132323462	132346843	-	downstream	62456	38192	NearestLocation
319478	Cxxc4	chr3	133898869	133899696	828	133903112	133925125	+	upstream	-4243	3416	NearestLocation
16911	Lmo4	chr3	143861355	143862230	876	143851494	143868219	-	inside	6864	5989	NearestLocation
16911	Lmo4	chr3	143864971	143865891	921	143851494	143868219	-	inside	3248	2328	NearestLocation
16007	Cyr61	chr3	145353603	145354405	803	145309935	145312949	-	upstream	-40654	40654	NearestLocation
12042	Bcl10	chr3	145587153	145587865	713	145585768	145597247	+	inside	1385	1385	NearestLocation
99633	Adgrl2	chr3	147856527	147857308	782	148478550	148652444	-	downstream	795917	621242	NearestLocation
99633	Adgrl2	chr3	148715210	148716046	837	148478550	148652444	-	upstream	-62766	62766	NearestLocation
215708	Miga1	chr3	151977417	151978274	858	151936424	152003371	-	inside	25954	25097	NearestLocation
329777	Pigk	chr3	152396150	152396898	749	152377064	152451977	+	inside	19086	19086	NearestLocation
26938	St6galnac5	chr3	152786366	152787173	808	152483674	152645171	-	upstream	-141195	141195	NearestLocation
20447	St6galnac3	chr3	153186825	153188253	1429	152865473	153388097	-	inside	201272	199844	NearestLocation
16875	Lhx8	chr3	153991072	153991994	923	153969258	153993524	-	inside	2452	1530	NearestLocation
69207	Srsf11	chr3	157694201	157695024	824	157673457	157699603	-	inside	5402	4579	NearestLocation
100312470	Vmn1r2	chr4	3016366	3018522	2157	3099230	3100150	+	upstream	-82864	80708	NearestLocation
320790	Chd7	chr4	8574205	8574987	783	8617553	8793956	+	upstream	-43348	42566	NearestLocation
320790	Chd7	chr4	8838198	8839206	1009	8617553	8793956	+	downstream	220645	44242	NearestLocation
67157	2610301B20Rik	chr4	10620903	10622124	1222	10801645	10826570	+	upstream	-180742	179521	NearestLocation
12395	Runx1t1	chr4	13591190	13591969	780	13670449	13820790	+	upstream	-79259	78480	NearestLocation
12395	Runx1t1	chr4	13678140	13678992	853	13670449	13820790	+	inside	7691	7691	NearestLocation
72519	Tmem55a	chr4	14857323	14858305	983	14791366	14842407	+	downstream	65957	14916	NearestLocation
70568	Cpne3	chr4	19417161	19417830	670	19446399	19497251	-	downstream	80090	28569	NearestLocation
230025	Prdm13	chr4	21605680	21607266	1587	21604627	21613110	-	inside	7430	1053	NearestLocation
230025	Prdm13	chr4	21615628	21616308	681	21604627	21613110	-	upstream	-2518	2518	NearestLocation
81006	Gpr63	chr4	24893374	24894397	1024	24900566	24936380	+	upstream	-7192	6169	NearestLocation
13841	Epha7	chr4	28742083	28742932	850	28740295	28894649	+	inside	1788	1788	NearestLocation
12017	Bag1	chr4	40882592	40883241	650	40883431	40895327	-	downstream	12735	190	NearestLocation
12757	Clta	chr4	44025525	44026096	572	44017324	44045718	+	inside	8201	8201	NearestLocation
50798	Gne	chr4	44084935	44085701	767	44046947	44097049	-	inside	12114	11348	NearestLocation
73469	Rnf38	chr4	44245727	44247405	1679	44139084	44181155	-	upstream	-64572	64572	NearestLocation
18507	Pax5	chr4	44676746	44677679	934	44544378	44723312	-	inside	46566	45633	NearestLocation
18507	Pax5	chr4	44716303	44717649	1347	44544378	44723312	-	inside	7009	5663	NearestLocation
100121	Tdrd7	chr4	45984888	45985742	855	45978206	46047631	+	inside	6682	6682	NearestLocation
18124	Nr4a3	chr4	48048457	48049440	984	48058103	48096224	+	upstream	-9646	8663	NearestLocation
18124	Nr4a3	chr4	48055678	48056521	844	48058103	48096224	+	upstream	-2425	1582	NearestLocation
68274	Toporsl	chr4	52613329	52614587	1259	52609146	52625035	+	inside	4183	4183	NearestLocation
52076	Tmem38b	chr4	53945783	53946992	1210	53838917	53874890	+	downstream	106866	70893	NearestLocation
545622	Ptpn3	chr4	57312595	57313553	959	57203713	57314709	-	inside	2114	1156	NearestLocation
242481	Palm2	chr4	57580495	57581262	768	57447347	57770555	+	inside	133148	133148	NearestLocation
72701	Zfp618	chr4	62569649	62570241	593	62626608	62795064	+	upstream	-56959	56367	NearestLocation
21923	Tnc	chr4	64158389	64159470	1082	63620819	63708049	-	upstream	-450340	450340	NearestLocation
18491	Pappa	chr4	64941014	64941614	601	64785208	65018543	+	inside	155806	76929	NearestLocation
214444	Cdk5rap2	chr4	70038798	70039641	844	69884058	70071401	-	inside	32603	31760	NearestLocation
76804	Kdm4c	chr4	73897478	73898462	985	73888401	74051768	+	inside	9077	9077	NearestLocation
66928	Dmac1	chr4	76095264	76096236	973	74923258	74924190	-	upstream	-1171074	1171074	NearestLocation
18028	Nfib	chr4	82158761	82159631	871	81936077	82151212	-	upstream	-7549	7549	NearestLocation
69863	Ttc39b	chr4	82935165	82936033	869	82866205	82970093	-	inside	34928	34060	NearestLocation
242509	Bnc2	chr4	84191034	84191840	807	83918446	84320990	-	inside	129956	129150	NearestLocation
723895	Mir31	chr4	88584021	88584698	678	88556461	88556566	-	upstream	-27455	27455	NearestLocation
15569	Elavl2	chr4	91037820	91039097	1278	90917457	91066675	-	inside	28855	27578	NearestLocation
69136	Tusc1	chr4	93510760	93511195	436	93000839	93002202	-	upstream	-508558	508558	NearestLocation
16476	Jun	chr4	94716588	94717840	1253	94715727	94718913	-	inside	2325	861	NearestLocation
16476	Jun	chr4	94827760	94828428	669	94715727	94718913	-	upstream	-108847	108847	NearestLocation
72685	Dnajc6	chr4	101222801	101223729	929	101169253	101315404	+	inside	53548	53548	NearestLocation
71148	Mier1	chr4	102791533	102792769	1237	102787070	102838354	+	inside	4463	4463	NearestLocation
110382	C8b	chr4	104039575	104040667	1093	104438922	104477153	+	upstream	-399347	398255	NearestLocation
329908	Usp24	chr4	105460223	105461224	1002	105988818	106113932	+	upstream	-528595	527594	NearestLocation
329910	Acot11	chr4	106511429	106513224	1796	106417166	106472436	-	upstream	-38993	38993	NearestLocation
70533	Btf3l4	chr4	108452472	108453685	1214	108486900	108506853	-	downstream	54381	33215	NearestLocation
100273	Osbpl9	chr4	108790264	108790932	669	108733750	108874877	-	inside	84613	56514	NearestLocation
12580	Cdkn2c	chr4	109329579	109330439	861	109333481	109339262	-	downstream	9683	3042	NearestLocation
242620	Dmrta2	chr4	109654311	109655636	1326	109650630	109656289	+	inside	3681	653	NearestLocation
230613	Skint10	chr4	112654241	112654884	644	112383435	112447466	-	upstream	-206775	206775	NearestLocation
21349	Tal1	chr4	114735600	114736317	718	114730416	114744360	+	inside	5184	5184	NearestLocation
140477	Dmbx1	chr4	115635353	115636072	720	115587724	115612531	-	upstream	-22822	22822	NearestLocation
68777	Tmem53	chr4	116961513	116962459	947	116924594	116941185	+	downstream	36919	20328	NearestLocation
68777	Tmem53	chr4	117046180	117046941	762	116924594	116941185	+	downstream	121586	104995	NearestLocation
66743	Rnf220	chr4	117156844	117157635	792	116944069	117169520	-	inside	12676	11885	NearestLocation
11876	Artn	chr4	117599176	117599967	792	117598767	117602368	-	inside	3192	409	NearestLocation
230678	Tmem125	chr4	118219513	118221616	2104	118213546	118216331	-	upstream	-3182	3182	NearestLocation
13615	Edn2	chr4	119704971	119705899	929	119834029	119839965	+	upstream	-129058	128130	NearestLocation
329934	Foxo6	chr4	119939738	119941815	2078	119939683	119959866	-	inside	20128	55	NearestLocation
329934	Foxo6	chr4	119955101	119955982	882	119939683	119959866	-	inside	4765	3884	NearestLocation
18046	Nfyc	chr4	120497599	120498512	914	120430040	120504180	-	inside	6581	5668	NearestLocation
11426	Macf1	chr4	123341049	123342767	1719	123026876	123361603	-	inside	20554	18836	NearestLocation
11426	Macf1	chr4	123363746	123365037	1292	123026876	123361603	-	upstream	-2143	2143	NearestLocation
80284	Smim12	chr4	126913242	126914315	1074	126921028	126925053	+	upstream	-7786	6713	NearestLocation
635169	CK137956	chr4	127664849	127665788	940	127604836	127648085	-	upstream	-16764	16764	NearestLocation
69317	Hmgb4	chr4	127898270	127899497	1228	127937456	127938139	-	downstream	39869	37959	NearestLocation
215493	A3galt2	chr4	128404400	128405535	1136	128436502	128446542	+	upstream	-32102	30967	NearestLocation
75234	Rnf19b	chr4	128725868	128726615	748	128735515	128763125	+	upstream	-9647	8900	NearestLocation
97130	C77080	chr4	128915834	128916781	948	128896822	128938648	-	inside	22814	19012	NearestLocation
97130	C77080	chr4	128925298	128926086	789	128896822	128938648	-	inside	13350	12562	NearestLocation
230775	Adgrb2	chr4	129588945	129589669	725	129662322	129699877	+	upstream	-73377	72653	NearestLocation
230775	Adgrb2	chr4	129664966	129665653	688	129662322	129699877	+	inside	2644	2644	NearestLocation
269587	Epb41	chr4	131604166	131605400	1235	131479341	131631228	-	inside	27062	25828	NearestLocation
230793	Ahdc1	chr4	132594359	132595742	1384	132567421	132634025	+	inside	26938	26938	NearestLocation
242687	Wasf2	chr4	132640871	132641624	754	132686548	132755300	+	upstream	-45677	44924	NearestLocation
52174	Tmem222	chr4	132848814	132849765	952	132821960	132833705	-	upstream	-15109	15109	NearestLocation
230796	Wdtc1	chr4	132894660	132895565	906	132848381	132909396	-	inside	14736	13831	NearestLocation
93760	Arid1a	chr4	133307800	133310890	3091	133234923	133312684	-	inside	4884	1794	NearestLocation
93760	Arid1a	chr4	133368983	133370626	1644	133234923	133312684	-	upstream	-56299	56299	NearestLocation
12399	Runx3	chr4	134708162	134709366	1205	134676560	134733905	+	inside	31602	24539	NearestLocation
12399	Runx3	chr4	134731255	134731900	646	134676560	134733905	+	inside	54695	2005	NearestLocation
15903	Id3	chr4	135690768	135691599	832	135699737	135701307	+	upstream	-8969	8138	NearestLocation
22704	Zfp46	chr4	135846182	135847001	820	135841984	135849857	+	inside	4198	2856	NearestLocation
269593	Luzp1	chr4	136018122	136018811	690	136025676	136105233	+	upstream	-7554	6865	NearestLocation
13844	Ephb2	chr4	136306736	136307383	648	136209525	136391850	-	inside	85114	84467	NearestLocation
230848	Zbtb40	chr4	136704780	136705434	655	136535647	136604610	-	upstream	-100170	100170	NearestLocation
230863	Sh2d5	chr4	137817918	137818655	738	137806326	137816883	+	downstream	11592	1035	NearestLocation
230866	Emc1	chr4	138936329	138937132	804	138908508	138934645	+	downstream	27821	1684	NearestLocation
212632	Iffo2	chr4	139130483	139131457	975	139086463	139176297	+	inside	44020	44020	NearestLocation
72754	Arhgef10l	chr4	140204109	140205030	922	140070400	140221820	-	inside	17711	16790	NearestLocation
17150	Mfap2	chr4	140580948	140581648	701	140566339	140571899	+	downstream	14609	9049	NearestLocation
213649	Arhgef19	chr4	140803109	140804340	1232	140798799	140813477	+	inside	4310	4310	NearestLocation
13836	Epha2	chr4	140847286	140848004	719	140857155	140885293	+	upstream	-9869	9151	NearestLocation
56381	Spen	chr4	141092369	141093149	781	141023805	141094512	-	inside	2143	1363	NearestLocation
110593	Prdm2	chr4	142751393	142752202	810	142697294	142802612	-	inside	51219	50410	NearestLocation
20148	Dhrs3	chr4	144549615	144550465	851	144482730	144517548	+	downstream	66885	32067	NearestLocation
236069	Gm13238	chr4	145230295	145231285	991	145207021	145489451	+	inside	23274	23274	NearestLocation
100041379	Zfp980	chr4	145334841	145335635	795	145260600	145294340	+	downstream	74241	40501	NearestLocation
100041379	Zfp980	chr4	145426460	145427568	1109	145260600	145294340	+	downstream	165860	132120	NearestLocation
19715	19715	chr4	145593768	145594254	487	145850574	146434908	+	upstream	-256806	256320	NearestLocation
19715	19715	chr4	145617154	145618339	1186	145850574	146434908	+	upstream	-233420	232235	NearestLocation
19715	19715	chr4	145722456	145723416	961	145850574	146434908	+	upstream	-128118	127158	NearestLocation
433791	Zfp992	chr4	146315865	146316811	947	145540561	146311515	-	upstream	-4350	4350	NearestLocation
433804	Zfp985	chr4	146780947	146781806	860	146927386	146959310	+	upstream	-146439	145580	NearestLocation
433804	Zfp985	chr4	146816913	146817709	797	146927386	146959310	+	upstream	-110473	109677	NearestLocation
69743	Casz1	chr4	148116766	148117357	592	148178501	148329001	+	upstream	-61735	61144	NearestLocation
69743	Casz1	chr4	148274326	148275837	1512	148178501	148329001	+	inside	95825	53164	NearestLocation
56273	Pex14	chr4	148325673	148327172	1500	148334644	148473921	-	downstream	148248	7472	NearestLocation
242773	Slc45a1	chr4	149943269	149944036	768	150003505	150026283	-	downstream	83014	59469	NearestLocation
22319	Vamp3	chr4	150481628	150483190	1563	150421414	150432062	-	upstream	-49566	49566	NearestLocation
15207	Hes3	chr4	151656773	151657881	1109	151660081	151665771	-	downstream	8998	2200	NearestLocation
76866	Morn1	chr4	154524433	154525463	1031	154460686	154519616	+	downstream	63747	4817	NearestLocation
320587	Tmem88b	chr4	155158250	155158953	704	155155700	155159983	-	inside	1733	1030	NearestLocation
21936	Tnfrsf18	chr4	155408925	155409583	659	155400451	155403000	+	downstream	8474	5925	NearestLocation
330010	Ttll10	chr4	155451676	155452298	623	155408946	155433453	-	upstream	-18223	18223	NearestLocation
12571	Cdk6	chr5	3340904	3341824	921	3343893	3522225	+	upstream	-2989	2069	NearestLocation
109552	Sri	chr5	8056217	8056925	709	8046080	8069245	+	inside	10137	10137	NearestLocation
623849	Gm6455	chr5	10634640	10635272	633	10865029	10870808	+	upstream	-230389	229757	NearestLocation
68770	Phtf2	chr5	20207589	20208694	1106	20264482	20387942	-	downstream	180353	55788	NearestLocation
80979	Slc26a5	chr5	21414810	21415623	814	21316473	21371422	-	upstream	-43388	43388	NearestLocation
20817	Srpk2	chr5	23180880	23182340	1461	23009174	23190435	-	inside	9555	8095	NearestLocation
16511	Kcnh2	chr5	23827442	23828507	1066	23825407	23857422	-	inside	29980	2035	NearestLocation
16511	Kcnh2	chr5	23834772	23835822	1051	23825407	23857422	-	inside	22650	9365	NearestLocation
213948	Atg9b	chr5	23893417	23894316	900	23889999	23897961	-	inside	4544	3418	NearestLocation
213990	Agap3	chr5	23979854	23981228	1375	23957995	24007865	+	inside	21859	21859	NearestLocation
66993	Smarcd3	chr5	24104289	24104942	654	24098440	24107820	-	inside	3531	2878	NearestLocation
66993	Smarcd3	chr5	24110324	24111081	758	24098440	24107820	-	upstream	-2504	2504	NearestLocation
214301	Crygn	chr5	24256285	24257173	889	24256820	24263661	-	overlapEnd	7376	353	NearestLocation
19744	Rheb	chr5	24413716	24414968	1253	24308641	24348179	-	upstream	-65537	65537	NearestLocation
75657	Speer4a	chr5	26333464	26334073	610	26360810	26366045	-	downstream	32581	26737	NearestLocation
269637	Cnpy1	chr5	28535893	28536945	1053	28528986	28572328	-	inside	36435	6907	NearestLocation
242915	Garem2	chr5	30440472	30441598	1127	30431736	30444920	+	inside	8736	3322	NearestLocation
74919	Slc35f6	chr5	30924616	30925611	996	30950312	30962102	+	upstream	-25696	24701	NearestLocation
14184	Fgfr3	chr5	34037573	34038529	957	34064373	34079713	+	upstream	-26800	25844	NearestLocation
19822	Rnf4	chr5	34712147	34713530	1384	34679039	34696079	+	downstream	33108	16068	NearestLocation
76071	Jakmip1	chr5	37419384	37420585	1202	37438671	37516537	+	upstream	-19287	18086	NearestLocation
12933	Crmp1	chr5	37636988	37637927	940	37633319	37683372	+	inside	3669	3669	NearestLocation
117591	Slc2a9	chr5	38877188	38877987	800	38740512	38893391	-	inside	16203	15404	NearestLocation
231225	Tapt1	chr5	44852144	44852735	592	44566401	44617845	-	upstream	-234299	234299	NearestLocation
13204	Dhx15	chr5	52505842	52508019	2178	52541448	52581758	-	downstream	75916	33429	NearestLocation
246316	Lgi2	chr5	52862287	52863147	861	52929103	52957519	-	downstream	95232	65956	NearestLocation
19664	Rbpj	chr5	53980020	53982577	2558	53947018	54048684	+	inside	33002	33002	NearestLocation
57915	Tbc1d1	chr5	64621185	64622128	944	64551060	64742725	+	inside	70125	70125	NearestLocation
18935	Phox2b	chr5	67487135	67487974	840	67485636	67490365	-	inside	3230	1499	NearestLocation
231290	Slc10a4	chr5	73404653	73405679	1027	73398143	73404194	+	downstream	6510	459	NearestLocation
100737	Dcun1d4	chr5	73881951	73883770	1820	73872294	73952033	+	inside	9657	9657	NearestLocation
16590	Kit	chr5	76056180	76057052	873	75971012	76052746	+	downstream	85168	3434	NearestLocation
381644	Cep135	chr5	77017558	77018441	884	77020740	77075491	+	upstream	-3182	2299	NearestLocation
381644	Cep135	chr5	77086466	77087446	981	77020740	77075491	+	downstream	65726	10975	NearestLocation
320827	C530008M17Rik	chr5	77285427	77287073	1647	77239013	77302579	+	inside	46414	15506	NearestLocation
13839	Epha5	chr5	85324501	85325243	743	84483788	84846407	-	upstream	-478094	478094	NearestLocation
100559	Ugt2b38	chr5	87820037	87820587	551	87838965	87853228	-	downstream	33191	18378	NearestLocation
320696	Ccdc158	chr5	93078495	93079033	539	93037321	93104297	-	inside	25802	25264	NearestLocation
100316841	Mir1961	chr5	93326810	93327751	942	93217477	93217588	-	upstream	-109222	109222	NearestLocation
78088	Sowahb	chr5	93370395	93372334	1940	93470149	93474048	-	downstream	103653	97815	NearestLocation
71914	Antxr2	chr5	98364233	98364902	670	98313707	98459981	-	inside	95748	50526	NearestLocation
77630	Prdm8	chr5	98596023	98597022	1000	98609888	98616467	+	upstream	-13865	12866	NearestLocation
77630	Prdm8	chr5	98614163	98615470	1308	98609888	98616467	+	inside	4275	997	NearestLocation
319818	A930011G23Rik	chr5	100001179	100002395	1217	99726263	100158079	-	inside	156900	155684	NearestLocation
231503	Tmem150c	chr5	100651600	100652507	908	100506892	100588827	-	upstream	-62773	62773	NearestLocation
231532	Arhgap24	chr5	102702127	102702944	818	102636217	103326956	+	inside	65910	65910	NearestLocation
17355	Aff1	chr5	104182563	104183720	1158	104121439	104284341	+	inside	61124	61124	NearestLocation
104382	Barhl2	chr5	106990044	106990608	565	106881542	106887185	-	upstream	-102859	102859	NearestLocation
104382	Barhl2	chr5	107003086	107003940	855	106881542	106887185	-	upstream	-115901	115901	NearestLocation
70902	Lpcat2b	chr5	107866706	107867330	625	107860568	107864058	+	downstream	6138	2648	NearestLocation
14581	Gfi1	chr5	108150082	108150871	790	108145674	108155042	-	inside	4960	4171	NearestLocation
14020	Evi5	chr5	108297375	108298430	1056	108173814	108304126	-	inside	6751	5696	NearestLocation
18587	Pde6b	chr5	108796112	108797319	1208	108817392	108860761	+	upstream	-21280	20073	NearestLocation
57914	Crlf2	chr5	109979423	109981181	1759	109983728	109988012	-	downstream	8589	2547	NearestLocation
381667	Lrcol1	chr5	110791910	110793038	1129	110783115	110785106	+	downstream	8795	6804	NearestLocation
381667	Lrcol1	chr5	110815467	110816151	685	110783115	110785106	+	downstream	32352	30361	NearestLocation
735278	Mir701	chr5	111408041	111408972	932	111433163	111433271	+	upstream	-25122	24191	NearestLocation
72898	Asphd2	chr5	112823362	112824389	1028	112814466	112821233	-	upstream	-2129	2129	NearestLocation
333048	Tmem211	chr5	113649470	113650583	1114	113655929	113668283	+	upstream	-6459	5346	NearestLocation
29867	Cabp1	chr5	115643302	115644638	1337	115618700	115636130	-	upstream	-7172	7172	NearestLocation
17690	Msi1	chr5	115848286	115848914	629	115879694	115904211	+	upstream	-31408	30780	NearestLocation
17690	Msi1	chr5	115886329	115887211	883	115879694	115904211	+	inside	6635	6635	NearestLocation
16873	Lhx5	chr5	120751971	120752758	788	120881895	120891466	+	upstream	-129924	129137	NearestLocation
14357	Dtx1	chr5	121144257	121145143	887	121130273	121161678	-	inside	17421	13984	NearestLocation
19988	Rpl6	chr5	121670016	121671402	1387	121654510	121659250	+	downstream	15506	10766	NearestLocation
16923	Sh2b3	chr5	122278386	122279266	881	122267224	122286810	-	inside	8424	7544	NearestLocation
13048	Cux2	chr5	122499004	122500702	1699	122310225	122497834	-	upstream	-1170	1170	NearestLocation
80751	Rnf34	chr5	123349542	123350836	1295	123273780	123318954	+	downstream	75762	30588	NearestLocation
30841	Kdm2b	chr5	123401660	123402701	1042	123320685	123439101	-	inside	37441	36400	NearestLocation
23912	Rhof	chr5	123588054	123589257	1204	123553053	123582638	-	upstream	-5416	5416	NearestLocation
23912	Rhof	chr5	123591648	123593770	2123	123553053	123582638	-	upstream	-9010	9010	NearestLocation
19679	Pitpnm2	chr5	124698916	124700212	1297	124568699	124666426	-	upstream	-32490	32490	NearestLocation
67956	Kmt5a	chr5	124895064	124896370	1307	124889939	124912316	+	inside	5125	5125	NearestLocation
56087	Dnah10	chr5	125259330	125260345	1016	125205455	125314678	+	inside	53875	53875	NearestLocation
22021	Tpst1	chr5	130555089	130555764	676	130549196	130611602	+	inside	5893	5893	NearestLocation
71667	Tmem248	chr5	130697990	130698764	775	130695614	130719635	+	inside	2376	2376	NearestLocation
140904	Caln1	chr5	130924539	130925787	1249	130845328	131316515	+	inside	79211	79211	NearestLocation
212996	Galnt17	chr5	131650827	131651664	838	131350821	131783392	-	inside	132565	131728	NearestLocation
212996	Galnt17	chr5	132012871	132014933	2063	131350821	131783392	-	upstream	-229479	229479	NearestLocation
80909	Gatsl2	chr5	134601179	134601858	680	134575618	134617628	+	inside	25561	15770	NearestLocation
13717	Eln	chr5	135282963	135284321	1359	135178466	135223124	-	upstream	-59839	59839	NearestLocation
194309	Vps37d	chr5	135549083	135549832	750	135548770	135554136	-	inside	5053	313	NearestLocation
215114	Hip1	chr5	135964337	135965791	1455	135882388	136020992	-	inside	56655	55201	NearestLocation
15507	Hspb1	chr5	136343566	136345145	1580	136363789	136365433	+	upstream	-20223	18644	NearestLocation
74097	Pop7	chr5	137951146	137952413	1268	137942667	137943657	-	upstream	-7489	7489	NearestLocation
18542	Pcolce	chr5	138049194	138050266	1073	138046335	138052632	-	inside	3438	2366	NearestLocation
243312	Elfn1	chr5	140387996	140389026	1031	140383897	140450678	+	inside	4099	4099	NearestLocation
231842	Amz1	chr5	141211307	141211895	589	141200081	141230644	+	inside	11226	11226	NearestLocation
17425	Foxk1	chr5	142843243	142844032	790	142877451	142937969	+	upstream	-34208	33419	NearestLocation
231861	Tnrc18	chr5	143548847	143550483	1637	143200558	143579066	-	inside	30219	28583	NearestLocation
231861	Tnrc18	chr5	143576519	143577183	665	143200558	143579066	-	inside	2547	1883	NearestLocation
14086	Fscn1	chr5	143723301	143724147	847	143722034	143734868	+	inside	1267	1267	NearestLocation
54201	Zfp316	chr5	144014725	144017256	2532	144011374	144031701	-	inside	16976	3351	NearestLocation
55950	Bri3	chr5	145015843	145017056	1214	145005306	145207626	+	inside	10537	10537	NearestLocation
53324	Nptx2	chr5	145393955	145394636	682	145306756	145318347	+	downstream	87199	75608	NearestLocation
264064	Cdk8	chr5	147072214	147073295	1082	147042826	147114450	+	inside	29388	29388	NearestLocation
14842	Gsx1	chr5	148019370	148020021	652	148000272	148002522	+	downstream	19098	16848	NearestLocation
14254	Flt1	chr5	148422667	148423458	792	148373772	148537564	-	inside	114897	48895	NearestLocation
243362	Stard13	chr5	152170780	152171606	827	151840090	151992768	-	upstream	-178012	178012	NearestLocation
50799	Slc25a13	chr6	6194380	6195159	780	5991218	6167173	-	upstream	-27207	27207	NearestLocation
50799	Slc25a13	chr6	6231871	6232712	842	5991218	6167173	-	upstream	-64698	64698	NearestLocation
100036521	Umad1	chr6	8459191	8460523	1333	8209288	8409469	+	downstream	249903	49722	NearestLocation
57866	AA545190	chr6	10135995	10136827	833	10921468	10924378	-	downstream	788383	784641	NearestLocation
330267	Thsd7a	chr6	12621410	12622187	778	12261608	12699253	-	inside	77843	77066	NearestLocation
14823	Grm8	chr6	28165214	28165931	718	27225121	28085133	-	upstream	-80081	80081	NearestLocation
14823	Grm8	chr6	28210794	28212559	1766	27225121	28085133	-	upstream	-125661	125661	NearestLocation
68272	Rbm28	chr6	29119814	29121432	1619	29073573	29114724	-	upstream	-5090	5090	NearestLocation
23917	Impdh1	chr6	29161804	29162613	810	29150440	29166350	-	inside	4546	3737	NearestLocation
68794	Flnc	chr6	29384889	29385763	875	29383153	29411888	+	inside	1736	1736	NearestLocation
387178	Mir183	chr6	30123222	30124943	1722	30119668	30119737	-	upstream	-3485	3485	NearestLocation
387223	Mir29b-1	chr6	31166054	31167096	1043	31013023	31013093	-	upstream	-152961	152961	NearestLocation
20336	Exoc4	chr6	33449216	33449899	684	33199150	33922930	+	inside	250066	250066	NearestLocation
14056	Ezh2	chr6	47600929	47601881	953	47480273	47545337	-	upstream	-55592	55592	NearestLocation
72306	Zfp777	chr6	47974311	47975149	839	47974187	47998910	-	inside	24599	124	NearestLocation
243373	AI854703	chr6	48579111	48579856	746	48576763	48583687	+	inside	2348	2348	NearestLocation
140488	Igf2bp3	chr6	49186465	49186925	461	49035217	49164953	-	upstream	-21512	21512	NearestLocation
71982	Snx10	chr6	51562451	51563121	671	51473902	51540669	+	downstream	88549	21782	NearestLocation
14028	Evx1	chr6	52266239	52267419	1181	52263492	52268372	+	inside	2747	953	NearestLocation
231986	Jazf1	chr6	53033510	53034979	1470	52718062	53018618	-	upstream	-14892	14892	NearestLocation
330319	Wipf3	chr6	54435180	54435862	683	54402877	54453762	+	inside	32303	17900	NearestLocation
12922	Crhr2	chr6	55067435	55068140	706	55040042	55082966	-	inside	15531	14826	NearestLocation
14804	Grid2	chr6	62659577	62660348	772	63206851	64616273	+	upstream	-547274	546503	NearestLocation
19783	Rprl1	chr6	69465963	69466771	809	67892068	70408032	-	inside	942069	941261	NearestLocation
19783	Rprl1	chr6	70002856	70003647	792	67892068	70408032	-	inside	405176	404385	NearestLocation
66740	4931417E11Rik	chr6	73379368	73380128	761	73386959	73421015	-	downstream	41647	6831	NearestLocation
74342	Lrrtm1	chr6	75969376	75970044	669	77192711	77207785	+	upstream	-1223335	1222667	NearestLocation
243499	Lrrtm4	chr6	80441350	80443153	1804	79968871	80760137	+	inside	472479	316984	NearestLocation
320775	B230319C09Rik	chr6	83405784	83407286	1503	83391749	83398316	+	downstream	14035	7468	NearestLocation
14461	Gata2	chr6	88146666	88147597	932	88143885	88157026	+	inside	2781	2781	NearestLocation
14461	Gata2	chr6	88148269	88148990	722	88143885	88157026	+	inside	4384	4384	NearestLocation
56691	Dnajb8	chr6	88185895	88186467	573	88172262	88173250	+	downstream	13633	12645	NearestLocation
232227	Iqsec1	chr6	90666050	90666622	573	90609592	90760117	-	inside	94067	56458	NearestLocation
232227	Iqsec1	chr6	90686092	90687131	1040	90609592	90760117	-	inside	74025	72986	NearestLocation
54563	Nup210	chr6	90937620	90939151	1532	90963061	91066820	-	downstream	129200	23910	NearestLocation
232236	Ccdc174	chr6	91793154	91794112	959	91828047	91849842	+	upstream	-34893	33935	NearestLocation
101401	Adamts9	chr6	92791353	92791957	605	92722693	92851435	-	inside	60082	59478	NearestLocation
330385	9530026P05Rik	chr6	92892804	92893903	1100	92890576	93222971	+	inside	2228	2228	NearestLocation
243574	Kbtbd8	chr6	95005615	95006192	578	95067900	95079781	+	upstream	-62285	61708	NearestLocation
20917	Suclg2	chr6	95842620	95843314	695	95424128	95668831	-	upstream	-173789	173789	NearestLocation
108655	Foxp1	chr6	98977786	98978974	1189	98875336	99470987	-	inside	493201	102450	NearestLocation
72171	Shq1	chr6	100520766	100521750	985	100523076	100621151	-	downstream	100385	1326	NearestLocation
18488	Cntn3	chr6	102514001	102514820	820	102113300	102414661	-	upstream	-99340	99340	NearestLocation
18488	Cntn3	chr6	102616644	102617433	790	102113300	102414661	-	upstream	-201983	201983	NearestLocation
12661	Chl1	chr6	103598689	103599635	947	103460870	103700196	+	inside	137819	100561	NearestLocation
269784	Cntn4	chr6	105897504	105898133	630	105627739	106649299	+	inside	269765	269765	NearestLocation
16192	Il5ra	chr6	106459643	106460159	517	106660373	106699031	-	downstream	239388	200214	NearestLocation
192193	Edem1	chr6	108951001	108951874	874	108778635	108809350	+	downstream	172366	141651	NearestLocation
108073	Grm7	chr6	110006721	110007338	618	110595592	111517224	+	upstream	-588871	588254	NearestLocation
67336	1700054K19Rik	chr6	111753349	111754038	690	112160702	112162512	+	upstream	-407353	406664	NearestLocation
101100	Ttll3	chr6	113342296	113343057	762	113339254	113364565	+	inside	3042	3042	NearestLocation
210673	Prrt3	chr6	113444254	113445403	1150	113444089	113451887	-	inside	7633	165	NearestLocation
110379	Sec13	chr6	113840205	113841776	1572	113678046	113690675	-	upstream	-149530	149530	NearestLocation
232334	Vgll4	chr6	114802828	114803621	794	114812108	114919221	-	downstream	116393	8487	NearestLocation
100217451	Snora7a	chr6	115742204	115743205	1002	115757993	115758121	-	downstream	15917	14788	NearestLocation
98758	Hnrnpf	chr6	117856587	117858296	1710	117850358	117875640	+	inside	6229	6229	NearestLocation
98758	Hnrnpf	chr6	117866736	117867701	966	117850358	117875640	+	inside	16378	7939	NearestLocation
70727	Rasgef1a	chr6	118015970	118016873	904	117961558	118041564	+	inside	54412	24691	NearestLocation
319618	Dcp1b	chr6	119057347	119059087	1741	119125271	119171632	+	upstream	-67924	66184	NearestLocation
68465	Adipor2	chr6	119337906	119339139	1234	119303168	119367501	-	inside	29595	28362	NearestLocation
12122	Bid	chr6	120908441	120909513	1073	120841948	120866838	-	upstream	-41603	41603	NearestLocation
194401	Mical3	chr6	121059542	121060603	1062	120947334	121081017	-	inside	21475	20414	NearestLocation
243621	Iqsec3	chr6	121362615	121363641	1027	121322951	121423696	-	inside	61081	39664	NearestLocation
17836	Mug1	chr6	121835002	121835712	711	121788559	121839075	+	inside	46443	3363	NearestLocation
60611	Foxj2	chr6	122751421	122752031	611	122770202	122795384	+	upstream	-18781	18171	NearestLocation
60611	Foxj2	chr6	122760995	122761709	715	122770202	122795384	+	upstream	-9207	8493	NearestLocation
232370	Clstn3	chr6	124402434	124403278	845	124380774	124414802	-	inside	12368	11524	NearestLocation
14790	Grcc10	chr6	124695335	124696625	1291	124689202	124691097	-	upstream	-4238	4238	NearestLocation
243634	Ano2	chr6	125826551	125827568	1018	125640437	125990146	+	inside	186114	162578	NearestLocation
12444	Ccnd2	chr6	127103200	127103810	611	127075727	127101066	-	upstream	-2134	2134	NearestLocation
12444	Ccnd2	chr6	127104663	127105327	665	127075727	127101066	-	upstream	-3597	3597	NearestLocation
101187	Parp11	chr6	127403460	127404181	722	127396858	127444257	+	inside	6602	6602	NearestLocation
109246	Tspan9	chr6	127984332	127985298	967	127911418	128093596	-	inside	109264	72914	NearestLocation
109246	Tspan9	chr6	128150212	128150842	631	127911418	128093596	-	upstream	-56616	56616	NearestLocation
12515	Cd69	chr6	129184140	129184670	531	129217343	129225387	-	downstream	41247	32673	NearestLocation
381832	Prpmp5	chr6	132261921	132262821	901	132261608	132264761	-	inside	2840	313	NearestLocation
114600	114600	chr6	132388604	132389650	1047	132064239	132314153	-	upstream	-74451	74451	NearestLocation
667929	Gm8882	chr6	132388604	132389650	1047	132311123	132314153	-	upstream	-74451	74451	NearestLocation
114600	114600	chr6	132413349	132414199	851	132064239	132314153	-	upstream	-99196	99196	NearestLocation
667929	Gm8882	chr6	132413349	132414199	851	132311123	132314153	-	upstream	-99196	99196	NearestLocation
83380	Prp2	chr6	132549820	132550773	954	132545964	132550720	+	overlapEnd	3856	53	NearestLocation
12576	Cdkn1b	chr6	134878160	134878898	739	134870419	134875543	+	downstream	7741	2617	NearestLocation
232440	H2afj	chr6	136764915	136765732	818	136756769	136758595	+	downstream	8146	6320	NearestLocation
232449	Dera	chr6	137740421	137741042	622	137703098	137786393	+	inside	37323	37323	NearestLocation
632971	Rergl	chr6	139489116	139489946	831	139441703	139450430	-	upstream	-38686	38686	NearestLocation
100093700	Gm10400	chr6	141316463	141317079	617	141289074	141292908	+	downstream	27389	23555	NearestLocation
28253	Slco1b2	chr6	141581687	141582288	602	141578039	141635156	+	inside	3648	3648	NearestLocation
20449	St8sia1	chr6	142905477	142906007	531	142770061	142912972	-	inside	7495	6965	NearestLocation
12035	Bcat1	chr6	144996661	144997521	861	144942355	145024677	-	inside	28016	27156	NearestLocation
381827	1700073E17Rik	chr6	145402577	145403486	910	145336117	145350699	+	downstream	66460	51878	NearestLocation
71323	Rassf8	chr6	145694612	145695947	1336	145756903	145766104	+	upstream	-62291	60956	NearestLocation
79362	Bhlhe41	chr6	145811262	145812365	1104	145811257	145813860	-	inside	2598	5	NearestLocation
16439	Itpr2	chr6	146199428	146200324	897	146060002	146450434	-	inside	251006	139426	NearestLocation
232813	Shisa7	chr7	4787744	4788625	882	4777154	4796298	-	inside	8554	7673	NearestLocation
68490	Zfp579	chr7	4944958	4946613	1656	4944454	4947703	-	inside	2745	504	NearestLocation
23877	Fiz1	chr7	4959834	4960777	944	4958658	4966330	-	inside	6496	1176	NearestLocation
654801	Zfp784	chr7	4981496	4983785	2290	4986048	4990048	-	downstream	8552	2263	NearestLocation
67109	Zfp787	chr7	6083578	6084695	1118	6083091	6107573	-	inside	23995	487	NearestLocation
666528	Zfp541	chr7	16631957	16633690	1734	16657291	16681677	+	upstream	-25334	23601	NearestLocation
170770	Bbc3	chr7	16897105	16898215	1111	16894932	16903683	+	inside	2173	2173	NearestLocation
170770	Bbc3	chr7	16898876	16899863	988	16894932	16903683	+	inside	3944	3820	NearestLocation
97387	Strn4	chr7	17395942	17397345	1404	17401238	17426280	+	upstream	-5296	3893	NearestLocation
14709	Gng8	chr7	17470450	17471845	1396	17477135	17480784	+	upstream	-6685	5290	NearestLocation
378430	Nanos2	chr7	19542884	19544160	1277	19572873	19574311	+	upstream	-29989	28713	NearestLocation
272359	Irf2bp1	chr7	19597156	19598014	859	19589414	19592112	+	downstream	7742	5044	NearestLocation
243867	Fbxo46	chr7	19703348	19704156	809	19705208	19723610	+	upstream	-1860	1052	NearestLocation
22323	Vasp	chr7	19845947	19846613	667	19842279	19857203	-	inside	11256	3668	NearestLocation
13870	Ercc1	chr7	19918035	19918692	658	19930420	19941873	+	upstream	-12385	11728	NearestLocation
12715	Ckm	chr7	20014463	20015022	560	19996443	20006932	+	downstream	18020	7531	NearestLocation
232944	Mark4	chr7	20059164	20059816	653	20011424	20043843	-	upstream	-15321	15321	NearestLocation
12051	Bcl3	chr7	20411497	20412251	755	20393811	20408104	-	upstream	-3393	3393	NearestLocation
260299	Cadm4	chr7	25271361	25272425	1065	25267042	25289552	+	inside	4319	4319	NearestLocation
210146	Irgq	chr7	25318581	25319506	926	25315667	25323619	+	inside	2914	2914	NearestLocation
14470	Rabac1	chr7	25738765	25740696	1932	25754769	25757747	-	downstream	18982	14073	NearestLocation
232975	Atp1a3	chr7	25794957	25795929	973	25763188	25790914	-	upstream	-4043	4043	NearestLocation
18987	Pou2f2	chr7	25935786	25936761	976	25876134	25917479	-	upstream	-18307	18307	NearestLocation
67379	Dedd2	chr7	25963971	25965172	1202	25987859	26004878	-	downstream	40907	22687	NearestLocation
71722	Cic	chr7	26063332	26064865	1534	26052718	26079167	+	inside	10614	10614	NearestLocation
71722	Cic	chr7	26066856	26068130	1275	26052718	26079167	+	inside	14138	11037	NearestLocation
269878	Megf8	chr7	26099723	26101022	1300	26102183	26150936	+	upstream	-2460	1161	NearestLocation
26362	Axl	chr7	26566470	26567196	727	26541519	26573752	-	inside	7282	6556	NearestLocation
108075	Ltbp4	chr7	28118267	28119107	841	28090160	28122631	-	inside	4364	3524	NearestLocation
192192	Shkbp1	chr7	28181065	28181751	687	28127152	28141027	-	upstream	-40038	40038	NearestLocation
80297	Sptbn4	chr7	28189053	28190021	969	28141402	28231608	-	inside	42555	41587	NearestLocation
80749	Lrfn1	chr7	29251746	29252951	1206	29237004	29252567	+	overlapEnd	14742	384	NearestLocation
26411	Map4k1	chr7	29804394	29805263	870	29767069	29788297	+	downstream	37325	16097	NearestLocation
29861	Dpf1	chr7	30092595	30093481	887	30089024	30102605	+	inside	3571	3571	NearestLocation
233058	Zfp420	chr7	30649767	30651001	1235	30644998	30662321	+	inside	4769	4769	NearestLocation
67471	Gpatch1	chr7	36063265	36064212	948	36061563	36103459	-	inside	40194	1702	NearestLocation
243937	Zfp536	chr7	38409088	38410129	1042	38103662	38558594	-	inside	149506	148465	NearestLocation
243937	Zfp536	chr7	38554914	38555993	1080	38103662	38558594	-	inside	3680	2601	NearestLocation
19777	Uri1	chr7	38803429	38804869	1441	38745011	38808570	-	inside	5141	3701	NearestLocation
233189	Ctu1	chr7	50930457	50931080	624	50927401	50933667	+	inside	3056	2587	NearestLocation
243961	Shank1	chr7	51590661	51592990	2330	51565634	51613723	+	inside	25027	20733	NearestLocation
69349	1700008O03Rik	chr7	51606985	51609976	2992	51615415	51630400	-	downstream	23415	5439	NearestLocation
69349	1700008O03Rik	chr7	51612015	51612653	639	51615415	51630400	-	downstream	18385	2762	NearestLocation
272381	Lrrc4b	chr7	51684278	51685229	952	51697857	51718714	+	upstream	-13579	12628	NearestLocation
68352	Aspdh	chr7	51716972	51718544	1573	51720805	51723121	+	upstream	-3833	2261	NearestLocation
14204	Il4i1	chr7	52094715	52095902	1188	52091658	52096179	+	inside	3057	277	NearestLocation
12493	Cd37	chr7	52495917	52496769	853	52489002	52494454	-	upstream	-1463	1463	NearestLocation
15464	Hrc	chr7	52594812	52595414	603	52590639	52594342	+	downstream	4173	470	NearestLocation
22342	Lin7b	chr7	52631987	52632774	788	52623261	52625934	-	upstream	-6053	6053	NearestLocation
13170	Dbp	chr7	52961849	52962567	719	52960617	52965573	+	inside	1232	1232	NearestLocation
381983	Lmtk3	chr7	53040513	53041388	876	53039317	53059500	+	inside	1196	1196	NearestLocation
381983	Lmtk3	chr7	53047707	53050921	3215	53039317	53059500	+	inside	8390	8390	NearestLocation
381983	Lmtk3	chr7	53053481	53054233	753	53039317	53059500	+	inside	14164	5267	NearestLocation
101612	Grwd1	chr7	53087748	53089530	1783	53080593	53086314	-	upstream	-1434	1434	NearestLocation
404239	Mrgprb5	chr7	55392469	55393343	875	55423387	55424355	-	downstream	31886	30044	NearestLocation
50794	Klf13	chr7	70902626	70903711	1086	71031237	71083801	-	downstream	181175	127526	NearestLocation
272396	Tarsl2	chr7	72672093	72672962	870	72789784	72836979	+	upstream	-117691	116822	NearestLocation
56847	Aldh1a3	chr7	73655473	73656422	950	73535779	73572363	-	upstream	-83110	83110	NearestLocation
66412	Arrdc4	chr7	75979823	75980538	716	75881880	75894124	-	upstream	-85699	85699	NearestLocation
11819	Nr2f2	chr7	77495605	77496455	851	77496836	77511632	-	downstream	16027	381	NearestLocation
11819	Nr2f2	chr7	77504544	77507108	2565	77496836	77511632	-	inside	7088	4524	NearestLocation
244049	Mctp2	chr7	78850213	78850958	746	79222716	79451481	-	downstream	601268	371758	NearestLocation
244059	Chd2	chr7	80702634	80703737	1104	80571538	80686632	-	upstream	-16002	16002	NearestLocation
244059	Chd2	chr7	80719324	80719782	459	80571538	80686632	-	upstream	-32692	32692	NearestLocation
244061	Gm4971	chr7	80762745	80763690	946	80830378	80831449	-	downstream	68704	66688	NearestLocation
723968	Mir9-3	chr7	86659958	86660865	908	86645003	86679289	+	inside	14955	14955	NearestLocation
723968	Mir9-3	chr7	86680433	86681267	835	86645003	86679289	+	downstream	35430	1144	NearestLocation
20352	Sema4b	chr7	87342846	87343751	906	87331727	87371410	+	inside	11119	11119	NearestLocation
18550	Furin	chr7	87546691	87548147	1457	87534080	87550317	-	inside	3626	2170	NearestLocation
108797	Mex3b	chr7	89919253	89920896	1644	90015843	90020086	+	upstream	-96590	94947	NearestLocation
76453	Prss23	chr7	96665668	96666452	785	96656295	96675685	-	inside	10017	9233	NearestLocation
434215	Lrrc32	chr7	105637978	105638883	906	105642732	105650340	+	upstream	-4754	3849	NearestLocation
72184	Klhl35	chr7	106616754	106617751	998	106614514	106622530	+	inside	2240	2240	NearestLocation
56018	Stard10	chr7	108469351	108470264	914	108465633	108494826	+	inside	3718	3718	NearestLocation
11859	Phox2a	chr7	108970069	108970757	689	108966827	108971240	+	inside	3242	483	NearestLocation
101706	Numa1	chr7	109118337	109119166	830	109082625	109163473	+	inside	35712	35712	NearestLocation
22141	Tub	chr7	116154083	116154865	783	116093852	116177973	+	inside	60231	23108	NearestLocation
109594	Lmo1	chr7	116318168	116318904	737	116282086	116313822	-	upstream	-4346	4346	NearestLocation
20947	Swap70	chr7	117517972	117519045	1074	117365217	117427020	+	downstream	152755	90952	NearestLocation
20679	Sox6	chr7	123177123	123178198	1076	122614858	123182258	-	inside	5135	4060	NearestLocation
233765	Plekha7	chr7	123380637	123381424	788	123267632	123451890	-	inside	71253	70466	NearestLocation
67745	4930583K01Rik	chr7	125454337	125454920	584	125387421	125389065	+	downstream	66916	65272	NearestLocation
20216	Acsm3	chr7	126887607	126888242	636	126904437	126928410	+	upstream	-16830	16195	NearestLocation
18751	Prkcb	chr7	129400599	129401846	1248	129432639	129777915	+	upstream	-32040	30793	NearestLocation
19647	Rbbp6	chr7	130163641	130165375	1735	130114078	130146086	+	downstream	49563	17555	NearestLocation
19647	Rbbp6	chr7	130165725	130167101	1377	130114078	130146086	+	downstream	51647	19639	NearestLocation
210162	Zkscan2	chr7	131125958	131127381	1424	130622154	130643963	-	upstream	-481995	481995	NearestLocation
60504	Il21r	chr7	132729579	132730544	966	132746943	132777084	+	upstream	-17364	16399	NearestLocation
66422	Dctpp1	chr7	134397289	134398288	1000	134400476	134404181	-	downstream	6892	2188	NearestLocation
14123	Fbrs	chr7	134622397	134623277	881	134628735	134635027	+	upstream	-6338	5458	NearestLocation
76560	Prss8	chr7	135078914	135079550	637	135069231	135073627	-	upstream	-5287	5287	NearestLocation
14183	Fgfr2	chr7	137408302	137408896	595	137305965	137410322	-	inside	2020	1426	NearestLocation
57752	Tacc2	chr7	137789306	137790189	884	137720998	137908298	+	inside	68308	68308	NearestLocation
66165	Bccip	chr7	140902080	140903120	1041	140901016	140912828	+	inside	1064	1064	NearestLocation
11489	Adam12	chr7	141416186	141417062	877	141074883	141423814	-	inside	7628	6752	NearestLocation
13593	Ebf3	chr7	144500831	144502300	1470	144385354	144506128	-	inside	5297	3828	NearestLocation
13593	Ebf3	chr7	144513839	144514999	1161	144385354	144506128	-	upstream	-7711	7711	NearestLocation
76612	Lrrc27	chr7	146373848	146374628	781	146398887	146428872	+	upstream	-25039	24259	NearestLocation
76612	Lrrc27	chr7	146375365	146376186	822	146398887	146428872	+	upstream	-23522	22701	NearestLocation
12577	Cdkn1c	chr7	150623554	150624617	1064	150644244	150646955	-	downstream	23401	19627	NearestLocation
13360	Dhcr7	chr7	151164394	151165352	959	151009072	151034315	+	downstream	155322	130079	NearestLocation
73072	Prr36	chr8	4212821	4213952	1132	4209543	4217312	-	inside	4491	3278	NearestLocation
67260	Cers4	chr8	4532035	4532856	822	4493405	4526079	+	downstream	38630	5956	NearestLocation
13642	Efnb2	chr8	7281044	7281867	824	8617439	8660773	-	downstream	1379729	1335572	NearestLocation
54126	Arhgef7	chr8	11757894	11758840	947	11728105	11835217	+	inside	29789	29789	NearestLocation
434280	Sox1ot	chr8	12130647	12134713	4067	12385771	12436732	+	upstream	-255124	251058	NearestLocation
20664	Sox1	chr8	12400798	12401539	742	12395519	12399555	+	downstream	5279	1243	NearestLocation
74901	Kbtbd11	chr8	15027327	15029372	2046	15011025	15033332	+	inside	16302	3960	NearestLocation
17930	Myom2	chr8	15141936	15142785	850	15057653	15133419	+	downstream	84283	8517	NearestLocation
17930	Myom2	chr8	15259151	15260288	1138	15057653	15133419	+	downstream	201498	125732	NearestLocation
244329	Mcph1	chr8	18132659	18133557	899	18595173	18803188	+	upstream	-462514	461616	NearestLocation
246080	Defb7	chr8	19535046	19535803	758	19495097	19497775	+	downstream	39949	37271	NearestLocation
626415	4930467E23Rik	chr8	19784509	19785422	914	19729576	19753602	+	downstream	54933	30907	NearestLocation
100040599	Gm15319	chr8	19892476	19893236	761	19933242	19958780	-	downstream	66304	40006	NearestLocation
723876	Mir486	chr8	24205615	24206526	912	24253027	24253154	+	upstream	-47412	46501	NearestLocation
320158	Zmat4	chr8	24672629	24673280	652	24780133	25173577	+	upstream	-107504	106853	NearestLocation
320158	Zmat4	chr8	25163642	25164614	973	24780133	25173577	+	inside	383509	8963	NearestLocation
320165	Tacc1	chr8	26311400	26312518	1119	26265024	26351373	-	inside	39973	38855	NearestLocation
23808	Ash2l	chr8	26950635	26951307	673	26927342	26958142	-	inside	7507	6835	NearestLocation
210801	Unc5d	chr8	29857865	29858454	590	29757189	30330108	-	inside	472243	100676	NearestLocation
100042715	Gm3985	chr8	33993834	33995332	1499	33998977	34060498	-	downstream	66664	3645	NearestLocation
319520	Dusp4	chr8	35867796	35868642	847	35870664	35882948	+	upstream	-2868	2022	NearestLocation
14107	Fat1	chr8	45901302	45902213	912	46035562	46137611	+	upstream	-134260	133349	NearestLocation
14107	Fat1	chr8	46023085	46024035	951	46035562	46137611	+	upstream	-12477	11527	NearestLocation
102141	Snx25	chr8	47198806	47199467	662	47118615	47209500	-	inside	10694	10033	NearestLocation
66756	Cfap97	chr8	47236846	47238039	1194	47249043	47280944	+	upstream	-12197	11004	NearestLocation
71069	Stox2	chr8	48373214	48374888	1675	48265402	48437702	-	inside	64488	62814	NearestLocation
71069	Stox2	chr8	48497817	48499350	1534	48265402	48437702	-	upstream	-60115	60115	NearestLocation
320685	Dctd	chr8	49195158	49195966	809	49184446	49227021	+	inside	10712	10712	NearestLocation
23965	Tenm3	chr8	49640000	49641587	1588	49311019	49760044	-	inside	120044	118457	NearestLocation
23965	Tenm3	chr8	49927895	49929276	1382	49311019	49760044	-	upstream	-167851	167851	NearestLocation
97165	Hmgb2	chr8	60050067	60050870	804	59990640	59994796	+	downstream	59427	55271	NearestLocation
234309	Cbr4	chr8	64028170	64029129	960	63966531	63982297	+	downstream	61639	45873	NearestLocation
234362	Zfp868	chr8	72108475	72109117	643	72134553	72149447	-	downstream	40972	25436	NearestLocation
68709	Cilp2	chr8	72405187	72407294	2108	72404265	72411291	-	inside	6104	922	NearestLocation
234366	Gatad2a	chr8	72497424	72498566	1143	72430968	72520278	-	inside	22854	21712	NearestLocation
93898	Cers1	chr8	72853637	72855751	2115	72839674	72855487	+	overlapEnd	13963	264	NearestLocation
67937	Tmem59l	chr8	73013278	73013987	710	73007770	73011257	-	upstream	-2021	2021	NearestLocation
71780	Isyna1	chr8	73121460	73122849	1390	73118380	73121189	+	downstream	3080	271	NearestLocation
77090	Ocel1	chr8	73899571	73900292	722	73895197	73897588	+	downstream	4374	1983	NearestLocation
234396	Ankle1	chr8	73956628	73957421	794	73929911	73933803	+	downstream	26717	22825	NearestLocation
66498	Dda1	chr8	73999867	74001038	1172	73993093	74000334	+	overlapEnd	6774	467	NearestLocation
100037278	Fam129c	chr8	74125964	74127049	1086	74121545	74132048	+	inside	4419	4419	NearestLocation
16336	Insl3	chr8	74216502	74217937	1436	74213151	74214476	+	downstream	3351	2026	NearestLocation
19656	Rbmxl1	chr8	81028091	81028759	669	81029168	81032827	-	downstream	4736	409	NearestLocation
56367	Scoc	chr8	85965886	85966664	779	85958392	85982290	-	inside	16404	7494	NearestLocation
330814	Adgrl1	chr8	86398843	86400593	1751	86423997	86465853	+	upstream	-25154	23404	NearestLocation
723819	Mir181c	chr8	86707394	86708200	807	86702772	86702860	-	upstream	-4534	4534	NearestLocation
387216	Mir23a	chr8	86724439	86725653	1215	86732417	86732491	+	upstream	-7978	6764	NearestLocation
12286	Cacna1a	chr8	86938044	86938920	877	86912340	87164148	+	inside	25704	25704	NearestLocation
12286	Cacna1a	chr8	86939048	86940255	1208	86912340	87164148	+	inside	26708	26708	NearestLocation
15936	Ier2	chr8	87082763	87083784	1022	87185230	87186751	-	downstream	103988	101446	NearestLocation
15936	Ier2	chr8	87124211	87124840	630	87185230	87186751	-	downstream	62540	60390	NearestLocation
15936	Ier2	chr8	87162300	87163767	1468	87185230	87186751	-	downstream	24451	21463	NearestLocation
17095	Lyl1	chr8	87229118	87229861	744	87225356	87228615	+	downstream	3762	503	NearestLocation
16477	Junb	chr8	87503617	87504531	915	87498383	87502617	-	upstream	-1000	1000	NearestLocation
94187	Zfp423	chr8	90355329	90355993	665	90185709	90483494	-	inside	128165	127501	NearestLocation
94187	Zfp423	chr8	90467465	90468129	665	90185709	90483494	-	inside	16029	15365	NearestLocation
93960	Nkd1	chr8	90977826	90978530	705	91045243	91118786	+	upstream	-67417	66713	NearestLocation
71607	Snx20	chr8	91150972	91151961	990	91150727	91160027	-	inside	9055	245	NearestLocation
58198	Sall1	chr8	91549386	91550297	912	91551143	91568061	-	downstream	18675	846	NearestLocation
109151	Chd9	chr8	93431619	93433532	1914	93352734	93578407	+	inside	78885	78885	NearestLocation
23802	Amfr	chr8	96437174	96438905	1732	96495488	96536540	-	downstream	99366	56583	NearestLocation
100499527	100499527	chr8	99738733	99739611	879	98487444	98487506	+	downstream	1251289	1251227	NearestLocation
12354	Car7	chr8	107064716	107065346	631	107058636	107074243	+	inside	6080	6080	NearestLocation
234695	Carmil2	chr8	108217538	108218255	718	108214806	108222065	+	inside	2732	2732	NearestLocation
11906	Zfhx3	chr8	111227397	111229204	1808	111238544	111485536	+	upstream	-11147	9340	NearestLocation
11906	Zfhx3	chr8	111315898	111316811	914	111238544	111485536	+	inside	77354	77354	NearestLocation
244650	Phlpp2	chr8	112418638	112419372	735	112392503	112468571	+	inside	26135	26135	NearestLocation
319518	Pdpr	chr8	113668773	113669988	1216	113618645	113659044	+	downstream	50128	9729	NearestLocation
12927	Bcar1	chr8	114255556	114256299	744	114234375	114267749	-	inside	12193	11450	NearestLocation
436062	Fam92b	chr8	122751773	122754281	2509	122690297	122701369	-	upstream	-50404	50404	NearestLocation
436062	Fam92b	chr8	122799855	122800963	1109	122690297	122701369	-	upstream	-98486	98486	NearestLocation
382034	Gse1	chr8	123059440	123060760	1321	123012766	123105283	+	inside	46674	44523	NearestLocation
382034	Gse1	chr8	123060861	123062956	2096	123012766	123105283	+	inside	48095	42327	NearestLocation
22761	Zfpm1	chr8	124753705	124754902	1198	124806041	124861147	+	upstream	-52336	51139	NearestLocation
170732	Trhr2	chr8	124859474	124860878	1405	124880867	124884646	-	downstream	25172	19989	NearestLocation
12398	Cbfa2t3	chr8	125201408	125202915	1508	125149036	125223009	-	inside	21601	20094	NearestLocation
234847	Spg7	chr8	125589165	125589917	753	125586888	125621651	+	inside	2277	2277	NearestLocation
104346	Gas8	chr8	126047602	126048250	649	126042735	126060550	+	inside	4867	4867	NearestLocation
69581	Rhou	chr8	126124093	126124904	812	126177829	126187780	+	upstream	-53736	52925	NearestLocation
270110	Irf2bp2	chr8	129107752	129108622	871	129112196	129117336	-	downstream	9584	3574	NearestLocation
114673	4930433N12Rik	chr9	2999690	3038641	38952	3190269	3199813	-	downstream	200123	151628	NearestLocation
67618	Aasdhppt	chr9	4260002	4261145	1144	4294793	4309494	-	downstream	49492	33648	NearestLocation
18667	Pgr	chr9	8901053	8902234	1182	8899833	8968611	+	inside	1220	1220	NearestLocation
244698	Hephl1	chr9	14938593	14940903	2311	14856285	14916552	-	upstream	-22041	22041	NearestLocation
270120	Fat3	chr9	16306166	16307012	847	15714637	16182675	-	upstream	-123491	123491	NearestLocation
13433	Dnmt1	chr9	20756518	20757671	1154	20711650	20764332	-	inside	7814	6661	NearestLocation
244745	Dpy19l1	chr9	24346102	24346946	845	24216225	24307584	-	upstream	-38518	38518	NearestLocation
83964	Jam3	chr9	27020371	27020815	445	26904969	26962965	-	upstream	-57406	57406	NearestLocation
330914	Arhgap32	chr9	31839387	31840867	1481	31923721	32073096	+	upstream	-84334	82854	NearestLocation
23871	Ets1	chr9	32503119	32504100	982	32443806	32565405	+	inside	59313	59313	NearestLocation
71989	Rpusd4	chr9	35112455	35113547	1093	35075466	35083542	+	downstream	36989	28913	NearestLocation
19649	Robo3	chr9	37267882	37268598	717	37223630	37240760	-	upstream	-27122	27122	NearestLocation
235283	Gramd1b	chr9	40262932	40263800	869	40100819	40338968	-	inside	76036	75168	NearestLocation
80288	Bcl9l	chr9	44286587	44287584	998	44291196	44318495	+	upstream	-4609	3612	NearestLocation
80288	Bcl9l	chr9	44306475	44307387	913	44291196	44318495	+	inside	15279	11108	NearestLocation
12145	Cxcr5	chr9	44316799	44317829	1031	44319870	44334523	-	downstream	17724	2041	NearestLocation
114873	Dscaml1	chr9	45236040	45236943	904	45234711	45561796	+	inside	1329	1329	NearestLocation
114873	Dscaml1	chr9	45238085	45239534	1450	45234711	45561796	+	inside	3374	3374	NearestLocation
235339	Dlat	chr9	50506622	50507545	924	50442738	50467885	-	upstream	-38737	38737	NearestLocation
75717	Cul5	chr9	53474678	53475801	1124	53422687	53478118	-	inside	3440	2317	NearestLocation
235402	Lingo1	chr9	56482718	56484019	1302	56466282	56533060	-	inside	50342	16436	NearestLocation
20466	Sin3a	chr9	56924146	56924979	834	56919847	56976175	+	inside	4299	4299	NearestLocation
12988	Csk	chr9	57492514	57493848	1335	57474453	57501438	-	inside	8924	7590	NearestLocation
73673	Rec114	chr9	58614992	58615677	686	58500663	58589366	-	upstream	-25626	25626	NearestLocation
207596	Thsd4	chr9	60369443	60370158	716	59814738	60358842	-	upstream	-10601	10601	NearestLocation
207596	Thsd4	chr9	60386674	60388027	1354	59814738	60358842	-	upstream	-27832	27832	NearestLocation
11737	Anp32a	chr9	62190945	62192790	1846	62189150	62226609	+	inside	1795	1795	NearestLocation
319480	Itga11	chr9	62456005	62456816	812	62525662	62631786	+	upstream	-69657	68846	NearestLocation
19289	Igdcc3	chr9	65010450	65011400	951	64988996	65033677	+	inside	21454	21454	NearestLocation
74165	Fbxl22	chr9	66359244	66359928	685	66356266	66362400	-	inside	3156	2472	NearestLocation
22003	Tpm1	chr9	66891174	66892029	856	66870400	66897020	-	inside	5846	4991	NearestLocation
70549	Tln2	chr9	67288362	67289548	1187	67064892	67407510	-	inside	119148	117962	NearestLocation
70549	Tln2	chr9	67481513	67482288	776	67064892	67407510	-	upstream	-74003	74003	NearestLocation
93697	Ice2	chr9	69137168	69138711	1544	69245805	69280881	+	upstream	-108637	107094	NearestLocation
21406	Tcf12	chr9	71980529	71981536	1008	71692059	71959626	-	upstream	-20903	20903	NearestLocation
14629	Gclc	chr9	77598276	77599071	796	77602617	77641458	+	upstream	-4341	3546	NearestLocation
68801	Elovl5	chr9	77758235	77758949	715	77765172	77832326	+	upstream	-6937	6223	NearestLocation
235504	Slc17a5	chr9	78401248	78401992	745	78384316	78435834	-	inside	34586	16932	NearestLocation
19417	Rasgrf1	chr9	89774590	89776476	1887	89804613	89921817	+	upstream	-30023	28137	NearestLocation
22774	Zic4	chr9	91276039	91276918	880	91263810	91284186	+	inside	12229	7268	NearestLocation
319859	E030011O05Rik	chr9	96619770	96620566	797	96631711	96653250	-	downstream	33480	11145	NearestLocation
74080	Nmnat3	chr9	98196812	98197501	690	98187874	98320813	+	inside	8938	8938	NearestLocation
77853	Msl2	chr9	100958912	100959541	630	100978451	101007129	+	upstream	-19539	18910	NearestLocation
24059	Slco2a1	chr9	102910023	102911069	1047	102891042	102998331	+	inside	18981	18981	NearestLocation
235574	Atp2c1	chr9	105396808	105397841	1034	105313692	105429649	-	inside	32841	31808	NearestLocation
56289	Rassf1	chr9	107456467	107457479	1013	107453928	107464591	+	inside	2539	2539	NearestLocation
14678	Gnai2	chr9	107528984	107529727	744	107516469	107537673	-	inside	8689	7946	NearestLocation
27399	Ip6k1	chr9	107904815	107905457	643	107898683	107951113	+	inside	6132	6132	NearestLocation
23807	Arih2	chr9	108550918	108551840	923	108505274	108556012	-	inside	5094	4172	NearestLocation
29873	Cspg5	chr9	110147386	110148809	1424	110146287	110165080	+	inside	1099	1099	NearestLocation
19228	Pth1r	chr9	110644491	110646605	2115	110624589	110649649	-	inside	5158	3044	NearestLocation
20776	Tmie	chr9	110776108	110776718	611	110768550	110782587	-	inside	6479	5869	NearestLocation
74486	Osbpl10	chr9	114887097	114888373	1277	114925781	115141341	+	upstream	-38684	37408	NearestLocation
68292	Stt3b	chr9	115259642	115260079	438	115151700	115219539	-	upstream	-40103	40103	NearestLocation
27215	Azi2	chr9	117781441	117782252	812	117949617	117978912	+	upstream	-168176	167365	NearestLocation
69274	Ctdspl	chr9	118711828	118712825	998	118835654	118953237	+	upstream	-123826	122829	NearestLocation
319626	9530059O14Rik	chr9	122477803	122478883	1081	122481619	122588714	+	upstream	-3816	2736	NearestLocation
29806	Limd1	chr9	123370715	123371676	962	123387819	123430670	+	upstream	-17104	16143	NearestLocation
54636	Wdr45	chrX	7291157	7291809	653	7299375	7305327	+	upstream	-8218	7566	NearestLocation
30052	Pcsk1n	chrX	7499008	7500031	1024	7496948	7501536	+	inside	2060	1505	NearestLocation
236663	H2al1j	chrX	11241339	11242428	1090	10904948	10905277	+	downstream	336391	336062	NearestLocation
71458	Bcor	chrX	11384134	11385198	1065	11613864	11737481	-	downstream	353347	228666	NearestLocation
71458	Bcor	chrX	11655580	11658819	3240	11613864	11737481	-	inside	81901	41716	NearestLocation
71458	Bcor	chrX	11663932	11665985	2054	11613864	11737481	-	inside	73549	50068	NearestLocation
72584	Cul4b	chrX	35917400	35918478	1079	35884798	35929373	-	inside	11973	10895	NearestLocation
56501	Elf4	chrX	45806105	45808081	1977	45764226	45816309	-	inside	10204	8228	NearestLocation
22773	Zic3	chrX	55291525	55292306	782	55283805	55294909	+	inside	7720	2603	NearestLocation
14168	Fgf13	chrX	56820189	56820934	746	56315328	56838746	-	inside	18557	17812	NearestLocation
631784	Gm7073	chrX	57800363	57801566	1204	57689227	57709370	-	upstream	-90993	90993	NearestLocation
67790	Rab39b	chrX	72888669	72889884	1216	72817397	72823543	-	upstream	-65126	65126	NearestLocation
67790	Rab39b	chrX	72892737	72895399	2663	72817397	72823543	-	upstream	-69194	69194	NearestLocation
621381	Gm6222	chrX	100944811	100945590	780	100958256	100958884	-	downstream	14073	12666	NearestLocation
19820	Rlim	chrX	101107012	101108084	1073	101152506	101176623	-	downstream	69611	44422	NearestLocation
382236	Brwd3	chrX	105942321	105943602	1282	105937547	106029694	-	inside	87373	4774	NearestLocation
67071	Rps6ka6	chrX	108576102	108577338	1237	108501801	108651554	-	inside	75452	74216	NearestLocation
245596	Hdx	chrX	109008262	109009304	1043	108688813	108810688	-	upstream	-197574	197574	NearestLocation
73061	Cldn34c1	chrX	119944608	119945439	832	120217168	120256902	+	upstream	-272560	271729	NearestLocation
54004	Diaph2	chrX	125590742	125591541	800	126284278	127000369	+	upstream	-693536	692737	NearestLocation
331524	Xkrx	chrX	130684458	130685241	784	130683584	130696467	-	inside	12009	874	NearestLocation
70237	Bhlhb9	chrX	132419966	132420948	983	132374932	132425620	+	inside	45034	4672	NearestLocation
100499512	Mir3475	chrX	136812034	136813037	1004	136845487	136845551	+	upstream	-33453	32450	NearestLocation
94216	Col4a6	chrX	137710779	137711570	792	137599946	137908619	-	inside	197840	110833	NearestLocation
18481	Pak3	chrX	139917184	139918022	839	139953134	140232339	+	upstream	-35950	35112	NearestLocation
654820	654820	chrX	166424602	166425063	462	166412975	166416849	-	upstream	-7753	7753	NearestLocation
654820	654820	chrX	166439205	166439656	452	166412975	166416849	-	upstream	-22356	22356	NearestLocation
654820	654820	chrX	166440584	166441230	647	166412975	166416849	-	upstream	-23735	23735	NearestLocation
19657	Rbmy	chrY	2772774	2773201	428	2156899	2398856	+	downstream	615875	373918	NearestLocation
